# Supplementary material for: Sequencing and De Novo Assembly of the Transcriptome of the Glassy-Winged Sharpshooter (Homalodisca vitripennis)
Source: PLoS One. 2013 Dec 10;8(12):e81681. doi: 10.1371/journal.pone.0081681 (PMC3858241; doi:10.1371/journal.pone.0081681)
Supplement: Table S2 — Table containing top BLAST hits.The table here contains a list of top blast hits found for the contigs of H. vitripennis transcriptome using a TBLASTX homology. (XLSX) [file pone.0081681.s003.xlsx]

## Sheet: top blast hits_GWSS
Table S2. Table showing the top blast hits of H. vitripennis transcripts
Sequence name	Sequence desc.	Sequence length	Hit desc.	Hit ACC	E-Value	Similarity	Score	Alignment length	Positives
Locus_1_Transcript_1/1_Confidence_1.000_Length_643	serine threonine-protein kinase doa-like	643	gi|193641126|ref|XP_001951299.1|PREDICTED: serine/threonine-protein kinase Doa-like [Acyrthosiphon pisum]	XP_001951299	4.7579e-14	80	78.5666	56	45
Locus_2_Transcript_1/3_Confidence_0.625_Length_251	hexamerin-like protein 3	251	gi|256368120|gb|ACU78070.1|hexamerin-like protein 3 [Locusta migratoria]	ACU78070	2.11505e-19	71	87.8113	83	59
Locus_2_Transcript_2/3_Confidence_0.625_Length_298	hexamerin-like protein 1	298	gi|256368116|gb|ACU78068.1|hexamerin-like protein 1 [Locusta migratoria]	ACU78068	2.72119e-23	69	102.064	96	67
Locus_2_Transcript_3/3_Confidence_0.750_Length_312	hexamerin-like protein 4	312	gi|256368122|gb|ACU78071.1|hexamerin-like protein 4 [Locusta migratoria]	ACU78071	5.7037e-28	73	115.546	103	76
Locus_6_Transcript_1/2_Confidence_1.000_Length_312	alpha isoform a	312	gi|328703083|ref|XP_001950758.2|PREDICTED: alpha-actinin, sarcomeric-like isoform 2 [Acyrthosiphon pisum]	XP_001950758	1.18255e-61	99	210.305	104	103
Locus_6_Transcript_2/2_Confidence_1.000_Length_312	alpha- sarcomeric-like isoform 1	312	gi|312285606|gb|ADQ64493.1|hypothetical protein [Bactrocera oleae]	ADQ64493	1.66548e-65	98	209.534	104	102
Locus_7_Transcript_1/2_Confidence_1.000_Length_355	gelsolin precursor	355	gi|27734299|sp|Q27319.1|GELS_HOMAMRecName: Full=Gelsolin, cytoplasmic; AltName: Full=Actin-depolymerizing factor; Short=ADF >gi|452313|emb|CAA82650.1| gelsolin [Homarus americanus]	Q27319	6.53749e-48	83	171.785	111	93
Locus_7_Transcript_2/2_Confidence_1.000_Length_302	gelsolin precursor	302	gi|27734299|sp|Q27319.1|GELS_HOMAMRecName: Full=Gelsolin, cytoplasmic; AltName: Full=Actin-depolymerizing factor; Short=ADF >gi|452313|emb|CAA82650.1| gelsolin [Homarus americanus]	Q27319	1.62216e-38	82	145.206	93	77
Locus_8_Transcript_1/1_Confidence_1.000_Length_308	gelsolin precursor	308	gi|27734299|sp|Q27319.1|GELS_HOMAMRecName: Full=Gelsolin, cytoplasmic; AltName: Full=Actin-depolymerizing factor; Short=ADF >gi|452313|emb|CAA82650.1| gelsolin [Homarus americanus]	Q27319	3.19761e-11	61	67.781	71	44
Locus_9_Transcript_1/3_Confidence_0.750_Length_740	protein yellow-like	740	gi|380022662|ref|XP_003695158.1|PREDICTED: protein yellow-like [Apis florea]	XP_003695158	1.41395e-54	63	191.045	246	155
Locus_9_Transcript_2/3_Confidence_0.625_Length_740	protein yellow-like	740	gi|383866097|ref|XP_003708508.1|PREDICTED: protein yellow-like [Megachile rotundata]	XP_003708508	8.67178e-52	61	183.726	246	151
Locus_9_Transcript_3/3_Confidence_0.750_Length_740	protein yellow-like	740	gi|380022662|ref|XP_003695158.1|PREDICTED: protein yellow-like [Apis florea]	XP_003695158	1.41395e-54	63	191.045	246	155
Locus_10_Transcript_1/2_Confidence_1.000_Length_384	aminopeptidase n	384	gi|307210585|gb|EFN87053.1|Aminopeptidase N [Harpegnathos saltator]	EFN87053	6.08676e-12	51	71.2478	125	64
Locus_10_Transcript_2/2_Confidence_1.000_Length_291	aminopeptidase n	291	gi|307210585|gb|EFN87053.1|Aminopeptidase N [Harpegnathos saltator]	EFN87053	8.50185e-09	53	60.8474	98	52
Locus_12_Transcript_1/1_Confidence_1.000_Length_738	isoform c	738	gi|91076250|ref|XP_966964.1|PREDICTED: similar to GA12555-PA [Tribolium castaneum]	XP_966964	9.4662e-68	77	227.639	222	173
Locus_14_Transcript_1/1_Confidence_1.000_Length_591	ribose-phosphate pyrophosphokinase 1	591	gi|322786027|gb|EFZ12643.1|hypothetical protein SINV_80769 [Solenopsis invicta]	EFZ12643	3.65832e-132	98	380.948	197	195
Locus_15_Transcript_1/1_Confidence_1.000_Length_1705	innexin inx2	1705	gi|357615874|gb|EHJ69879.1|innexin [Danaus plexippus]	EHJ69879	0	93	592.808	352	329
Locus_16_Transcript_1/1_Confidence_1.000_Length_255	protein tyrosine phosphatase type iva 1-like	255	gi|91076200|ref|XP_976115.1|PREDICTED: similar to protein tyrosine phosphatase prl isoform 2 [Tribolium castaneum] >gi|270014738|gb|EFA11186.1| hypothetical protein TcasGA2_TC004794 [Tribolium castaneum]	XP_976115	2.31304e-31	96	117.472	65	63
Locus_17_Transcript_1/1_Confidence_1.000_Length_1088	cg9383-pa	1088	gi|307176639|gb|EFN66107.1|Histone chaperone asf1 [Camponotus floridanus]	EFN66107	1.16603e-99	83	304.294	200	167
Locus_20_Transcript_1/1_Confidence_1.000_Length_945	myosin heavy nonmuscle or smooth muscle	945	gi|242014184|ref|XP_002427775.1|myosin-9, putative [Pediculus humanus corporis] >gi|212512229|gb|EEB15037.1| myosin-9, putative [Pediculus humanus corporis]	XP_002427775	1.89261e-56	87	207.994	313	273
Locus_22_Transcript_1/3_Confidence_0.667_Length_391	hypothetical protein TcasGA2_TC010304 [Tribolium castaneum]	391	gi|270016838|gb|EFA13284.1|hypothetical protein TcasGA2_TC010304 [Tribolium castaneum]	EFA13284	0.000668754	45	45.8246	92	42
Locus_22_Transcript_2/3_Confidence_0.444_Length_482	dna adenine methyltransferase	482	gi|270016838|gb|EFA13284.1|hypothetical protein TcasGA2_TC010304 [Tribolium castaneum]	EFA13284	2.81434e-11	49	67.3958	121	60
Locus_22_Transcript_3/3_Confidence_0.667_Length_539	hypothetical protein TcasGA2_TC010304 [Tribolium castaneum]	539	gi|270016838|gb|EFA13284.1|hypothetical protein TcasGA2_TC010304 [Tribolium castaneum]	EFA13284	7.79033e-11	50	66.6254	123	62
Locus_23_Transcript_1/2_Confidence_0.750_Length_388	alpha isoform a	388	gi|242012900|ref|XP_002427163.1|alpha-actinin-4, putative [Pediculus humanus corporis] >gi|212511446|gb|EEB14425.1| alpha-actinin-4, putative [Pediculus humanus corporis]	XP_002427163	1.24627e-60	97	208.764	125	122
Locus_23_Transcript_2/2_Confidence_0.750_Length_400	alpha isoform a	400	gi|195357764|ref|XP_002045119.1|GM22606 [Drosophila sechellia] >gi|194132225|gb|EDW53842.1| GM22606 [Drosophila sechellia]	XP_002045119	6.18531e-67	95	215.312	133	127
Locus_24_Transcript_1/4_Confidence_0.500_Length_352	juvenile hormone esterase	352	gi|124358332|gb|ABN05619.1|female neotenic-specific protein 1 [Cryptotermes secundus]	ABN05619	1.90764e-17	62	85.8853	110	69
Locus_24_Transcript_2/4_Confidence_0.750_Length_519	esterase fe4	519	gi|124358332|gb|ABN05619.1|female neotenic-specific protein 1 [Cryptotermes secundus]	ABN05619	4.29454e-38	65	145.591	172	113
Locus_24_Transcript_3/4_Confidence_0.500_Length_367	juvenile hormone esterase	367	gi|281183942|gb|ADA53797.1|putative juvenile hormone esterase [Romalea microptera]	ADA53797	2.14568e-18	55	88.5817	121	67
Locus_24_Transcript_4/4_Confidence_0.667_Length_367	juvenile hormone esterase	367	gi|124358332|gb|ABN05619.1|female neotenic-specific protein 1 [Cryptotermes secundus]	ABN05619	1.19571e-17	62	86.6557	113	71
Locus_27_Transcript_1/1_Confidence_1.000_Length_218	arrestin homolog isoform 2	218	gi|124107286|dbj|BAF45420.1|arrestin2 precursor [Dianemobius nigrofasciatus]	BAF45420	5.05994e-25	90	103.605	72	65
Locus_29_Transcript_1/1_Confidence_1.000_Length_544	probable atp-dependent rna helicase ddx17-like	544	gi|307183175|gb|EFN70084.1|Probable ATP-dependent RNA helicase DDX17 [Camponotus floridanus]	EFN70084	2.50722e-98	90	309.686	181	163
Locus_30_Transcript_1/1_Confidence_1.000_Length_1843	tubulin-specific chaperone c	1843	gi|242022138|ref|XP_002431498.1|tubulin-specific chaperone C, putative [Pediculus humanus corporis] >gi|212516792|gb|EEB18760.1| tubulin-specific chaperone C, putative [Pediculus humanus corporis]	XP_002431498	1.22217e-75	51	258.07	494	252
Locus_32_Transcript_1/1_Confidence_1.000_Length_727	high density lipoprotien binding protein vigilin	727	gi|170058285|ref|XP_001864855.1|vigilin [Culex quinquefasciatus] >gi|167877435|gb|EDS40818.1| vigilin [Culex quinquefasciatus]	XP_001864855	8.7308e-117	90	372.089	242	218
Locus_33_Transcript_1/1_Confidence_1.000_Length_698	atpase inhibitor-like protein	698	gi|91092686|ref|XP_971550.1|PREDICTED: similar to ATPase inhibitor-like protein [Tribolium castaneum] >gi|270014813|gb|EFA11261.1| hypothetical protein TcasGA2_TC010795 [Tribolium castaneum]	XP_971550	1.204e-17	83	84.3445	56	47
Locus_34_Transcript_1/1_Confidence_1.000_Length_567	succinate dehydrogenase	567	gi|91088287|ref|XP_968620.1|PREDICTED: similar to AGAP010429-PA [Tribolium castaneum] >gi|270012778|gb|EFA09226.1| hypothetical protein TcasGA2_TC006271 [Tribolium castaneum]	XP_968620	3.32024e-128	98	385.956	188	186
Locus_36_Transcript_1/1_Confidence_1.000_Length_736	guanine nucleotide-binding protein subunit beta-like	736	gi|46561762|gb|AAT01086.1|putative activated protein kinase C receptor [Homalodisca vitripennis]	AAT01086	1.5305e-144	100	418.313	198	198
Locus_39_Transcript_1/1_Confidence_1.000_Length_1179	methyl- -binding domain protein 4	1179	gi|328712829|ref|XP_003244914.1|PREDICTED: methyl-CpG-binding domain protein 4-like [Acyrthosiphon pisum]	XP_003244914	1.84496e-63	69	212.616	204	142
Locus_40_Transcript_1/1_Confidence_1.000_Length_1383	conserved hypothetical protein [Pediculus humanus corporis]	1383	gi|242023447|ref|XP_002432145.1|conserved hypothetical protein [Pediculus humanus corporis] >gi|212517527|gb|EEB19407.1| conserved hypothetical protein [Pediculus humanus corporis]	XP_002432145	1.19768e-29	47	127.872	361	170
Locus_41_Transcript_1/1_Confidence_1.000_Length_2803	echinoderm microtubule-associated 1-like	2803	gi|328713017|ref|XP_003244974.1|PREDICTED: echinoderm microtubule-associated protein-like 1-like isoform 2 [Acyrthosiphon pisum]	XP_003244974	0	90	1064.68	644	581
Locus_43_Transcript_1/1_Confidence_1.000_Length_1457	mediator of rna polymerase ii transcription subunit 20-like isoform 1	1457	gi|242015746|ref|XP_002428508.1|mediator complex subunit, putative [Pediculus humanus corporis] >gi|212513142|gb|EEB15770.1| mediator complex subunit, putative [Pediculus humanus corporis]	XP_002428508	9.4458e-111	87	337.421	205	180
Locus_45_Transcript_1/2_Confidence_0.727_Length_346	troponin i	346	gi|189236641|ref|XP_968129.2|PREDICTED: similar to troponin I [Tribolium castaneum]	XP_968129	7.38454e-30	100	115.546	74	74
Locus_45_Transcript_2/2_Confidence_0.636_Length_207	troponin i	207	gi|225030994|gb|ACN79504.1|troponin Ib [Nilaparvata lugens]	ACN79504	2.93641e-37	98	132.88	69	68
Locus_46_Transcript_1/1_Confidence_1.000_Length_1909	semaphorin-1a-like	1909	gi|8134678|sp|Q26473.1|SEM1A_SCHAMRecName: Full=Semaphorin-1A; AltName: Full=Fasciclin IV; AltName: Full=Fasciclin-4; AltName: Full=Semaphorin-I; Short=Sema I; Flags: Precursor >gi|160845|gb|AAA29808.1| fasciclin IV [Schistocerca americana]	Q26473	0	79	729.939	535	425
Locus_48_Transcript_1/1_Confidence_1.000_Length_2901	long-chain fatty acid transport protein 4-like	2901	gi|345488877|ref|XP_001603294.2|PREDICTED: long-chain fatty acid transport protein 4-like [Nasonia vitripennis]	XP_001603294	0	72	637.876	584	422
Locus_53_Transcript_1/1_Confidence_1.000_Length_388	inter-alpha inhibitor h5	388	gi|225030986|gb|ACN79500.1|inter-alpha-trypsin inhibitor heavy chain H4 precursor [Nilaparvata lugens]	ACN79500	1.89181e-14	67	75.8702	78	53
Locus_54_Transcript_1/1_Confidence_1.000_Length_699	ribonuclease kappa-like	699	gi|90819962|gb|ABD98738.1|putative ribonuclease [Graphocephala atropunctata]	ABD98738	5.91907e-61	100	196.823	96	96
Locus_55_Transcript_1/1_Confidence_1.000_Length_4906	epithelial membrane protein	4906	gi|242023350|ref|XP_002432097.1|scavenger receptor class B member, putative [Pediculus humanus corporis] >gi|212517471|gb|EEB19359.1| scavenger receptor class B member, putative [Pediculus humanus corporis]	XP_002432097	0	84	735.332	523	440
Locus_57_Transcript_1/2_Confidence_1.000_Length_492	cytochrome p450	492	gi|94468688|gb|ABF18193.1|cytochrome p450 [Aedes aegypti]	ABF18193	1.52171e-19	70	93.2041	90	63
Locus_57_Transcript_2/2_Confidence_1.000_Length_498	cytochrome p450	498	gi|94468688|gb|ABF18193.1|cytochrome p450 [Aedes aegypti]	ABF18193	1.60715e-19	70	93.2041	90	63
Locus_58_Transcript_1/5_Confidence_0.235_Length_201	lipophorin precursor	201	gi|209571429|dbj|BAG75121.1|lipophorin precursor [Nilaparvata lugens]	BAG75121	6.98587e-13	72	71.633	58	42
Locus_58_Transcript_2/5_Confidence_0.412_Length_307	apolipophorins	307	gi|307201472|gb|EFN81249.1|Apolipophorins [Harpegnathos saltator]	EFN81249	5.31861e-26	65	111.309	100	65
Locus_58_Transcript_3/5_Confidence_0.471_Length_460	apolipophorins	460	gi|307201472|gb|EFN81249.1|Apolipophorins [Harpegnathos saltator]	EFN81249	8.34723e-33	65	133.265	133	87
Locus_58_Transcript_4/5_Confidence_0.471_Length_625	apolipophorins	625	gi|152031559|sp|Q9U943.2|APLP_LOCMIRecName: Full=Apolipophorins; Contains: RecName: Full=Apolipophorin-2; AltName: Full=Apolipophorin II; AltName: Full=apoLp-2; Contains: RecName: Full=Apolipophorin-1; AltName: Full=Apolipophorin I; AltName: Full=apoLp-1; Flags: Precursor	Q9U943	6.56376e-59	66	211.075	203	135
Locus_58_Transcript_5/5_Confidence_0.412_Length_339	apolipophorins	339	gi|307201472|gb|EFN81249.1|Apolipophorins [Harpegnathos saltator]	EFN81249	4.86291e-29	66	120.553	110	73
Locus_59_Transcript_1/1_Confidence_1.000_Length_1805	cg16786 cg16786-pa	1805	gi|242006791|ref|XP_002424228.1|predicted protein [Pediculus humanus corporis] >gi|212507597|gb|EEB11490.1| predicted protein [Pediculus humanus corporis]	XP_002424228	3.2062e-135	60	431.024	595	358
Locus_60_Transcript_1/1_Confidence_1.000_Length_1788	insulin-like growth factor 2 mrna-binding protein 1-like	1788	gi|345497208|ref|XP_001599286.2|PREDICTED: insulin-like growth factor 2 mRNA-binding protein 1-like [Nasonia vitripennis]	XP_001599286	3.72226e-09	89	68.1662	39	35
Locus_62_Transcript_1/2_Confidence_0.500_Length_490	hypothetical conserved protein	490	gi|156551149|ref|XP_001604168.1|PREDICTED: abnormal spindle-like microcephaly-associated protein homolog [Nasonia vitripennis]	XP_001604168	2.95305e-19	66	87.4261	103	69
Locus_62_Transcript_2/2_Confidence_0.667_Length_420	hypothetical conserved protein	420	gi|156551149|ref|XP_001604168.1|PREDICTED: abnormal spindle-like microcephaly-associated protein homolog [Nasonia vitripennis]	XP_001604168	1.57641e-19	66	87.4261	103	69
Locus_64_Transcript_1/1_Confidence_1.000_Length_623	39s ribosomal protein mitochondrial	623	gi|270004030|gb|EFA00478.1|hypothetical protein TcasGA2_TC003337 [Tribolium castaneum]	EFA00478	3.31367e-15	60	80.1073	104	63
Locus_65_Transcript_1/1_Confidence_1.000_Length_599	tropomodulin-like isoform 1	599	gi|380028124|ref|XP_003697760.1|PREDICTED: tropomodulin-like [Apis florea]	XP_003697760	6.50037e-99	91	303.908	186	170
Locus_66_Transcript_2/2_Confidence_0.800_Length_341	PREDICTED: uncharacterized protein LOC100866091 [Apis florea]	341	gi|380030576|ref|XP_003698921.1|PREDICTED: uncharacterized protein LOC100866091 [Apis florea]	XP_003698921	2.20231e-09	62	58.5362	70	44
Locus_67_Transcript_1/1_Confidence_1.000_Length_1580	adp-ribosylation factor gtpase-activating protein 2-like isoform 2	1580	gi|242011701|ref|XP_002426585.1|ADP-ribosylation factor GTPase-activating protein, putative [Pediculus humanus corporis] >gi|212510734|gb|EEB13847.1| ADP-ribosylation factor GTPase-activating protein, putative [Pediculus humanus corporis]	XP_002426585	1.23726e-37	66	154.066	153	102
Locus_69_Transcript_1/1_Confidence_1.000_Length_549	alpha- sarcomeric-like	549	gi|380018596|ref|XP_003693213.1|PREDICTED: alpha-actinin, sarcomeric-like [Apis florea]	XP_003693213	2.4347e-106	95	328.176	183	175
Locus_70_Transcript_1/1_Confidence_1.000_Length_1461	btb poz domain-containing protein 3-like	1461	gi|332028618|gb|EGI68653.1|BTB/POZ domain-containing protein 3 [Acromyrmex echinatior]	EGI68653	9.12555e-16	43	88.1965	247	108
Locus_71_Transcript_1/1_Confidence_1.000_Length_972	annexin x	972	gi|242012949|ref|XP_002427186.1|Annexin-B10, putative [Pediculus humanus corporis] >gi|212511473|gb|EEB14448.1| Annexin-B10, putative [Pediculus humanus corporis]	XP_002427186	6.38452e-145	84	424.091	299	252
Locus_72_Transcript_1/1_Confidence_1.000_Length_459	ribosomal protein l28	459	gi|383866123|ref|XP_003708521.1|PREDICTED: 60S ribosomal protein L28-like [Megachile rotundata]	XP_003708521	2.3827e-48	82	162.925	126	104
Locus_73_Transcript_1/2_Confidence_1.000_Length_309	protein mef2bnb homolog	309	gi|91092202|ref|XP_969503.1|PREDICTED: similar to CG32590 CG32590-PA [Tribolium castaneum] >gi|270014438|gb|EFA10886.1| hypothetical protein TcasGA2_TC001710 [Tribolium castaneum]	XP_969503	1.60556e-11	85	65.4698	56	48
Locus_73_Transcript_2/2_Confidence_1.000_Length_372	protein mef2bnb homolog	372	gi|91092202|ref|XP_969503.1|PREDICTED: similar to CG32590 CG32590-PA [Tribolium castaneum] >gi|270014438|gb|EFA10886.1| hypothetical protein TcasGA2_TC001710 [Tribolium castaneum]	XP_969503	3.21141e-13	81	70.8626	54	44
Locus_74_Transcript_1/1_Confidence_1.000_Length_4416	null	0	>FakeBlastResult|Locus_74_Transcript_1/1_Confidence_1.000_Length_4416	Locus_74_Transcript_1/1_Confidence_1.000_Length_4416	0	100	1	1	1
Locus_76_Transcript_1/1_Confidence_1.000_Length_1000	arylalkylamine n-acetyltransferase-like	1000	gi|34915939|dbj|BAC87874.1|arylalkylamine N-acetyltransferase [Periplaneta americana]	BAC87874	8.10463e-58	74	197.593	213	158
Locus_77_Transcript_1/1_Confidence_1.000_Length_256	acyl- -binding protein	256	gi|347964027|ref|XP_001237266.2|AGAP000546-PA [Anopheles gambiae str. PEST] >gi|333466923|gb|EAU77246.2| AGAP000546-PA [Anopheles gambiae str. PEST]	XP_001237266	5.1084e-32	87	116.701	70	61
Locus_79_Transcript_1/1_Confidence_1.000_Length_589	lysosomal-associated transmembrane	589	gi|242003562|ref|XP_002422774.1|lysosomal-associated transmembrane protein, putative [Pediculus humanus corporis] >gi|212505632|gb|EEB10036.1| lysosomal-associated transmembrane protein, putative [Pediculus humanus corporis]	XP_002422774	4.18738e-40	66	148.673	204	136
Locus_81_Transcript_1/1_Confidence_1.000_Length_330	wsc-domain-containing protein	330	gi|328721427|ref|XP_001944473.2|PREDICTED: hypothetical protein LOC100164352 [Acyrthosiphon pisum]	XP_001944473	8.97942e-17	53	84.3445	110	59
Locus_82_Transcript_1/4_Confidence_0.556_Length_528	facilitated trehalose transporter tret1-like	528	gi|291461569|dbj|BAI83419.1|sugar transporter 5 [Nilaparvata lugens]	BAI83419	7.90295e-45	67	163.696	176	119
Locus_82_Transcript_2/4_Confidence_0.444_Length_437	facilitated trehalose transporter tret1-like	437	gi|291461571|dbj|BAI83420.1|sugar transporter 6 [Nilaparvata lugens]	BAI83420	5.59728e-34	62	132.494	145	90
Locus_82_Transcript_3/4_Confidence_0.667_Length_570	facilitated trehalose transporter tret1-like	570	gi|291461569|dbj|BAI83419.1|sugar transporter 5 [Nilaparvata lugens]	BAI83419	6.16021e-51	68	180.644	189	129
Locus_82_Transcript_4/4_Confidence_0.667_Length_570	facilitated trehalose transporter tret1-like	570	gi|291461569|dbj|BAI83419.1|sugar transporter 5 [Nilaparvata lugens]	BAI83419	4.278e-52	69	183.726	189	131
Locus_83_Transcript_1/1_Confidence_1.000_Length_615	ribosomal protein l7ae	615	gi|62083495|gb|AAX62472.1|hoip-prov protein isoform A [Lysiphlebus testaceipes]	AAX62472	2.05455e-64	96	205.682	127	122
Locus_85_Transcript_1/1_Confidence_1.000_Length_2050	t-complex protein 1 subunit delta-like	2050	gi|193603376|ref|XP_001948080.1|PREDICTED: t-complex protein 1 subunit delta-like [Acyrthosiphon pisum]	XP_001948080	0	92	825.469	526	487
Locus_90_Transcript_1/1_Confidence_1.000_Length_914	lymphoid-restricted membrane protein	914	gi|291226073|ref|XP_002733020.1|PREDICTED: hypothetical protein [Saccoglossus kowalevskii]	XP_002733020	3.53187e-32	69	136.732	173	121
Locus_91_Transcript_1/1_Confidence_1.000_Length_1779	retrotransposable element tf2 155 kda protein type 1-like	1779	gi|195136052|ref|XP_002012399.1|GI11945 [Drosophila mojavensis] >gi|193906515|gb|EDW05382.1| GI11945 [Drosophila mojavensis]	XP_002012399	5.93113e-74	48	268.47	538	260
Locus_92_Transcript_1/1_Confidence_1.000_Length_1406	dnaj homolog subfamily c member 28-like	1406	gi|242018813|ref|XP_002429865.1|J domain-containing protein C21orf55, putative [Pediculus humanus corporis] >gi|212514899|gb|EEB17127.1| J domain-containing protein C21orf55, putative [Pediculus humanus corporis]	XP_002429865	1.05957e-106	69	332.413	323	226
Locus_95_Transcript_1/1_Confidence_1.000_Length_384	eukaryotic translation initiation factor 2 gamma subunit	384	gi|9367745|emb|CAB97488.1|eukaryotic translation initiation factor 2 gamma [Drosophila erecta]	CAB97488	5.02625e-32	96	119.783	65	63
Locus_97_Transcript_1/1_Confidence_1.000_Length_333	mitochondrial hydrogen-transporting atp synthase coupling factor f	333	gi|90819976|gb|ABD98745.1|putative mitochondrial ATP synthase F chain [Graphocephala atropunctata]	ABD98745	5.65467e-64	91	199.904	103	94
Locus_99_Transcript_1/7_Confidence_0.350_Length_336	histone-lysine n-methyltransferase setmar	336	gi|332022758|gb|EGI63032.1|Mariner Mos1 transposase [Acromyrmex echinatior]	EGI63032	2.80007e-25	71	90.8929	66	47
Locus_99_Transcript_2/7_Confidence_0.200_Length_264	histone-lysine n-methyltransferase setmar-like	264	gi|383863436|ref|XP_003707187.1|PREDICTED: histone-lysine N-methyltransferase SETMAR-like [Megachile rotundata]	XP_003707187	2.37163e-22	72	96.2857	74	54
Locus_99_Transcript_3/7_Confidence_0.350_Length_970	mariner mos1 transposase	970	gi|221103135|ref|XP_002168789.1|PREDICTED: hypothetical protein [Hydra magnipapillata]	XP_002168789	4.35997e-64	71	187.578	149	107
Locus_99_Transcript_4/7_Confidence_0.250_Length_623	flj37770-like protein	623	gi|332027123|gb|EGI67218.1|FLJ37770-like protein [Acromyrmex echinatior]	EGI67218	7.80219e-12	73	68.9366	56	41
Locus_99_Transcript_5/7_Confidence_0.500_Length_1026	mariner mos1 transposase	1026	gi|221103135|ref|XP_002168789.1|PREDICTED: hypothetical protein [Hydra magnipapillata]	XP_002168789	4.76274e-64	71	187.578	149	107
Locus_99_Transcript_6/7_Confidence_0.400_Length_341	flj37770-like protein	341	gi|332027123|gb|EGI67218.1|FLJ37770-like protein [Acromyrmex echinatior]	EGI67218	1.38754e-12	73	68.9366	56	41
Locus_99_Transcript_7/7_Confidence_0.500_Length_688	mariner mos1 transposase	688	gi|221103135|ref|XP_002168789.1|PREDICTED: hypothetical protein [Hydra magnipapillata]	XP_002168789	2.26819e-64	71	187.578	149	107
Locus_103_Transcript_2/3_Confidence_0.818_Length_858	maltase 1	858	gi|383856267|ref|XP_003703631.1|PREDICTED: probable maltase H-like [Megachile rotundata]	XP_003703631	1.69338e-44	62	167.933	197	124
Locus_103_Transcript_3/3_Confidence_0.818_Length_888	maltase 1	888	gi|383856267|ref|XP_003703631.1|PREDICTED: probable maltase H-like [Megachile rotundata]	XP_003703631	2.2513e-44	62	167.933	197	124
Locus_105_Transcript_1/1_Confidence_1.000_Length_363	n-acetylneuraminic acid phosphatase	363	gi|270011213|gb|EFA07661.1|hypothetical protein TcasGA2_TC030637, partial [Tribolium castaneum]	EFA07661	1.24106e-14	66	75.485	71	47
Locus_106_Transcript_1/1_Confidence_1.000_Length_517	39s ribosomal protein mitochondrial-like	517	gi|118781983|ref|XP_311987.3|AGAP002917-PA [Anopheles gambiae str. PEST] >gi|116129354|gb|EAA07565.3| AGAP002917-PA [Anopheles gambiae str. PEST]	XP_311987	5.30285e-15	69	75.485	66	46
Locus_107_Transcript_1/1_Confidence_1.000_Length_3521	copper-transporting atpase 1	3521	gi|383849738|ref|XP_003700494.1|PREDICTED: copper-transporting ATPase 1-like [Megachile rotundata]	XP_003700494	0	76	1351.65	1177	903
Locus_108_Transcript_1/1_Confidence_1.000_Length_2737	ns1 binding protein	2737	gi|193618018|ref|XP_001948435.1|PREDICTED: influenza virus NS1A-binding protein-like isoform 1 [Acyrthosiphon pisum] >gi|328721125|ref|XP_003247217.1| PREDICTED: influenza virus NS1A-binding protein-like isoform 2 [Acyrthosiphon pisum]	XP_001948435	1.56225e-81	82	288.886	180	149
Locus_109_Transcript_1/1_Confidence_1.000_Length_891	long-chain-fatty-acid-- ligase acsbg2-like	891	gi|215259863|gb|ACJ64423.1|long-chain acyl-CoA synthetases [Culex tarsalis]	ACJ64423	3.84159e-50	79	172.94	136	108
Locus_110_Transcript_1/1_Confidence_1.000_Length_288	lipoyltransferase mitochondrial-like	288	gi|307194201|gb|EFN76618.1|Lipoyltransferase 1, mitochondrial [Harpegnathos saltator]	EFN76618	5.61622e-30	88	93.2041	52	46
Locus_113_Transcript_1/1_Confidence_1.000_Length_467	transaldolase	467	gi|91077054|ref|XP_966585.1|PREDICTED: similar to transaldolase isoform 1 [Tribolium castaneum] >gi|270001740|gb|EEZ98187.1| hypothetical protein TcasGA2_TC000616 [Tribolium castaneum]	XP_966585	6.66073e-31	87	122.865	85	74
Locus_114_Transcript_1/1_Confidence_1.000_Length_1938	aromatic amino acid decarboxylase	1938	gi|270006966|gb|EFA03414.1|hypothetical protein TcasGA2_TC013401 [Tribolium castaneum]	EFA03414	0	75	598.586	473	358
Locus_115_Transcript_1/1_Confidence_1.000_Length_1629	_gp22-like protein	1629	gi|213159314|ref|YP_002321357.1|GrBNV_gp22-like protein [Oryctes rhinoceros virus] >gi|108515100|gb|ABF93325.1| unknown [Oryctes rhinoceros virus] >gi|202073500|gb|ACH96176.1| GrBNV_gp22-like protein [Oryctes rhinoceros virus]	YP_002321357	5.13528e-16	42	89.3521	408	172
Locus_116_Transcript_1/1_Confidence_1.000_Length_316	14-3-3 protein epsilon	316	gi|359843276|gb|AEV89773.1|14-3-3 protein epsilon [Schistocerca gregaria]	AEV89773	5.56099e-63	97	202.216	105	102
Locus_117_Transcript_1/1_Confidence_1.000_Length_437	yellow protein	437	gi|87299033|emb|CAJ57653.1|yellow protein [Drosophila gunungcola]	CAJ57653	2.60372e-28	64	117.087	138	89
Locus_120_Transcript_1/1_Confidence_1.000_Length_6749	ryanodine receptor 44f-like	6749	gi|328717378|ref|XP_003246190.1|PREDICTED: ryanodine receptor 44F-like isoform 1 [Acyrthosiphon pisum] >gi|328717380|ref|XP_003246191.1| PREDICTED: ryanodine receptor 44F-like isoform 2 [Acyrthosiphon pisum]	XP_003246190	0	88	3206	2194	1951
Locus_122_Transcript_1/1_Confidence_1.000_Length_963	fibrillarin	963	gi|115619258|ref|XP_001182426.1|PREDICTED: hypothetical protein, partial [Strongylocentrotus purpuratus] >gi|115626224|ref|XP_796441.2| PREDICTED: hypothetical protein, partial [Strongylocentrotus purpuratus]	XP_001182426	4.07628e-147	94	427.557	234	222
Locus_126_Transcript_1/1_Confidence_1.000_Length_3193	26s proteasome non-atpase regulatory subunit 1-like isoform 1	3193	gi|380029242|ref|XP_003698288.1|PREDICTED: 26S proteasome non-ATPase regulatory subunit 1-like isoform 3 [Apis florea]	XP_003698288	0	87	1436.78	998	870
Locus_127_Transcript_1/1_Confidence_1.000_Length_3536	transmembrane protein 131-like	3536	gi|242019004|ref|XP_002429957.1|transmembrane protein, putative [Pediculus humanus corporis] >gi|212515008|gb|EEB17219.1| transmembrane protein, putative [Pediculus humanus corporis]	XP_002429957	0	64	910.598	1136	736
Locus_128_Transcript_1/3_Confidence_0.727_Length_291	polyadenylate-binding protein 1-like isoform 1	291	gi|307095208|gb|ADN29910.1|poly A binding protein cytoplasmic 1 isoform 1-like protein [Triatoma matogrossensis]	ADN29910	4.44461e-51	94	173.711	97	92
Locus_128_Transcript_2/3_Confidence_0.545_Length_307	polyadenylate-binding protein 1-like isoform 1	307	gi|307095208|gb|ADN29910.1|poly A binding protein cytoplasmic 1 isoform 1-like protein [Triatoma matogrossensis]	ADN29910	1.51055e-50	94	172.555	96	91
Locus_128_Transcript_3/3_Confidence_0.818_Length_291	polyadenylate-binding protein 1-like isoform 1	291	gi|307095208|gb|ADN29910.1|poly A binding protein cytoplasmic 1 isoform 1-like protein [Triatoma matogrossensis]	ADN29910	5.71889e-52	95	176.022	97	93
Locus_129_Transcript_1/1_Confidence_1.000_Length_934	sequestosome 1-like	934	gi|291236035|ref|XP_002737931.1|PREDICTED: sequestosome 1-like [Saccoglossus kowalevskii]	XP_002737931	1.66628e-37	55	147.902	206	114
Locus_130_Transcript_1/1_Confidence_1.000_Length_2297	low quality protein: huntingtin-like	2297	gi|380022994|ref|XP_003695317.1|PREDICTED: LOW QUALITY PROTEIN: huntingtin-like [Apis florea]	XP_003695317	1.96381e-168	64	549.28	748	483
Locus_133_Transcript_1/1_Confidence_1.000_Length_432	rna-binding protein squid	432	gi|332027282|gb|EGI67366.1|RNA-binding protein squid [Acromyrmex echinatior]	EGI67366	1.25506e-74	96	235.343	129	125
Locus_135_Transcript_1/1_Confidence_1.000_Length_856	golgin subfamily b member 1-like	856	gi|348567119|ref|XP_003469349.1|PREDICTED: golgin subfamily B member 1-like [Cavia porcellus]	XP_003469349	0.000126982	42	51.9878	199	85
Locus_136_Transcript_1/1_Confidence_1.000_Length_1281	myosin light chain kinase	1281	gi|328711569|ref|XP_003244575.1|PREDICTED: titin-like [Acyrthosiphon pisum]	XP_003244575	2.40428e-120	79	367.851	267	212
Locus_138_Transcript_1/1_Confidence_1.000_Length_992	isoform b	992	gi|195375660|ref|XP_002046618.1|GJ12384 [Drosophila virilis] >gi|194153776|gb|EDW68960.1| GJ12384 [Drosophila virilis]	XP_002046618	1.10988e-11	44	73.559	306	136
Locus_139_Transcript_1/3_Confidence_0.714_Length_250	protein	250	gi|380030560|ref|XP_003698913.1|PREDICTED: uncharacterized protein LOC100865369 isoform 1 [Apis florea] >gi|380030562|ref|XP_003698914.1| PREDICTED: uncharacterized protein LOC100865369 isoform 2 [Apis florea] >gi|380030564|ref|XP_003698915.1| PREDICTED: uncharacterized protein LOC100865369 isoform 3 [Apis florea] >gi|380030566|ref|XP_003698916.1| PREDICTED: uncharacterized protein LOC100865369 i…	XP_003698913	1.01069e-19	93	86.2705	44	41
Locus_139_Transcript_2/3_Confidence_0.429_Length_250	protein	250	gi|380030560|ref|XP_003698913.1|PREDICTED: uncharacterized protein LOC100865369 isoform 1 [Apis florea] >gi|380030562|ref|XP_003698914.1| PREDICTED: uncharacterized protein LOC100865369 isoform 2 [Apis florea] >gi|380030564|ref|XP_003698915.1| PREDICTED: uncharacterized protein LOC100865369 isoform 3 [Apis florea] >gi|380030566|ref|XP_003698916.1| PREDICTED: uncharacterized protein LOC100865369 i…	XP_003698913	1.08212e-18	90	83.5741	44	40
Locus_139_Transcript_3/3_Confidence_0.714_Length_275	ac1147-like partial	275	gi|380030560|ref|XP_003698913.1|PREDICTED: uncharacterized protein LOC100865369 isoform 1 [Apis florea] >gi|380030562|ref|XP_003698914.1| PREDICTED: uncharacterized protein LOC100865369 isoform 2 [Apis florea] >gi|380030564|ref|XP_003698915.1| PREDICTED: uncharacterized protein LOC100865369 isoform 3 [Apis florea] >gi|380030566|ref|XP_003698916.1| PREDICTED: uncharacterized protein LOC100865369 i…	XP_003698913	3.43454e-31	94	116.316	58	55
Locus_140_Transcript_1/1_Confidence_1.000_Length_823	atp-citrate synthase	823	gi|119114534|ref|XP_319323.3|AGAP010156-PA [Anopheles gambiae str. PEST] >gi|116118462|gb|EAA13829.3| AGAP010156-PA [Anopheles gambiae str. PEST]	XP_319323	1.94729e-129	86	404.06	274	236
Locus_141_Transcript_1/1_Confidence_1.000_Length_242	atp synthase alpha subunit vacuolar	242	gi|161898392|gb|ABX80240.1|V-type ATPase A subunit isoform 2 [Tetraodon nigroviridis]	ABX80240	1.97031e-44	98	152.14	80	79
Locus_142_Transcript_1/1_Confidence_1.000_Length_749	mitochondrial nadh:ubiquinone oxidoreductase subunit	749	gi|344190607|gb|AEM97991.1|NADH dehydrogenase (ubiquinone) 1 alpha subcomplex 11 [Dipetalogaster maximus]	AEM97991	1.37132e-26	57	110.923	168	97
Locus_143_Transcript_1/1_Confidence_1.000_Length_262	isoform h	262	gi|383851627|ref|XP_003701333.1|PREDICTED: uncharacterized protein LOC100875671 [Megachile rotundata]	XP_003701333	9.12363e-20	70	92.0485	87	61
Locus_144_Transcript_1/2_Confidence_0.444_Length_238	control protein hctl028	238	gi|53830718|gb|AAU95202.1|putative mitochondrial ATP synthase gamma-subunit [Oncometopia nigricans]	AAU95202	2.02043e-42	96	149.058	79	76
Locus_144_Transcript_2/2_Confidence_0.778_Length_499	mitochondrial atp synthase gamma-subunit	499	gi|46561754|gb|AAT01082.1|putative mitochondrial ATP synthase gamma-subunit [Homalodisca vitripennis]	AAT01082	1.54432e-102	100	306.99	166	166
Locus_146_Transcript_1/1_Confidence_1.000_Length_569	inter-alpha-trypsin inhibitor heavy chain h4 precursor (iti heavy chain h4) (inter-alpha-inhibitor heavy chain 4) (inter-alpha-trypsin inhibitor family heavy chain-related protein) (plasma kallikrein sensitive glycoprotein 120) (p	569	gi|328712314|ref|XP_001943110.2|PREDICTED: inter-alpha-trypsin inhibitor heavy chain H4 isoform 1 [Acyrthosiphon pisum]	XP_001943110	7.55214e-38	67	147.902	159	107
Locus_147_Transcript_1/1_Confidence_1.000_Length_1753	cleavage and polyadenylation specificity factor subunit 6	1753	gi|350397432|ref|XP_003484878.1|PREDICTED: hypothetical protein LOC100749581 [Bombus impatiens]	XP_003484878	8.11153e-50	87	192.971	125	109
Locus_148_Transcript_1/1_Confidence_1.000_Length_2029	isoform cra_a	2029	gi|321468955|gb|EFX79937.1|hypothetical protein DAPPUDRAFT_103759 [Daphnia pulex]	EFX79937	1.19586e-17	65	88.5817	101	66
Locus_149_Transcript_1/1_Confidence_1.000_Length_1060	hypothetical protein BRAFLDRAFT_125501 [Branchiostoma floridae]	1060	gi|260826756|ref|XP_002608331.1|hypothetical protein BRAFLDRAFT_125501 [Branchiostoma floridae] >gi|229293682|gb|EEN64341.1| hypothetical protein BRAFLDRAFT_125501 [Branchiostoma floridae]	XP_002608331	8.56976e-05	39	53.1434	288	114
Locus_150_Transcript_1/1_Confidence_1.000_Length_493	ribosomal protein l7	493	gi|380020864|ref|XP_003694297.1|PREDICTED: 60S ribosomal protein L7-like [Apis florea]	XP_003694297	1.61283e-41	91	149.058	102	93
Locus_151_Transcript_1/4_Confidence_0.333_Length_553	40s ribosomal protein s9-like	553	gi|90819966|gb|ABD98740.1|putative S9e ribosomal protein [Graphocephala atropunctata]	ABD98740	7.67716e-43	92	151.754	91	84
Locus_151_Transcript_2/4_Confidence_0.417_Length_372	ribosomal protein s9	372	gi|90819966|gb|ABD98740.1|putative S9e ribosomal protein [Graphocephala atropunctata]	ABD98740	9.14109e-44	92	151.754	91	84
Locus_151_Transcript_4/4_Confidence_0.500_Length_431	ribosomal protein s9	431	gi|90819966|gb|ABD98740.1|putative S9e ribosomal protein [Graphocephala atropunctata]	ABD98740	1.36475e-86	100	261.922	133	133
Locus_152_Transcript_1/1_Confidence_1.000_Length_3480	dna replication licensing factor mcm5	3480	gi|66535555|ref|XP_624292.1|PREDICTED: DNA replication licensing factor mcm5 [Apis mellifera]	XP_624292	0	89	1137.09	731	653
Locus_153_Transcript_1/1_Confidence_1.000_Length_986	deoxyribonuclease tatdn1-like	986	gi|383848773|ref|XP_003700022.1|PREDICTED: putative deoxyribonuclease TATDN1-like [Megachile rotundata]	XP_003700022	8.07143e-127	76	376.326	300	229
Locus_154_Transcript_1/1_Confidence_1.000_Length_1218	rho gtpase-activating protein 190-like	1218	gi|242012709|ref|XP_002427070.1|Rho-GTPase-activating protein, putative [Pediculus humanus corporis] >gi|212511328|gb|EEB14332.1| Rho-GTPase-activating protein, putative [Pediculus humanus corporis]	XP_002427070	0	91	689.878	406	370
Locus_155_Transcript_1/2_Confidence_0.500_Length_340	glutamate dehydrogenase	340	gi|307184399|gb|EFN70808.1|Glutamate dehydrogenase, mitochondrial [Camponotus floridanus]	EFN70808	1.84596e-54	88	187.963	109	97
Locus_155_Transcript_2/2_Confidence_0.625_Length_339	glutamate dehydrogenase	339	gi|307184399|gb|EFN70808.1|Glutamate dehydrogenase, mitochondrial [Camponotus floridanus]	EFN70808	1.77447e-54	88	187.963	109	97
Locus_157_Transcript_1/1_Confidence_1.000_Length_269	heat shock protein	269	gi|90820038|gb|ABD98776.1|putative small heat shock protein [Graphocephala atropunctata]	ABD98776	7.39686e-52	96	170.629	89	86
Locus_160_Transcript_1/1_Confidence_1.000_Length_1193	pyridoxal kinase	1193	gi|91078322|ref|XP_972953.1|PREDICTED: similar to pyridoxal kinase [Tribolium castaneum] >gi|270003960|gb|EFA00408.1| hypothetical protein TcasGA2_TC003259 [Tribolium castaneum]	XP_972953	2.28514e-76	65	249.21	289	189
Locus_161_Transcript_1/2_Confidence_1.000_Length_436	tubulin beta-4 chain-like isoform 3	436	gi|328702463|ref|XP_003241909.1|PREDICTED: tubulin beta-4 chain-like isoform 3 [Acyrthosiphon pisum]	XP_003241909	9.44618e-85	100	265.388	145	145
Locus_161_Transcript_2/2_Confidence_1.000_Length_430	tubulin beta-4 chain-like isoform 3	430	gi|328702463|ref|XP_003241909.1|PREDICTED: tubulin beta-4 chain-like isoform 3 [Acyrthosiphon pisum]	XP_003241909	3.06464e-82	100	258.84	143	143
Locus_163_Transcript_1/1_Confidence_1.000_Length_1039	hcls1 associated x-1	1039	gi|270006949|gb|EFA03397.1|hypothetical protein TcasGA2_TC013383 [Tribolium castaneum]	EFA03397	2.18501e-12	44	73.9442	215	96
Locus_165_Transcript_1/1_Confidence_1.000_Length_1059	coatomer subunit zeta-1-like isoform 2	1059	gi|383854702|ref|XP_003702859.1|PREDICTED: coatomer subunit zeta-1-like [Megachile rotundata]	XP_003702859	3.09469e-86	88	268.855	172	153
Locus_166_Transcript_1/1_Confidence_1.000_Length_228	ribosomal protein l37	228	gi|209863016|ref|NP_001129424.1|ribosomal protein L37 [Acyrthosiphon pisum]	NP_001129424	1.10253e-42	97	143.665	68	66
Locus_167_Transcript_1/1_Confidence_1.000_Length_926	integrin alpha-ps2-like	926	gi|328697418|ref|XP_001945967.2|PREDICTED: integrin alpha-PS2-like [Acyrthosiphon pisum]	XP_001945967	9.57244e-98	84	324.709	223	189
Locus_168_Transcript_1/1_Confidence_1.000_Length_471	tubulin alpha chain - sea urchin (paracentrotus lividus)	471	gi|115910601|ref|XP_787658.2|PREDICTED: similar to tubulin alpha chain - sea urchin (Paracentrotus lividus) [Strongylocentrotus purpuratus] >gi|115951336|ref|XP_001184847.1| PREDICTED: similar to tubulin alpha chain - sea urchin (Paracentrotus lividus) [Strongylocentrotus purpuratus]	XP_787658	7.63422e-28	68	115.546	100	68
Locus_172_Transcript_1/1_Confidence_1.000_Length_376	d-3-phosphoglycerate dehydrogenase	376	gi|156553723|ref|XP_001600828.1|PREDICTED: d-3-phosphoglycerate dehydrogenase-like [Nasonia vitripennis]	XP_001600828	1.91027e-29	68	119.013	123	84
Locus_173_Transcript_1/1_Confidence_1.000_Length_579	odorant binding protein 19d	579	gi|349844970|gb|AEQ19909.1|odorant binding protein 3 [Laodelphax striatellus]	AEQ19909	8.38242e-08	49	56.225	106	52
Locus_174_Transcript_1/1_Confidence_1.000_Length_2457	arylsulfatase b	2457	gi|270006267|gb|EFA02715.1|hypothetical protein TcasGA2_TC008439 [Tribolium castaneum]	EFA02715	0	76	702.205	553	423
Locus_176_Transcript_1/1_Confidence_1.000_Length_1627	alanine--glyoxylate aminotransferase 2-like	1627	gi|383855028|ref|XP_003703021.1|PREDICTED: alanine--glyoxylate aminotransferase 2-like [Megachile rotundata]	XP_003703021	6.34534e-52	81	194.126	153	124
Locus_177_Transcript_1/1_Confidence_1.000_Length_487	citrate synthase	487	gi|91083623|ref|XP_970124.1|PREDICTED: similar to citrate synthase [Tribolium castaneum] >gi|270006831|gb|EFA03279.1| hypothetical protein TcasGA2_TC013214 [Tribolium castaneum]	XP_970124	8.7279e-62	88	207.608	130	115
Locus_178_Transcript_1/1_Confidence_1.000_Length_611	transcription initiation factor tfiid subunit 10	611	gi|242008784|ref|XP_002425179.1|transcription initiation factor TFIID subunit, putative [Pediculus humanus corporis] >gi|212508887|gb|EEB12441.1| transcription initiation factor TFIID subunit, putative [Pediculus humanus corporis]	XP_002425179	1.08879e-53	91	177.948	104	95
Locus_181_Transcript_1/1_Confidence_1.000_Length_1284	double-stranded rna-binding protein staufen-like protein 2	1284	gi|375161470|gb|AFA41503.1|stau [Laodelphax striatellus]	AFA41503	6.20352e-103	75	332.798	302	228
Locus_182_Transcript_1/1_Confidence_0.750_Length_216	nonstructural protein precursor	216	gi|96980778|ref|YP_610950.1|nonstructural protein precursor [Homalodisca coagulata virus-1] >gi|84316421|gb|ABC55703.1| nonstructural protein precursor [Homalodisca coagulata virus-1]	YP_610950	6.73313e-20	100	92.0485	71	71
Locus_185_Transcript_1/1_Confidence_1.000_Length_274	myoinositol oxygenase	274	gi|357631731|gb|EHJ79200.1|myo-inositol oxygenase [Danaus plexippus]	EHJ79200	7.78995e-40	83	142.895	90	75
Locus_187_Transcript_1/1_Confidence_1.000_Length_212	ribosomal protein s8	212	gi|342905881|gb|AEL79224.1|40S ribosomal protein S8 [Rhodnius prolixus]	AEL79224	1.00981e-29	94	110.538	56	53
Locus_189_Transcript_1/1_Confidence_1.000_Length_220	ribosomal protein l34	220	gi|383854515|ref|XP_003702766.1|PREDICTED: 60S ribosomal protein L34-like [Megachile rotundata]	XP_003702766	4.74543e-14	100	70.4774	34	34
Locus_192_Transcript_1/1_Confidence_1.000_Length_1273	importin alpha	1273	gi|322799949|gb|EFZ21075.1|hypothetical protein SINV_06287 [Solenopsis invicta]	EFZ21075	0	91	580.867	343	313
Locus_195_Transcript_1/1_Confidence_1.000_Length_1221	ankyrin repeat domain-containing protein 33b	1221	gi|270004299|gb|EFA00747.1|hypothetical protein TcasGA2_TC003629 [Tribolium castaneum]	EFA00747	8.97842e-112	71	347.051	305	217
Locus_196_Transcript_1/2_Confidence_0.636_Length_305	40s ribosomal protein sa-like	305	gi|242013672|ref|XP_002427526.1|40S ribosomal protein SA, putative [Pediculus humanus corporis] >gi|212511928|gb|EEB14788.1| 40S ribosomal protein SA, putative [Pediculus humanus corporis]	XP_002427526	2.22426e-50	89	170.629	96	86
Locus_196_Transcript_2/2_Confidence_0.636_Length_290	40s ribosomal protein sa	290	gi|242013672|ref|XP_002427526.1|40S ribosomal protein SA, putative [Pediculus humanus corporis] >gi|212511928|gb|EEB14788.1| 40S ribosomal protein SA, putative [Pediculus humanus corporis]	XP_002427526	4.25579e-55	93	182.57	96	90
Locus_197_Transcript_1/1_Confidence_1.000_Length_1725	protein prenyltransferase alpha subunit repeat-containing protein 1	1725	gi|301757870|ref|XP_002914793.1|PREDICTED: protein prenyltransferase alpha subunit repeat-containing protein 1-like [Ailuropoda melanoleuca]	XP_002914793	1.42552e-35	48	146.747	335	162
Locus_199_Transcript_1/1_Confidence_1.000_Length_3642	leucine-zipper-like transcriptional regulator 1	3642	gi|321466092|gb|EFX77089.1|hypothetical protein DAPPUDRAFT_305895 [Daphnia pulex]	EFX77089	0	89	975.311	610	545
Locus_200_Transcript_1/1_Confidence_1.000_Length_761	aquaporin	761	gi|242018018|ref|XP_002429480.1|Aquaporin AQPcic, putative [Pediculus humanus corporis] >gi|212514414|gb|EEB16742.1| Aquaporin AQPcic, putative [Pediculus humanus corporis]	XP_002429480	2.58027e-71	72	229.95	255	185
Locus_201_Transcript_1/4_Confidence_0.667_Length_377	cysteine string protein cg6395-like	377	gi|91084337|ref|XP_972793.1|PREDICTED: similar to AGAP007620-PA [Tribolium castaneum] >gi|270008724|gb|EFA05172.1| hypothetical protein TcasGA2_TC015301 [Tribolium castaneum]	XP_972793	1.05884e-12	54	70.0922	98	53
Locus_201_Transcript_2/4_Confidence_0.556_Length_266	cysteine string	266	gi|91084337|ref|XP_972793.1|PREDICTED: similar to AGAP007620-PA [Tribolium castaneum] >gi|270008724|gb|EFA05172.1| hypothetical protein TcasGA2_TC015301 [Tribolium castaneum]	XP_972793	5.40299e-08	47	55.8398	97	46
Locus_201_Transcript_4/4_Confidence_0.667_Length_323	cysteine string protein cg6395-like	323	gi|91084337|ref|XP_972793.1|PREDICTED: similar to AGAP007620-PA [Tribolium castaneum] >gi|270008724|gb|EFA05172.1| hypothetical protein TcasGA2_TC015301 [Tribolium castaneum]	XP_972793	7.27129e-14	55	72.7886	97	54
Locus_202_Transcript_1/1_Confidence_1.000_Length_1366	casein kinase ii alpha subunit	1366	gi|332021916|gb|EGI62250.1|Casein kinase II subunit alpha [Acromyrmex echinatior]	EGI62250	0	98	650.973	349	343
Locus_204_Transcript_1/3_Confidence_0.500_Length_258	aconitate mitochondrial-like	258	gi|242013021|ref|XP_002427220.1|aconitate hydratase, putative [Pediculus humanus corporis] >gi|212511520|gb|EEB14482.1| aconitate hydratase, putative [Pediculus humanus corporis]	XP_002427220	1.01261e-17	97	85.8853	40	39
Locus_204_Transcript_2/3_Confidence_0.600_Length_274	aconitate mitochondrial-like	274	gi|242013021|ref|XP_002427220.1|aconitate hydratase, putative [Pediculus humanus corporis] >gi|212511520|gb|EEB14482.1| aconitate hydratase, putative [Pediculus humanus corporis]	XP_002427220	1.2075e-17	97	85.8853	40	39
Locus_204_Transcript_3/3_Confidence_0.500_Length_227	isoform b	227	gi|91088677|ref|XP_974860.1|PREDICTED: similar to Aconitase CG9244-PB [Tribolium castaneum] >gi|270011673|gb|EFA08121.1| hypothetical protein TcasGA2_TC005725 [Tribolium castaneum]	XP_974860	1.15639e-40	97	150.214	75	73
Locus_205_Transcript_1/1_Confidence_1.000_Length_514	nadh dehydrogenase subunit 4	514	gi|62161317|ref|YP_214934.1|NADH dehydrogenase subunit 4 [Homalodisca vitripennis] >gi|58258038|gb|AAW69413.1| NADH dehydrogenase subunit 4 [Homalodisca vitripennis]	YP_214934	7.07506e-73	95	236.113	167	160
Locus_207_Transcript_1/1_Confidence_1.000_Length_456	ribosomal protein s6	456	gi|288869508|ref|NP_001165861.1|ribosomal protein S6 [Tribolium castaneum] >gi|270014845|gb|EFA11293.1| hypothetical protein TcasGA2_TC010830 [Tribolium castaneum]	NP_001165861	1.04586e-75	94	236.498	125	118
Locus_211_Transcript_1/1_Confidence_1.000_Length_254	arginine kinase	254	gi|46561738|gb|AAT01074.1|putative arginine kinase [Homalodisca vitripennis]	AAT01074	2.04044e-50	100	171.785	84	84
Locus_212_Transcript_1/1_Confidence_1.000_Length_1049	protein transport protein sec23	1049	gi|91086195|ref|XP_971475.1|PREDICTED: similar to protein transport protein sec23 [Tribolium castaneum] >gi|270009872|gb|EFA06320.1| hypothetical protein TcasGA2_TC009191 [Tribolium castaneum]	XP_971475	0	91	548.895	319	292
Locus_213_Transcript_1/1_Confidence_1.000_Length_903	low quality protein: l-asparaginase-like	903	gi|383859463|ref|XP_003705214.1|PREDICTED: L-asparaginase-like [Megachile rotundata]	XP_003705214	1.08356e-140	82	421.394	296	244
Locus_217_Transcript_1/1_Confidence_1.000_Length_1146	rough deal	1146	gi|328717987|ref|XP_003246355.1|PREDICTED: hypothetical protein LOC100575668 [Acyrthosiphon pisum]	XP_003246355	5.45236e-65	56	235.343	369	208
Locus_221_Transcript_1/1_Confidence_1.000_Length_376	sarco endoplasmic reticulum calcium atpase	376	gi|16197889|gb|AAL13694.1|GH26644p [Drosophila melanogaster]	AAL13694	1.17252e-56	92	130.183	70	65
Locus_222_Transcript_1/1_Confidence_1.000_Length_7469	plexin a	7469	gi|91092226|ref|XP_970548.1|PREDICTED: similar to plexin A CG11081-PA [Tribolium castaneum] >gi|270015104|gb|EFA11552.1| plexin A [Tribolium castaneum]	XP_970548	0	89	3069.26	1890	1690
Locus_223_Transcript_1/1_Confidence_1.000_Length_1989	4-hydroxybutyrate -	1989	gi|91090242|ref|XP_969571.1|PREDICTED: similar to AGAP004396-PA [Tribolium castaneum]	XP_969571	0	80	662.914	486	390
Locus_224_Transcript_1/3_Confidence_0.727_Length_345	long form-like	345	gi|270003240|gb|EEZ99687.1|hypothetical protein TcasGA2_TC002444 [Tribolium castaneum]	EEZ99687	2.39663e-36	97	137.887	78	76
Locus_224_Transcript_2/3_Confidence_0.636_Length_446	paramyosin	446	gi|242023873|ref|XP_002432355.1|paramyosin, long form, putative [Pediculus humanus corporis] >gi|212517778|gb|EEB19617.1| paramyosin, long form, putative [Pediculus humanus corporis]	XP_002432355	8.47026e-24	94	72.4034	39	37
Locus_224_Transcript_3/3_Confidence_0.727_Length_450	long form-like	450	gi|270003240|gb|EEZ99687.1|hypothetical protein TcasGA2_TC002444 [Tribolium castaneum]	EEZ99687	8.47305e-36	97	137.887	78	76
Locus_225_Transcript_1/1_Confidence_1.000_Length_804	1-cys peroxiredoxin	804	gi|307213913|gb|EFN89160.1|Peroxiredoxin-6 [Harpegnathos saltator]	EFN89160	1.16508e-123	88	362.459	220	194
Locus_226_Transcript_1/1_Confidence_1.000_Length_310	histone -like	310	gi|354489457|ref|XP_003506879.1|PREDICTED: histone H3.3-like, partial [Cricetulus griseus]	XP_003506879	1.43903e-57	100	182.956	94	94
Locus_227_Transcript_1/1_Confidence_1.000_Length_507	aminopeptidase n	507	gi|328766206|gb|EGF76262.1|hypothetical protein BATDEDRAFT_28626 [Batrachochytrium dendrobatidis JAM81]	EGF76262	1.38466e-13	52	77.0258	138	72
Locus_228_Transcript_1/1_Confidence_1.000_Length_300	PREDICTED: Upf1-like [Saccoglossus kowalevskii]	300	gi|291222949|ref|XP_002731477.1|PREDICTED: Upf1-like [Saccoglossus kowalevskii]	XP_002731477	1.05386e-05	76	51.6026	34	26
Locus_229_Transcript_1/2_Confidence_1.000_Length_261	atp synthase alpha subunit vacuolar	261	gi|312373354|gb|EFR21111.1|hypothetical protein AND_17546 [Anopheles darlingi]	EFR21111	3.0378e-24	98	103.99	56	55
Locus_229_Transcript_2/2_Confidence_1.000_Length_370	atp synthase alpha subunit vacuolar	370	gi|312373354|gb|EFR21111.1|hypothetical protein AND_17546 [Anopheles darlingi]	EFR21111	1.13237e-23	98	103.99	56	55
Locus_230_Transcript_1/1_Confidence_1.000_Length_2137	inorganic phosphate cotransporter-like	2137	gi|328717283|ref|XP_001951143.2|PREDICTED: putative inorganic phosphate cotransporter-like [Acyrthosiphon pisum]	XP_001951143	4.57339e-170	71	507.294	449	323
Locus_233_Transcript_1/3_Confidence_0.462_Length_400	odorant binding protein 3	400	gi|377805677|gb|ACI30681.2|odorant binding protein 3 [Nilaparvata lugens]	ACI30681	8.08719e-07	68	40.0466	38	26
Locus_233_Transcript_2/3_Confidence_0.615_Length_465	odorant binding protein 19d	465	gi|349844963|gb|AEQ19907.1|odorant binding protein 1 [Laodelphax striatellus]	AEQ19907	3.50506e-17	57	81.6481	106	61
Locus_233_Transcript_3/3_Confidence_0.692_Length_344	odorant binding protein 3	344	gi|349592322|gb|AEP95759.1|odorant binding protein 5 [Apolygus lucorum]	AEP95759	3.84165e-06	62	38.1206	37	23
Locus_234_Transcript_1/1_Confidence_1.000_Length_510	ribosomal protein s5	510	gi|110671422|gb|ABG81962.1|putative S5e ribosomal protein [Diaphorina citri]	ABG81962	3.95398e-115	100	336.65	170	170
Locus_236_Transcript_1/2_Confidence_0.308_Length_238	acyl- desaturase-like	238	gi|67043749|gb|AAY63973.1|delta-9 desaturase 2 [Lysiphlebus testaceipes]	AAY63973	1.39146e-32	79	124.405	78	62
Locus_236_Transcript_2/2_Confidence_0.692_Length_214	acyl- desaturase-like	214	gi|198450561|ref|XP_001358042.2|GA19234 [Drosophila pseudoobscura pseudoobscura] >gi|198131089|gb|EAL27179.2| GA19234 [Drosophila pseudoobscura pseudoobscura]	XP_001358042	1.9325e-27	84	110.153	70	59
Locus_238_Transcript_1/1_Confidence_1.000_Length_3697	liver stage antigen 3	3697	gi|291233642|ref|XP_002736761.1|PREDICTED: sperm autoantigenic protein 17-like [Saccoglossus kowalevskii]	XP_002736761	3.68933e-12	38	79.7221	486	187
Locus_241_Transcript_1/1_Confidence_1.000_Length_1383	26s proteasome non-atpase regulatory subunit 13	1383	gi|383858967|ref|XP_003704970.1|PREDICTED: 26S proteasome non-ATPase regulatory subunit 13-like [Megachile rotundata]	XP_003704970	3.0833e-174	85	505.368	378	323
Locus_243_Transcript_1/1_Confidence_1.000_Length_308	isoform i	308	gi|91094571|ref|XP_968574.1|PREDICTED: similar to IP15312p [Tribolium castaneum]	XP_968574	1.43581e-17	80	85.5001	62	50
Locus_244_Transcript_1/1_Confidence_1.000_Length_2494	protein unc-13 homolog d-like	2494	gi|242010323|ref|XP_002425918.1|conserved hypothetical protein [Pediculus humanus corporis] >gi|212509894|gb|EEB13180.1| conserved hypothetical protein [Pediculus humanus corporis]	XP_002425918	0	69	797.349	786	549
Locus_246_Transcript_1/1_Confidence_1.000_Length_873	plasma membrane calcium-transporting atpase 3	873	gi|90855663|gb|ABE01193.1|IP15267p [Drosophila melanogaster]	ABE01193	7.23529e-158	91	455.292	285	261
Locus_247_Transcript_1/1_Confidence_1.000_Length_842	josephin-like protein	842	gi|357624215|gb|EHJ75077.1|hypothetical protein KGM_01783 [Danaus plexippus]	EHJ75077	1.43895e-89	84	276.559	175	148
Locus_249_Transcript_1/1_Confidence_1.000_Length_476	trehalase 1b	476	gi|193715980|ref|XP_001950264.1|PREDICTED: trehalase-like isoform 1 [Acyrthosiphon pisum]	XP_001950264	6.98124e-31	72	125.176	127	92
Locus_250_Transcript_1/1_Confidence_1.000_Length_1167	peptidyl-glycine alpha-amidating monooxygenase	1167	gi|328704845|ref|XP_001943881.2|PREDICTED: peptidyl-alpha-hydroxyglycine alpha-amidating lyase 2-like [Acyrthosiphon pisum]	XP_001943881	9.89791e-130	77	389.423	297	230
Locus_251_Transcript_1/2_Confidence_1.000_Length_529	thymosin beta-4	529	gi|193652608|ref|XP_001951088.1|PREDICTED: hypothetical protein LOC100160577 isoform 2 [Acyrthosiphon pisum]	XP_001951088	9.20823e-51	84	171.014	121	102
Locus_251_Transcript_2/2_Confidence_1.000_Length_415	thymosin isoform 2	415	gi|239789745|dbj|BAH71475.1|ACYPI001864 [Acyrthosiphon pisum]	BAH71475	2.0026e-28	81	110.538	83	68
Locus_252_Transcript_1/1_Confidence_1.000_Length_398	protein beta	398	gi|328700166|ref|XP_001950896.2|PREDICTED: hypothetical protein LOC100169151 [Acyrthosiphon pisum]	XP_001950896	5.39722e-19	56	88.9669	144	82
Locus_253_Transcript_1/1_Confidence_1.000_Length_731	isoform d	731	gi|383864663|ref|XP_003707797.1|PREDICTED: uncharacterized protein LOC100875319 [Megachile rotundata]	XP_003707797	1.9675e-170	98	492.656	243	239
Locus_255_Transcript_1/2_Confidence_0.769_Length_640	prolow-density lipoprotein receptor-related protein 1	640	gi|241695294|ref|XP_002413042.1|vitellogenin receptor, putative [Ixodes scapularis] >gi|215506856|gb|EEC16350.1| vitellogenin receptor, putative [Ixodes scapularis]	XP_002413042	3.95673e-54	53	193.741	214	115
Locus_255_Transcript_2/2_Confidence_0.769_Length_548	low-density lipoprotein receptor-related protein 2-like	548	gi|301614657|ref|XP_002936802.1|PREDICTED: low-density lipoprotein receptor-related protein 2-like [Xenopus (Silurana) tropicalis]	XP_002936802	5.49098e-43	51	164.081	223	115
Locus_256_Transcript_1/1_Confidence_1.000_Length_672	39s ribosomal protein mitochondrial	672	gi|118780656|ref|XP_310309.5|AGAP003770-PA [Anopheles gambiae str. PEST] >gi|116130960|gb|EAA06096.4| AGAP003770-PA [Anopheles gambiae str. PEST]	XP_310309	1.08919e-61	77	200.675	151	117
Locus_257_Transcript_1/1_Confidence_1.000_Length_1665	adenylate cyclase	1665	gi|193664492|ref|XP_001942608.1|PREDICTED: proton-coupled folate transporter-like [Acyrthosiphon pisum]	XP_001942608	3.31467e-157	74	472.241	436	324
Locus_258_Transcript_1/1_Confidence_1.000_Length_5572	tyrosine-protein phosphatase non-receptor type 23	5572	gi|242007435|ref|XP_002424545.1|conserved hypothetical protein [Pediculus humanus corporis] >gi|212507988|gb|EEB11807.1| conserved hypothetical protein [Pediculus humanus corporis]	XP_002424545	0	58	1152.12	1791	1040
Locus_262_Transcript_1/3_Confidence_0.429_Length_249	ribosomal protein l32	249	gi|90820010|gb|ABD98762.1|putative ribosomal protein 49 [Graphocephala atropunctata]	ABD98762	3.75362e-44	100	149.058	76	76
Locus_262_Transcript_2/3_Confidence_0.571_Length_465	ribosomal protein l32	465	gi|90820010|gb|ABD98762.1|putative ribosomal protein 49 [Graphocephala atropunctata]	ABD98762	4.27973e-87	100	261.536	131	131
Locus_262_Transcript_3/3_Confidence_0.714_Length_484	ribosomal protein l32	484	gi|90820010|gb|ABD98762.1|putative ribosomal protein 49 [Graphocephala atropunctata]	ABD98762	5.63776e-87	100	261.536	131	131
Locus_264_Transcript_1/1_Confidence_1.000_Length_1358	metaxin 2	1358	gi|91085775|ref|XP_974308.1|PREDICTED: similar to metaxin 2 [Tribolium castaneum]	XP_974308	3.21913e-109	78	334.339	259	204
Locus_265_Transcript_1/5_Confidence_0.462_Length_606	sulfotransferase 1c4-like	606	gi|345483186|ref|XP_003424762.1|PREDICTED: sulfotransferase 1C4-like [Nasonia vitripennis]	XP_003424762	1.2499e-59	68	199.904	188	129
Locus_265_Transcript_2/5_Confidence_0.692_Length_702	sulfotransferase 1c4-like	702	gi|345483186|ref|XP_003424762.1|PREDICTED: sulfotransferase 1C4-like [Nasonia vitripennis]	XP_003424762	2.78777e-72	67	233.802	219	147
Locus_265_Transcript_3/5_Confidence_0.615_Length_702	sulfotransferase 1c4-like	702	gi|345483186|ref|XP_003424762.1|PREDICTED: sulfotransferase 1C4-like [Nasonia vitripennis]	XP_003424762	1.23511e-70	67	229.565	220	148
Locus_265_Transcript_4/5_Confidence_0.692_Length_702	sulfotransferase 1c4-like	702	gi|345483186|ref|XP_003424762.1|PREDICTED: sulfotransferase 1C4-like [Nasonia vitripennis]	XP_003424762	1.2512e-73	67	237.269	223	150
Locus_265_Transcript_5/5_Confidence_0.692_Length_702	sulfotransferase 1c4-like	702	gi|345483186|ref|XP_003424762.1|PREDICTED: sulfotransferase 1C4-like [Nasonia vitripennis]	XP_003424762	7.01887e-73	67	235.343	220	149
Locus_268_Transcript_1/1_Confidence_1.000_Length_455	ornithine mitochondrial	455	gi|195377557|ref|XP_002047555.1|GJ11867 [Drosophila virilis] >gi|194154713|gb|EDW69897.1| GJ11867 [Drosophila virilis]	XP_002047555	8.43366e-79	94	250.366	150	141
Locus_270_Transcript_1/1_Confidence_1.000_Length_1478	mog interacting and ectopic p-granules protein 1	1478	gi|322802248|gb|EFZ22644.1|hypothetical protein SINV_01034 [Solenopsis invicta]	EFZ22644	1.437e-112	83	343.584	227	189
Locus_272_Transcript_1/1_Confidence_1.000_Length_833	acetyl-coenzyme a synthetase-like	833	gi|237858784|ref|NP_001153823.1|acetyl coenzyme A synthase [Acyrthosiphon pisum]	NP_001153823	7.18642e-156	85	461.455	283	242
Locus_275_Transcript_1/10_Confidence_0.400_Length_1067	venom protease-like	1067	gi|193575579|ref|XP_001951870.1|PREDICTED: proclotting enzyme-like isoform 1 [Acyrthosiphon pisum] >gi|328709820|ref|XP_003244077.1| PREDICTED: proclotting enzyme-like isoform 2 [Acyrthosiphon pisum] >gi|328709822|ref|XP_003244078.1| PREDICTED: proclotting enzyme-like isoform 3 [Acyrthosiphon pisum]	XP_001951870	7.10719e-65	61	221.09	280	171
Locus_275_Transcript_2/10_Confidence_0.457_Length_1071	venom serine protease	1071	gi|383855058|ref|XP_003703036.1|PREDICTED: venom protease-like [Megachile rotundata]	XP_003703036	3.15002e-58	59	202.601	275	164
Locus_275_Transcript_3/10_Confidence_0.457_Length_1195	serine protease	1195	gi|193575579|ref|XP_001951870.1|PREDICTED: proclotting enzyme-like isoform 1 [Acyrthosiphon pisum] >gi|328709820|ref|XP_003244077.1| PREDICTED: proclotting enzyme-like isoform 2 [Acyrthosiphon pisum] >gi|328709822|ref|XP_003244078.1| PREDICTED: proclotting enzyme-like isoform 3 [Acyrthosiphon pisum]	XP_001951870	5.7919e-61	60	212.231	278	167
Locus_275_Transcript_4/10_Confidence_0.400_Length_1198	venom serine protease	1198	gi|332025031|gb|EGI65218.1|Proclotting enzyme [Acromyrmex echinatior]	EGI65218	7.63238e-64	62	218.394	266	167
Locus_275_Transcript_5/10_Confidence_0.486_Length_1090	serine protease	1090	gi|332025031|gb|EGI65218.1|Proclotting enzyme [Acromyrmex echinatior]	EGI65218	3.85245e-64	61	218.009	263	163
Locus_275_Transcript_6/10_Confidence_0.486_Length_1275	venom protease-like	1275	gi|193575579|ref|XP_001951870.1|PREDICTED: proclotting enzyme-like isoform 1 [Acyrthosiphon pisum] >gi|328709820|ref|XP_003244077.1| PREDICTED: proclotting enzyme-like isoform 2 [Acyrthosiphon pisum] >gi|328709822|ref|XP_003244078.1| PREDICTED: proclotting enzyme-like isoform 3 [Acyrthosiphon pisum]	XP_001951870	5.0034e-64	61	221.09	280	171
Locus_275_Transcript_7/10_Confidence_0.486_Length_1198	venom protease-like	1198	gi|322787031|gb|EFZ13255.1|hypothetical protein SINV_10430 [Solenopsis invicta]	EFZ13255	4.37646e-64	64	219.935	267	172
Locus_275_Transcript_8/10_Confidence_0.514_Length_1198	serine protease	1198	gi|193575579|ref|XP_001951870.1|PREDICTED: proclotting enzyme-like isoform 1 [Acyrthosiphon pisum] >gi|328709820|ref|XP_003244077.1| PREDICTED: proclotting enzyme-like isoform 2 [Acyrthosiphon pisum] >gi|328709822|ref|XP_003244078.1| PREDICTED: proclotting enzyme-like isoform 3 [Acyrthosiphon pisum]	XP_001951870	5.61779e-62	60	214.927	280	168
Locus_275_Transcript_9/10_Confidence_0.457_Length_1198	venom protease-like	1198	gi|383855058|ref|XP_003703036.1|PREDICTED: venom protease-like [Megachile rotundata]	XP_003703036	1.06706e-66	63	226.098	282	178
Locus_275_Transcript_10/10_Confidence_0.486_Length_1198	venom protease-like	1198	gi|193575579|ref|XP_001951870.1|PREDICTED: proclotting enzyme-like isoform 1 [Acyrthosiphon pisum] >gi|328709820|ref|XP_003244077.1| PREDICTED: proclotting enzyme-like isoform 2 [Acyrthosiphon pisum] >gi|328709822|ref|XP_003244078.1| PREDICTED: proclotting enzyme-like isoform 3 [Acyrthosiphon pisum]	XP_001951870	2.52672e-64	61	221.09	280	171
Locus_276_Transcript_1/1_Confidence_1.000_Length_1938	dnaj homolog subfamily c member 1-like	1938	gi|156545428|ref|XP_001606638.1|PREDICTED: dnaJ homolog subfamily C member 1-like [Nasonia vitripennis]	XP_001606638	3.68357e-112	67	354.755	449	302
Locus_277_Transcript_1/1_Confidence_1.000_Length_615	voltage-dependent anion-selective channel	615	gi|46561750|gb|AAT01080.1|putative mitochondrial porin [Homalodisca vitripennis]	AAT01080	1.04785e-146	100	420.624	205	205
Locus_279_Transcript_1/1_Confidence_1.000_Length_675	cg14275 cg14275-pa	675	gi|116783446|gb|ABK22945.1|unknown [Picea sitchensis]	ABK22945	1.04593e-17	52	85.5001	131	69
Locus_281_Transcript_1/1_Confidence_1.000_Length_499	apolipoprotein d-like	499	gi|321476854|gb|EFX87814.1|hypothetical protein DAPPUDRAFT_306369 [Daphnia pulex]	EFX87814	1.36413e-19	51	90.1225	143	74
Locus_282_Transcript_1/1_Confidence_1.000_Length_2583	transcriptional regulator atrx (x-linked helicase ii)	2583	gi|357604963|gb|EHJ64400.1|transcriptional regulator ATRX [Danaus plexippus]	EHJ64400	3.10864e-112	72	388.267	346	250
Locus_284_Transcript_1/1_Confidence_1.000_Length_2355	kelch-like protein diablo-like	2355	gi|350420781|ref|XP_003492623.1|PREDICTED: kelch-like protein diablo-like [Bombus impatiens]	XP_003492623	0	94	1130.93	624	591
Locus_286_Transcript_1/1_Confidence_1.000_Length_433	ribosomal protein s4e	433	gi|90820002|gb|ABD98758.1|putative ribosomal protein S4e [Graphocephala atropunctata]	ABD98758	4.66335e-94	97	283.493	145	142
Locus_288_Transcript_1/1_Confidence_1.000_Length_243	vacuolar atp synthase catalytic subunit a	243	gi|161898392|gb|ABX80240.1|V-type ATPase A subunit isoform 2 [Tetraodon nigroviridis]	ABX80240	7.28424e-48	98	160.999	81	80
Locus_289_Transcript_1/1_Confidence_1.000_Length_413	ejaculatory bulb-specific protein 3	413	gi|51105598|gb|AAT97271.1|sensory appendage protein 1 [Culicoides sonorensis]	AAT97271	1.2746e-38	79	137.117	104	83
Locus_290_Transcript_1/1_Confidence_1.000_Length_299	beta- -glucan recognition protein 2	299	gi|112983972|ref|NP_001036840.1|beta-1,3-glucan-binding protein precursor [Bombyx mori] >gi|52782758|sp|Q9NL89.1|BGBP_BOMMO RecName: Full=Beta-1,3-glucan-binding protein; Short=BGBP; AltName: Full=Beta-1,3-glucan recognition protein; Short=BetaGRP; Flags: Precursor >gi|7209369|dbj|BAA92243.1| beta-1,3-glucan recognition protein [Bombyx mori]	NP_001036840	1.76707e-15	71	79.337	66	47
Locus_291_Transcript_1/1_Confidence_1.000_Length_610	atp synthase delta mitochondrial	610	gi|170052873|ref|XP_001862419.1|ATP synthase delta chain, mitochondrial [Culex quinquefasciatus] >gi|167873641|gb|EDS37024.1| ATP synthase delta chain, mitochondrial [Culex quinquefasciatus]	XP_001862419	3.94753e-64	92	206.068	126	116
Locus_292_Transcript_1/1_Confidence_1.000_Length_1621	geranylgeranyl transferase type-2 subunit alpha	1621	gi|242024200|ref|XP_002432517.1|Geranylgeranyl transferase type-2 alpha subunit, putative [Pediculus humanus corporis] >gi|212517965|gb|EEB19779.1| Geranylgeranyl transferase type-2 alpha subunit, putative [Pediculus humanus corporis]	XP_002432517	1.13211e-101	56	328.176	438	249
Locus_293_Transcript_1/1_Confidence_1.000_Length_2444	piwi-like protein 1-like	2444	gi|170038383|ref|XP_001847030.1|PIWI [Culex quinquefasciatus] >gi|167882007|gb|EDS45390.1| PIWI [Culex quinquefasciatus]	XP_001847030	4.36147e-164	65	508.834	595	389
Locus_295_Transcript_1/6_Confidence_0.560_Length_373	tropomyosin invertebrate	373	gi|153792609|ref|NP_001093277.1|tropomyosin-2 isoform 4 [Bombyx mori] >gi|95103006|gb|ABF51444.1| tropomyosin isoform 4 [Bombyx mori]	NP_001093277	4.36769e-67	97	213.386	123	120
Locus_295_Transcript_2/6_Confidence_0.360_Length_249	tropomyosin invertebrate	249	gi|239789380|dbj|BAH71318.1|hypothetical protein [Acyrthosiphon pisum]	BAH71318	2.43857e-41	96	144.05	83	80
Locus_295_Transcript_3/6_Confidence_0.640_Length_362	tropomyosin 1 isoform b	362	gi|350535795|ref|NP_001233022.1|uncharacterized protein LOC100161663 [Acyrthosiphon pisum] >gi|239789378|dbj|BAH71317.1| hypothetical protein [Acyrthosiphon pisum]	NP_001233022	9.76946e-64	94	205.682	120	113
Locus_295_Transcript_4/6_Confidence_0.480_Length_339	tropomyosin invertebrate	339	gi|350535795|ref|NP_001233022.1|uncharacterized protein LOC100161663 [Acyrthosiphon pisum] >gi|239789378|dbj|BAH71317.1| hypothetical protein [Acyrthosiphon pisum]	NP_001233022	9.13434e-38	96	138.272	77	74
Locus_295_Transcript_5/6_Confidence_0.400_Length_236	tropomyosin invertebrate	236	gi|350535795|ref|NP_001233022.1|uncharacterized protein LOC100161663 [Acyrthosiphon pisum] >gi|239789378|dbj|BAH71317.1| hypothetical protein [Acyrthosiphon pisum]	NP_001233022	6.04872e-39	96	139.813	78	75
Locus_295_Transcript_6/6_Confidence_0.560_Length_362	tropomyosin invertebrate	362	gi|153792609|ref|NP_001093277.1|tropomyosin-2 isoform 4 [Bombyx mori] >gi|95103006|gb|ABF51444.1| tropomyosin isoform 4 [Bombyx mori]	NP_001093277	2.48725e-65	97	208.764	120	117
Locus_297_Transcript_1/5_Confidence_0.417_Length_268	conserved hypothetical protein [Pediculus humanus corporis]	268	gi|242010749|ref|XP_002426121.1|conserved hypothetical protein [Pediculus humanus corporis] >gi|212510168|gb|EEB13383.1| conserved hypothetical protein [Pediculus humanus corporis]	XP_002426121	1.10248e-07	67	56.225	62	42
Locus_297_Transcript_2/5_Confidence_0.500_Length_347	conserved hypothetical protein [Pediculus humanus corporis]	347	gi|242010749|ref|XP_002426121.1|conserved hypothetical protein [Pediculus humanus corporis] >gi|212510168|gb|EEB13383.1| conserved hypothetical protein [Pediculus humanus corporis]	XP_002426121	2.06475e-07	67	56.225	62	42
Locus_297_Transcript_3/5_Confidence_0.583_Length_332	conserved hypothetical protein [Pediculus humanus corporis]	332	gi|242010749|ref|XP_002426121.1|conserved hypothetical protein [Pediculus humanus corporis] >gi|212510168|gb|EEB13383.1| conserved hypothetical protein [Pediculus humanus corporis]	XP_002426121	1.85198e-07	67	56.225	62	42
Locus_297_Transcript_4/5_Confidence_0.583_Length_569	conserved hypothetical protein [Pediculus humanus corporis]	569	gi|242010749|ref|XP_002426121.1|conserved hypothetical protein [Pediculus humanus corporis] >gi|212510168|gb|EEB13383.1| conserved hypothetical protein [Pediculus humanus corporis]	XP_002426121	7.16304e-07	67	56.225	62	42
Locus_297_Transcript_5/5_Confidence_0.667_Length_399	conserved hypothetical protein [Pediculus humanus corporis]	399	gi|242010749|ref|XP_002426121.1|conserved hypothetical protein [Pediculus humanus corporis] >gi|212510168|gb|EEB13383.1| conserved hypothetical protein [Pediculus humanus corporis]	XP_002426121	2.92946e-07	67	56.225	62	42
Locus_298_Transcript_1/1_Confidence_1.000_Length_3347	ctl7 protein	3347	gi|270008224|gb|EFA04672.1|hypothetical protein TcasGA2_TC014328 [Tribolium castaneum]	EFA04672	7.12585e-102	49	347.051	711	351
Locus_299_Transcript_1/8_Confidence_0.261_Length_276	high density lipoprotien binding protein vigilin	276	gi|241647564|ref|XP_002411166.1|high-density lipoprotein-binding protein, putative [Ixodes scapularis] >gi|215503796|gb|EEC13290.1| high-density lipoprotein-binding protein, putative [Ixodes scapularis]	XP_002411166	6.5867e-09	78	60.8474	41	32
Locus_299_Transcript_3/8_Confidence_0.565_Length_884	high density lipoprotein binding protein	884	gi|383865279|ref|XP_003708102.1|PREDICTED: vigilin-like [Megachile rotundata]	XP_003708102	2.54195e-26	68	118.627	123	84
Locus_299_Transcript_8/8_Confidence_0.304_Length_512	high density lipoprotein binding protein	512	gi|383865279|ref|XP_003708102.1|PREDICTED: vigilin-like [Megachile rotundata]	XP_003708102	1.06893e-27	68	118.627	123	84
Locus_303_Transcript_1/1_Confidence_1.000_Length_681	transport protein sec61 subunit alpha 2	681	gi|325303168|tpg|DAA34413.1|TPA_inf: transport protein Sec61 alpha subunit [Amblyomma variegatum]	DAA34413	4.96785e-107	98	318.546	166	164
Locus_308_Transcript_1/1_Confidence_1.000_Length_1306	transmembrane protein 50a-like	1306	gi|332031612|gb|EGI71084.1|Transmembrane protein 50A [Acromyrmex echinatior]	EGI71084	1.74028e-77	87	248.44	159	139
Locus_309_Transcript_1/1_Confidence_1.000_Length_597	hypothetical protein G5I_12006 [Acromyrmex echinatior]	597	gi|332019310|gb|EGI59817.1|hypothetical protein G5I_12006 [Acromyrmex echinatior]	EGI59817	1.18645e-08	57	61.2326	77	44
Locus_310_Transcript_1/1_Confidence_1.000_Length_226	atp-citrate synthase	226	gi|158299199|ref|XP_319322.4|AGAP010155-PA [Anopheles gambiae str. PEST] >gi|157014251|gb|EAA13856.5| AGAP010155-PA [Anopheles gambiae str. PEST]	XP_319322	5.37449e-27	98	106.686	51	50
Locus_312_Transcript_1/1_Confidence_1.000_Length_2142	o-acetyl-adp-ribose deacetylase c6orf130 homolog	2142	gi|195126609|ref|XP_002007763.1|GI12207 [Drosophila mojavensis] >gi|193919372|gb|EDW18239.1| GI12207 [Drosophila mojavensis]	XP_002007763	5.34939e-40	71	153.68	138	98
Locus_318_Transcript_1/1_Confidence_1.000_Length_2374	rhotekin-like isoform 2	2374	gi|328722515|ref|XP_003247596.1|PREDICTED: rhotekin-like isoform 2 [Acyrthosiphon pisum]	XP_003247596	1.7244e-156	75	476.863	410	310
Locus_320_Transcript_1/1_Confidence_1.000_Length_724	bifunctional autolysin precursor	724	gi|73663050|ref|YP_301831.1|bifunctional autolysin precursor [Staphylococcus saprophyticus subsp. saprophyticus ATCC 15305] >gi|72495565|dbj|BAE18886.1| bifunctional autolysin precursor [Staphylococcus saprophyticus subsp. saprophyticus ATCC 15305]	YP_301831	0.000399601	46	49.6766	222	103
Locus_321_Transcript_1/2_Confidence_1.000_Length_632	leucine-rich repeat-containing protein 58-like	632	gi|328788137|ref|XP_394765.2|PREDICTED: leucine-rich repeat-containing protein 58-like [Apis mellifera]	XP_394765	5.46302e-07	58	56.9954	75	44
Locus_321_Transcript_2/2_Confidence_1.000_Length_617	leucine-rich repeat-containing protein 58-like	617	gi|328788137|ref|XP_394765.2|PREDICTED: leucine-rich repeat-containing protein 58-like [Apis mellifera]	XP_394765	4.997e-07	58	56.9954	75	44
Locus_322_Transcript_1/2_Confidence_1.000_Length_362	ribosomal protein l23a	362	gi|355428418|gb|AER92525.1|hypothetical protein, partial [Triatoma rubida]	AER92525	4.38894e-61	98	193.741	99	98
Locus_322_Transcript_2/2_Confidence_1.000_Length_381	ribosomal protein l23a	381	gi|355428418|gb|AER92525.1|hypothetical protein, partial [Triatoma rubida]	AER92525	1.74936e-54	94	177.178	100	94
Locus_323_Transcript_1/1_Confidence_1.000_Length_3230	null	0	>FakeBlastResult|Locus_323_Transcript_1/1_Confidence_1.000_Length_3230	Locus_323_Transcript_1/1_Confidence_1.000_Length_3230	0	100	1	1	1
Locus_324_Transcript_1/1_Confidence_1.000_Length_1550	phosphatidylinositol- -trisphosphate 3-phosphatase and dual-specificity protein phosphatase pten-like isoform 2	1550	gi|350401502|ref|XP_003486174.1|PREDICTED: phosphatidylinositol-3,4,5-trisphosphate 3-phosphatase and dual-specificity protein phosphatase PTEN-like isoform 2 [Bombus impatiens]	XP_003486174	3.23753e-165	76	487.649	388	298
Locus_325_Transcript_1/1_Confidence_1.000_Length_2512	trna wybutosine-synthesizing protein 1 homolog	2512	gi|156717454|ref|NP_001096267.1|tRNA-yW synthesizing protein 1 homolog [Xenopus (Silurana) tropicalis] >gi|134025445|gb|AAI35484.1| tyw1 protein [Xenopus (Silurana) tropicalis]	NP_001096267	0	65	714.916	722	474
Locus_326_Transcript_1/1_Confidence_0.667_Length_280	ribosomal protein l10	280	gi|242009032|ref|XP_002425297.1|60S ribosomal protein L10, putative [Pediculus humanus corporis] >gi|212509062|gb|EEB12559.1| 60S ribosomal protein L10, putative [Pediculus humanus corporis]	XP_002425297	4.25724e-58	97	187.963	92	90
Locus_328_Transcript_1/2_Confidence_0.308_Length_393	myosin light chain	393	gi|270002097|gb|EEZ98544.1|hypothetical protein TcasGA2_TC001048 [Tribolium castaneum]	EEZ98544	1.51029e-14	81	57.3806	59	48
Locus_328_Transcript_2/2_Confidence_0.846_Length_555	myosin light chain alkali	555	gi|270002097|gb|EEZ98544.1|hypothetical protein TcasGA2_TC001048 [Tribolium castaneum]	EEZ98544	2.05391e-33	79	121.324	112	89
Locus_330_Transcript_1/1_Confidence_1.000_Length_4373	isoform d	4373	gi|270002106|gb|EEZ98553.1|hypothetical protein TcasGA2_TC001060 [Tribolium castaneum]	EEZ98553	4.3187e-141	61	485.723	963	592
Locus_332_Transcript_1/1_Confidence_1.000_Length_420	pyruvate dehydrogenase	420	gi|307189557|gb|EFN73927.1|Probable pyruvate dehydrogenase E1 component subunit alpha, mitochondrial [Camponotus floridanus]	EFN73927	4.75736e-29	80	117.857	88	71
Locus_334_Transcript_1/1_Confidence_1.000_Length_1020	upf0451 protein c17orf61 homolog	1020	gi|350422295|ref|XP_003493119.1|PREDICTED: UPF0451 protein C17orf61 homolog [Bombus impatiens]	XP_003493119	4.37832e-49	77	172.17	138	107
Locus_335_Transcript_1/1_Confidence_1.000_Length_737	cytochrome c-1	737	gi|189235816|ref|XP_972044.2|PREDICTED: similar to AGAP006936-PA [Tribolium castaneum]	XP_972044	1.31931e-127	89	374.785	245	220
Locus_336_Transcript_1/1_Confidence_1.000_Length_979	gadd45 cg11086-pa	979	gi|91087251|ref|XP_975522.1|PREDICTED: similar to Gadd45 CG11086-PA [Tribolium castaneum] >gi|270009553|gb|EFA06001.1| hypothetical protein TcasGA2_TC008827 [Tribolium castaneum]	XP_975522	1.29911e-18	65	89.3521	100	65
Locus_337_Transcript_1/2_Confidence_1.000_Length_489	apolipophorins- partial	489	gi|321454785|gb|EFX65941.1|hypothetical protein DAPPUDRAFT_332703 [Daphnia pulex]	EFX65941	1.86366e-11	53	70.8626	121	65
Locus_339_Transcript_1/3_Confidence_0.842_Length_681	galactose-specific c-type	681	gi|158294009|ref|XP_315346.4|AGAP005332-PC [Anopheles gambiae str. PEST] >gi|157015366|gb|EAA11819.4| AGAP005332-PC [Anopheles gambiae str. PEST]	XP_315346	8.27332e-22	60	96.2857	129	78
Locus_339_Transcript_2/3_Confidence_0.526_Length_658	galactose-specific c-type	658	gi|312372609|gb|EFR20536.1|hypothetical protein AND_19937 [Anopheles darlingi]	EFR20536	1.38215e-26	59	109.768	129	77
Locus_339_Transcript_3/3_Confidence_0.737_Length_681	galactose-specific c-type	681	gi|312372609|gb|EFR20536.1|hypothetical protein AND_19937 [Anopheles darlingi]	EFR20536	1.64148e-26	59	109.768	129	77
Locus_341_Transcript_1/1_Confidence_1.000_Length_379	histone-lysine n-methyltransferase setmar	379	gi|1698455|gb|AAC52011.1|mariner transposase [Homo sapiens]	AAC52011	5.94171e-07	73	41.9726	34	25
Locus_344_Transcript_1/1_Confidence_1.000_Length_658	cytochrome c-type heme lyase	658	gi|322800157|gb|EFZ21242.1|hypothetical protein SINV_01786 [Solenopsis invicta]	EFZ21242	1.17689e-103	86	313.923	181	156
Locus_345_Transcript_1/2_Confidence_1.000_Length_353	isoform f	353	gi|193671671|ref|XP_001948450.1|PREDICTED: hypothetical protein LOC100158783 isoform 1 [Acyrthosiphon pisum]	XP_001948450	4.39671e-16	83	82.0333	59	49
Locus_345_Transcript_2/2_Confidence_1.000_Length_442	isoform d	442	gi|328712747|ref|XP_003244895.1|PREDICTED: hypothetical protein LOC100158783 isoform 2 [Acyrthosiphon pisum]	XP_003244895	1.76441e-38	89	145.591	88	79
Locus_346_Transcript_1/1_Confidence_1.000_Length_925	alanine aminotransferase	925	gi|328704534|ref|XP_001948711.2|PREDICTED: alanine aminotransferase 2-like [Acyrthosiphon pisum]	XP_001948711	2.6155e-52	87	189.504	115	101
Locus_348_Transcript_1/1_Confidence_1.000_Length_523	ribosomal protein s26	523	gi|342905901|gb|AEL79234.1|ribosomal protein S26 [Rhodnius prolixus] >gi|344190601|gb|AEM97985.1| putative ribosomal protein S26 [Dipetalogaster maximus]	AEL79234	2.42933e-75	97	231.876	116	113
Locus_349_Transcript_1/1_Confidence_1.000_Length_1667	deoxyribonuclease i	1667	gi|91077906|ref|XP_973587.1|PREDICTED: similar to deoxyribonuclease I [Tribolium castaneum]	XP_973587	1.12519e-41	44	163.696	450	202
Locus_350_Transcript_1/1_Confidence_1.000_Length_2123	gtp-binding protein	2123	gi|19922460|ref|NP_611232.1|nucleostemin 2 [Drosophila melanogaster] >gi|16588709|gb|AAL26879.1|AF315579_1 nuclear GTP binding protein [Drosophila melanogaster] >gi|7302756|gb|AAF57834.1| nucleostemin 2 [Drosophila melanogaster] >gi|19528647|gb|AAL90438.1| SD10213p [Drosophila melanogaster]	NP_611232	0	77	721.465	551	428
Locus_351_Transcript_1/1_Confidence_1.000_Length_1379	phenylalanine hydroxylase	1379	gi|242017617|ref|XP_002429284.1|tyrosine/tryptophan monooxygenase, putative [Pediculus humanus corporis] >gi|212514180|gb|EEB16546.1| tyrosine/tryptophan monooxygenase, putative [Pediculus humanus corporis]	XP_002429284	0	90	739.569	431	390
Locus_352_Transcript_1/1_Confidence_1.000_Length_1188	alcohol dehydrogenase	1188	gi|157129132|ref|XP_001655303.1|alcohol dehydrogenase [Aedes aegypti] >gi|157129134|ref|XP_001655304.1| alcohol dehydrogenase [Aedes aegypti] >gi|108872344|gb|EAT36569.1| alcohol dehydrogenase [Aedes aegypti] >gi|108872345|gb|EAT36570.1| alcohol dehydrogenase [Aedes aegypti]	XP_001655303	2.88709e-100	68	311.997	332	229
Locus_355_Transcript_1/1_Confidence_1.000_Length_806	tpa: cuticle protein	806	gi|290558788|ref|NP_001166718.1|cuticular protein RR-1 motif 33 precursor [Bombyx mori] >gi|223671168|tpd|FAA00536.1| TPA: putative cuticle protein [Bombyx mori]	NP_001166718	1.10885e-40	73	147.902	119	88
Locus_356_Transcript_1/2_Confidence_1.000_Length_338	putative ferritin [Graphocephala atropunctata]	338	gi|90819988|gb|ABD98751.1|putative ferritin [Graphocephala atropunctata]	ABD98751	2.88704e-14	94	73.9442	39	37
Locus_356_Transcript_2/2_Confidence_1.000_Length_348	ferritin heavy-chain subunit	348	gi|90819988|gb|ABD98751.1|putative ferritin [Graphocephala atropunctata]	ABD98751	1.49658e-21	97	93.9745	47	46
Locus_357_Transcript_1/1_Confidence_1.000_Length_391	protein disulfide isomerase	391	gi|321477893|gb|EFX88851.1|hypothetical protein DAPPUDRAFT_234212 [Daphnia pulex]	EFX88851	5.90652e-46	85	165.236	102	87
Locus_358_Transcript_1/1_Confidence_1.000_Length_243	control protein hctl036	243	gi|134035929|gb|ABO47804.1|ribosomal protein L3 [Omphisa fuscidentalis]	ABO47804	4.44427e-48	97	159.073	81	79
Locus_360_Transcript_1/1_Confidence_1.000_Length_236	drosophila melanogaster partial	236	gi|240849049|ref|NP_001155447.1|acylphosphatase, putative [Acyrthosiphon pisum] >gi|239792721|dbj|BAH72669.1| ACYPI001868 [Acyrthosiphon pisum]	NP_001155447	2.58498e-27	88	104.76	63	56
Locus_361_Transcript_1/1_Confidence_1.000_Length_1537	alanyl-trna cytoplasmic	1537	gi|270010617|gb|EFA07065.1|hypothetical protein TcasGA2_TC010044 [Tribolium castaneum]	EFA07065	2.9302e-66	55	239.965	490	274
Locus_364_Transcript_1/1_Confidence_1.000_Length_2020	membrane-associated guanylate kinase	2020	gi|242012469|ref|XP_002426955.1|conserved hypothetical protein [Pediculus humanus corporis] >gi|212511184|gb|EEB14217.1| conserved hypothetical protein [Pediculus humanus corporis]	XP_002426955	0	91	615.92	401	366
Locus_367_Transcript_1/1_Confidence_1.000_Length_1111	ubiquinol-cytochrome c reductase complex core protein	1111	gi|91078482|ref|XP_975769.1|PREDICTED: similar to AGAP006099-PA isoform 2 [Tribolium castaneum] >gi|270004017|gb|EFA00465.1| hypothetical protein TcasGA2_TC003323 [Tribolium castaneum]	XP_975769	1.55272e-77	64	256.144	348	226
Locus_368_Transcript_1/1_Confidence_1.000_Length_714	cathepsin b	714	gi|329668994|gb|AEB96385.1|cathepsin B-like cysteine protease 2 [Angiostrongylus cantonensis]	AEB96385	1.0478e-73	67	237.269	209	142
Locus_369_Transcript_1/1_Confidence_1.000_Length_363	nonmuscle myosin essential light	363	gi|307195407|gb|EFN77293.1|Calmodulin [Harpegnathos saltator]	EFN77293	3.87708e-67	93	209.149	122	114
Locus_370_Transcript_1/1_Confidence_1.000_Length_1849	class a rhodopsin-like g-protein coupled receptor	1849	gi|242018153|ref|XP_002429545.1|class A rhodopsin-like G-protein coupled receptor GPRpgn, putative [Pediculus humanus corporis] >gi|212514493|gb|EEB16807.1| class A rhodopsin-like G-protein coupled receptor GPRpgn, putative [Pediculus humanus corporis]	XP_002429545	9.53916e-109	69	345.51	346	242
Locus_371_Transcript_1/1_Confidence_1.000_Length_337	cgmp-dependent protein isozyme 2 forms cd4 t1 t3a t3b-like	337	gi|328714481|ref|XP_001946603.2|PREDICTED: cGMP-dependent protein kinase, isozyme 2 forms cD4/T1/T3A/T3B-like [Acyrthosiphon pisum]	XP_001946603	8.14738e-33	66	124.79	133	89
Locus_373_Transcript_1/1_Confidence_1.000_Length_892	protein boule	892	gi|307195677|gb|EFN77519.1|Protein boule [Harpegnathos saltator]	EFN77519	1.94039e-61	69	205.682	193	135
Locus_374_Transcript_1/1_Confidence_1.000_Length_202	cuticle protein 6	202	gi|328699594|ref|XP_001950806.2|PREDICTED: hypothetical protein LOC100159939 [Acyrthosiphon pisum]	XP_001950806	1.62951e-21	80	93.5893	68	55
Locus_376_Transcript_1/5_Confidence_0.333_Length_232	isoform b	232	gi|195342183|ref|XP_002037681.1|GM18393 [Drosophila sechellia] >gi|194132531|gb|EDW54099.1| GM18393 [Drosophila sechellia]	XP_002037681	1.8065e-27	95	78.5666	40	38
Locus_376_Transcript_2/5_Confidence_0.389_Length_288	isoform b	288	gi|195030424|ref|XP_001988068.1|GH10963 [Drosophila grimshawi] >gi|193904068|gb|EDW02935.1| GH10963 [Drosophila grimshawi]	XP_001988068	1.91994e-33	95	91.2781	47	45
Locus_376_Transcript_3/5_Confidence_0.389_Length_288	isoform b	288	gi|195030424|ref|XP_001988068.1|GH10963 [Drosophila grimshawi] >gi|193904068|gb|EDW02935.1| GH10963 [Drosophila grimshawi]	XP_001988068	6.73853e-34	95	80.4925	42	40
Locus_376_Transcript_4/5_Confidence_0.333_Length_256	isoform b	256	gi|195342183|ref|XP_002037681.1|GM18393 [Drosophila sechellia] >gi|194132531|gb|EDW54099.1| GM18393 [Drosophila sechellia]	XP_002037681	2.87779e-28	95	92.8189	47	45
Locus_376_Transcript_5/5_Confidence_0.389_Length_288	isoform b	288	gi|195030424|ref|XP_001988068.1|GH10963 [Drosophila grimshawi] >gi|193904068|gb|EDW02935.1| GH10963 [Drosophila grimshawi]	XP_001988068	6.73853e-34	95	80.4925	42	40
Locus_379_Transcript_1/1_Confidence_1.000_Length_524	protein disulfide-isomerase a3-like	524	gi|359843226|gb|AEV89748.1|protein disulfide-isomerase [Schistocerca gregaria]	AEV89748	4.6334e-52	92	182.956	100	92
Locus_383_Transcript_1/1_Confidence_1.000_Length_1182	lingerer	1182	gi|242009602|ref|XP_002425572.1|lingerer, putative [Pediculus humanus corporis] >gi|212509451|gb|EEB12834.1| lingerer, putative [Pediculus humanus corporis]	XP_002425572	4.50981e-61	67	223.402	268	180
Locus_385_Transcript_1/1_Confidence_1.000_Length_2255	sorbin and sh3 domain-containing protein 1	2255	gi|124487922|gb|ABN12044.1|hypothetical protein [Maconellicoccus hirsutus]	ABN12044	3.03814e-160	83	478.019	323	270
Locus_388_Transcript_1/1_Confidence_1.000_Length_753	aspartate ammonia lyase	753	gi|242010453|ref|XP_002425982.1|fumarate hydratase, putative [Pediculus humanus corporis] >gi|212509973|gb|EEB13244.1| fumarate hydratase, putative [Pediculus humanus corporis]	XP_002425982	4.21486e-107	89	329.717	206	184
Locus_389_Transcript_1/1_Confidence_1.000_Length_1126	protein piwi-like	1126	gi|156554763|ref|XP_001605719.1|PREDICTED: protein piwi-like [Nasonia vitripennis]	XP_001605719	1.53921e-118	67	372.474	370	250
Locus_390_Transcript_1/5_Confidence_0.636_Length_531	hypothetical viral protein	531	gi|307095156|gb|ADN29884.1|hypothetical viral protein [Triatoma matogrossensis]	ADN29884	3.55736e-08	52	57.7658	129	68
Locus_390_Transcript_2/5_Confidence_0.636_Length_553	hypothetical viral protein	553	gi|307095156|gb|ADN29884.1|hypothetical viral protein [Triatoma matogrossensis]	ADN29884	4.05255e-08	52	57.7658	129	68
Locus_390_Transcript_3/5_Confidence_0.364_Length_506	hypothetical viral protein	506	gi|307095156|gb|ADN29884.1|hypothetical viral protein [Triatoma matogrossensis]	ADN29884	4.2651e-08	52	57.3806	129	68
Locus_390_Transcript_4/5_Confidence_0.455_Length_513	hypothetical viral protein	513	gi|307095156|gb|ADN29884.1|hypothetical viral protein [Triatoma matogrossensis]	ADN29884	3.23021e-08	52	57.7658	129	68
Locus_390_Transcript_5/5_Confidence_0.636_Length_567	hypothetical viral protein	567	gi|307095156|gb|ADN29884.1|hypothetical viral protein [Triatoma matogrossensis]	ADN29884	4.33034e-08	52	57.7658	129	68
Locus_391_Transcript_1/1_Confidence_1.000_Length_1955	isoform a	1955	gi|291461569|dbj|BAI83419.1|sugar transporter 5 [Nilaparvata lugens]	BAI83419	2.45252e-106	64	341.658	446	288
Locus_392_Transcript_1/3_Confidence_0.600_Length_209	60s acidic ribosomal protein p1	209	gi|156547504|ref|XP_001602423.1|PREDICTED: 60S acidic ribosomal protein P1-like [Nasonia vitripennis]	XP_001602423	3.34188e-27	93	104.375	58	54
Locus_392_Transcript_2/3_Confidence_0.600_Length_218	ribosomal protein p1	218	gi|344190594|gb|AEM97978.1|ribosomal protein P1 [Dipetalogaster maximus]	AEM97978	5.23117e-34	95	122.094	66	63
Locus_392_Transcript_3/3_Confidence_0.600_Length_241	ribosomal protein p1	241	gi|344190594|gb|AEM97978.1|ribosomal protein P1 [Dipetalogaster maximus]	AEM97978	5.07396e-34	95	122.479	67	64
Locus_393_Transcript_1/1_Confidence_1.000_Length_1195	spectrin beta brain 4-like	1195	gi|328720389|ref|XP_003247015.1|PREDICTED: spectrin beta chain-like isoform 2 [Acyrthosiphon pisum]	XP_003247015	1.22629e-72	63	258.84	388	246
Locus_394_Transcript_1/1_Confidence_1.000_Length_367	hexamerin 2 beta	367	gi|282400158|ref|NP_001164202.1|hexamerin 3 precursor [Tribolium castaneum] >gi|270012696|gb|EFA09144.1| hypothetical protein TcasGA2_TC005374 [Tribolium castaneum]	NP_001164202	1.17498e-13	55	75.485	120	67
Locus_396_Transcript_1/1_Confidence_1.000_Length_3098	cap-specific mrna (nucleoside-2 -o-)-methyltransferase 1	3098	gi|321463616|gb|EFX74631.1|hypothetical protein DAPPUDRAFT_307206 [Daphnia pulex]	EFX74631	0	66	689.878	746	497
Locus_399_Transcript_1/5_Confidence_0.417_Length_277	temperature-induced lipocalin	277	gi|18650668|gb|AAL75812.1|temperature stress-induced lipocalin [Triticum aestivum]	AAL75812	2.54591e-08	50	56.225	78	39
Locus_399_Transcript_2/5_Confidence_0.417_Length_474	apolipoprotein d-like	474	gi|384157566|gb|AFH68245.1|biliverdin binding protein-2 [Antheraea pernyi]	AFH68245	4.68073e-14	54	74.7146	136	74
Locus_399_Transcript_3/5_Confidence_0.375_Length_400	apolipoprotein d-like	400	gi|157123609|ref|XP_001660226.1|apolipoprotein D, putative [Aedes aegypti] >gi|108874334|gb|EAT38559.1| apolipoprotein D, putative [Aedes aegypti]	XP_001660226	1.18637e-10	50	64.3142	112	57
Locus_399_Transcript_4/5_Confidence_0.417_Length_474	apolipoprotein d-like	474	gi|384157566|gb|AFH68245.1|biliverdin binding protein-2 [Antheraea pernyi]	AFH68245	1.34318e-14	54	76.2554	140	76
Locus_400_Transcript_1/1_Confidence_1.000_Length_3899	enhancer of mrna-decapping protein 4	3899	gi|66500463|ref|XP_396550.2|PREDICTED: enhancer of mRNA-decapping protein 4 [Apis mellifera]	XP_396550	0	58	699.893	1117	656
Locus_403_Transcript_1/1_Confidence_1.000_Length_4456	protein outspread	4456	gi|336088618|ref|NP_001229503.1|protein outspread [Apis mellifera]	NP_001229503	0	57	864.759	1631	933
Locus_404_Transcript_1/1_Confidence_1.000_Length_750	protein disulfide isomerase	750	gi|270004199|gb|EFA00647.1|hypothetical protein TcasGA2_TC003523 [Tribolium castaneum]	EFA00647	1.87464e-83	77	268.47	211	164
Locus_408_Transcript_1/9_Confidence_0.394_Length_621	histone-lysine n-methyltransferase setmar	621	gi|332022758|gb|EGI63032.1|Mariner Mos1 transposase [Acromyrmex echinatior]	EGI63032	3.16893e-30	75	117.857	92	69
Locus_408_Transcript_2/9_Confidence_0.303_Length_560	mariner transposase	560	gi|221103135|ref|XP_002168789.1|PREDICTED: hypothetical protein [Hydra magnipapillata]	XP_002168789	1.57742e-54	79	186.808	139	111
Locus_408_Transcript_3/9_Confidence_0.273_Length_578	histone-lysine n-methyltransferase setmar	578	gi|332022758|gb|EGI63032.1|Mariner Mos1 transposase [Acromyrmex echinatior]	EGI63032	7.88518e-56	80	183.341	126	101
Locus_408_Transcript_4/9_Confidence_0.273_Length_671	histone-lysine n-methyltransferase setmar	671	gi|332022758|gb|EGI63032.1|Mariner Mos1 transposase [Acromyrmex echinatior]	EGI63032	3.82308e-29	67	115.546	103	70
Locus_408_Transcript_5/9_Confidence_0.061_Length_331	histone-lysine n-methyltransferase setmar	331	gi|332022758|gb|EGI63032.1|Mariner Mos1 transposase [Acromyrmex echinatior]	EGI63032	1.51194e-23	64	71.633	67	43
Locus_408_Transcript_6/9_Confidence_0.455_Length_820	histone-lysine n-methyltransferase setmar-like	820	gi|221103135|ref|XP_002168789.1|PREDICTED: hypothetical protein [Hydra magnipapillata]	XP_002168789	3.7134e-32	82	130.568	86	71
Locus_408_Transcript_8/9_Confidence_0.303_Length_967	flj37770-like protein	967	gi|332027123|gb|EGI67218.1|FLJ37770-like protein [Acromyrmex echinatior]	EGI67218	1.7616e-34	77	133.65	95	74
Locus_408_Transcript_9/9_Confidence_0.455_Length_821	histone-lysine n-methyltransferase setmar-like	821	gi|221103135|ref|XP_002168789.1|PREDICTED: hypothetical protein [Hydra magnipapillata]	XP_002168789	2.87971e-53	79	186.808	139	111
Locus_409_Transcript_1/1_Confidence_1.000_Length_493	transthyretin-like protein	493	gi|307200193|gb|EFN80489.1|hypothetical protein EAI_05557 [Harpegnathos saltator]	EFN80489	1.22059e-11	58	67.3958	91	53
Locus_410_Transcript_1/2_Confidence_1.000_Length_340	nadh dehydrogenase subunit 3	340	gi|62161315|ref|YP_214932.1|NADH dehydrogenase subunit 3 [Homalodisca vitripennis] >gi|58258036|gb|AAW69411.1| NADH dehydrogenase subunit 3 [Homalodisca vitripennis]	YP_214932	2.26674e-20	95	88.5817	89	85
Locus_410_Transcript_2/2_Confidence_1.000_Length_371	nadh dehydrogenase subunit 3	371	gi|62161315|ref|YP_214932.1|NADH dehydrogenase subunit 3 [Homalodisca vitripennis] >gi|58258036|gb|AAW69411.1| NADH dehydrogenase subunit 3 [Homalodisca vitripennis]	YP_214932	1.8658e-18	95	83.9593	86	82
Locus_412_Transcript_1/1_Confidence_1.000_Length_629	calmodulin-like isoform 1	629	gi|328704374|ref|XP_001948572.2|PREDICTED: calmodulin-like [Acyrthosiphon pisum]	XP_001948572	6.61288e-75	92	237.269	136	126
Locus_413_Transcript_1/1_Confidence_1.000_Length_1558	chaoptin	1558	gi|14423663|sp|P82963.1|CHAO_TRICARecName: Full=Chaoptin; AltName: Full=Photoreceptor cell-specific membrane protein >gi|12698714|gb|AAK01654.1|AF322227_1 cell surface protein chaoptin [Tribolium castaneum]	P82963	8.28509e-160	72	484.952	500	362
Locus_414_Transcript_1/1_Confidence_1.000_Length_746	achain crystal structure of human mcph1 tandem brct domains	746	gi|260829461|ref|XP_002609680.1|hypothetical protein BRAFLDRAFT_123580 [Branchiostoma floridae] >gi|229295042|gb|EEN65690.1| hypothetical protein BRAFLDRAFT_123580 [Branchiostoma floridae]	XP_002609680	4.32341e-41	65	159.844	187	122
Locus_417_Transcript_1/1_Confidence_1.000_Length_392	lysosomal aspartic protease	392	gi|157112486|ref|XP_001657556.1|cathepsin d [Aedes aegypti] >gi|205831550|sp|Q03168.2|ASPP_AEDAE RecName: Full=Lysosomal aspartic protease; Flags: Precursor >gi|108878060|gb|EAT42285.1| cathepsin d [Aedes aegypti]	XP_001657556	2.40252e-65	86	213.386	132	114
Locus_419_Transcript_1/1_Confidence_1.000_Length_545	60s ribosomal protein l4-like	545	gi|380024667|ref|XP_003696114.1|PREDICTED: 60S ribosomal protein L4-like [Apis florea]	XP_003696114	6.85279e-88	94	274.633	149	141
Locus_422_Transcript_1/1_Confidence_1.000_Length_2207	px domain-containing protein kinase-like	2207	gi|270009666|gb|EFA06114.1|hypothetical protein TcasGA2_TC008957 [Tribolium castaneum]	EFA06114	7.24834e-175	74	524.242	455	340
Locus_424_Transcript_1/1_Confidence_1.000_Length_2538	long-chain fatty acid transport protein 4	2538	gi|345493601|ref|XP_001603923.2|PREDICTED: long-chain fatty acid transport protein 4-like [Nasonia vitripennis]	XP_001603923	0	78	751.51	605	474
Locus_426_Transcript_1/1_Confidence_1.000_Length_809	mitochondrial uncoupling protein 2	809	gi|307168967|gb|EFN61853.1|Mitochondrial uncoupling protein 2 [Camponotus floridanus]	EFN61853	4.05416e-30	88	124.405	75	66
Locus_428_Transcript_1/1_Confidence_1.000_Length_3325	t-complex protein 1 subunit epsilon	3325	gi|359843234|gb|AEV89752.1|heat shock protein 60 [Schistocerca gregaria]	AEV89752	0	94	919.457	539	508
Locus_429_Transcript_1/1_Confidence_1.000_Length_2373	rb1-inducible coiled-coil protein 1	2373	gi|157106117|ref|XP_001649173.1|hypothetical protein AaeL_AAEL000608 [Aedes aegypti] >gi|108884109|gb|EAT48334.1| conserved hypothetical protein [Aedes aegypti]	XP_001649173	1.79034e-120	50	400.593	822	418
Locus_431_Transcript_1/1_Confidence_1.000_Length_3662	methylcrotonoyl- carboxylase subunit mitochondrial	3662	gi|345487104|ref|XP_001601400.2|PREDICTED: methylcrotonoyl-CoA carboxylase subunit alpha, mitochondrial-like [Nasonia vitripennis]	XP_001601400	0	73	792.341	690	504
Locus_432_Transcript_1/1_Confidence_1.000_Length_1134	rna-binding protein 35a	1134	gi|332029325|gb|EGI69308.1|RNA-binding protein fusilli [Acromyrmex echinatior]	EGI69308	0	86	561.992	362	314
Locus_434_Transcript_1/1_Confidence_1.000_Length_215	ribosomal protein l18e	215	gi|74829224|sp|Q56FG8.1|RL18_LYSTERecName: Full=60S ribosomal protein L18 >gi|62083419|gb|AAX62434.1| ribosomal protein L18 [Lysiphlebus testaceipes]	Q56FG8	2.40481e-15	98	75.0998	50	49
Locus_435_Transcript_1/1_Confidence_1.000_Length_1554	centromere protein l-like	1554	gi|383859118|ref|XP_003705044.1|PREDICTED: centromere protein L-like [Megachile rotundata]	XP_003705044	1.61752e-14	41	82.8037	299	124
Locus_436_Transcript_1/1_Confidence_1.000_Length_571	eukaryotic translation initiation factor 4e-binding protein 2	571	gi|350421463|ref|XP_003492851.1|PREDICTED: eukaryotic translation initiation factor 4E-binding protein 2-like [Bombus impatiens]	XP_003492851	9.27323e-20	97	89.3521	47	46
Locus_437_Transcript_1/1_Confidence_1.000_Length_1079	eukaryotic translation initiation factor 4 gamma 2-like	1079	gi|189236794|ref|XP_969772.2|PREDICTED: similar to eukaryotic translation initiation factor 4 gamma, 2 [Tribolium castaneum]	XP_969772	9.20205e-129	78	401.749	308	243
Locus_439_Transcript_1/1_Confidence_1.000_Length_1353	pyruvate mitochondrial	1353	gi|170032630|ref|XP_001844183.1|pyruvate carboxylase, mitochondrial [Culex quinquefasciatus] >gi|167873013|gb|EDS36396.1| pyruvate carboxylase, mitochondrial [Culex quinquefasciatus]	XP_001844183	0	92	751.51	447	415
Locus_442_Transcript_1/1_Confidence_1.000_Length_1580	sphingomyelin synthase-related 1-like	1580	gi|328776353|ref|XP_396152.4|PREDICTED: sphingomyelin synthase-related 1 [Apis mellifera]	XP_396152	1.80425e-177	72	518.464	455	330
Locus_443_Transcript_1/1_Confidence_1.000_Length_783	superoxide dismutase	783	gi|294715626|gb|ADF31307.1|copper/zinc superoxide dismutase [Ctenopharyngodon idella]	ADF31307	9.33846e-60	76	196.823	151	115
Locus_444_Transcript_1/1_Confidence_1.000_Length_477	nadh dehydrogenase	477	gi|321466001|gb|EFX76999.1|hypothetical protein DAPPUDRAFT_54753 [Daphnia pulex]	EFX76999	2.23959e-93	97	278.87	157	153
Locus_445_Transcript_1/2_Confidence_1.000_Length_441	estradiol 17-beta-dehydrogenase 8-like	441	gi|121543863|gb|ABM55596.1|putative hydroxysteroid (17-beta) dehydrogenase 8 [Maconellicoccus hirsutus]	ABM55596	4.67343e-33	66	126.331	146	97
Locus_445_Transcript_2/2_Confidence_1.000_Length_441	hydroxysteroid (17-beta) dehydrogenase 8	441	gi|121543863|gb|ABM55596.1|putative hydroxysteroid (17-beta) dehydrogenase 8 [Maconellicoccus hirsutus]	ABM55596	6.55571e-33	65	125.946	146	95
Locus_446_Transcript_1/1_Confidence_1.000_Length_1841	phd finger protein	1841	gi|350401785|ref|XP_003486262.1|PREDICTED: PHD finger protein 14-like [Bombus impatiens]	XP_003486262	0	73	577.785	537	394
Locus_447_Transcript_1/1_Confidence_1.000_Length_2133	cytoplasmic aconitate hydratase	2133	gi|193631957|ref|XP_001952191.1|PREDICTED: cytoplasmic aconitate hydratase-like [Acyrthosiphon pisum]	XP_001952191	0	87	1068.91	705	617
Locus_448_Transcript_1/3_Confidence_0.600_Length_471	unnamed protein product [Drosophila miranda]	471	gi|1335691|emb|CAA41925.1|unnamed protein product [Drosophila miranda]	CAA41925	3.21721e-09	60	50.0618	68	41
Locus_448_Transcript_2/3_Confidence_0.600_Length_315	GH23756 [Drosophila grimshawi]	315	gi|195064567|ref|XP_001996589.1|GH23756 [Drosophila grimshawi] >gi|193900627|gb|EDV99493.1| GH23756 [Drosophila grimshawi]	XP_001996589	7.93087e-05	57	47.3654	75	43
Locus_448_Transcript_3/3_Confidence_0.600_Length_480	unnamed protein product [Drosophila miranda]	480	gi|1335691|emb|CAA41925.1|unnamed protein product [Drosophila miranda]	CAA41925	4.11941e-09	60	50.0618	68	41
Locus_449_Transcript_1/1_Confidence_1.000_Length_217	acyl- delta desaturase	217	gi|302371202|ref|NP_001180578.1|Z9 acyl-CoA desaturase B [Tribolium castaneum] >gi|270015965|gb|EFA12413.1| hypothetical protein TcasGA2_TC016415 [Tribolium castaneum] >gi|300432600|gb|ADK13055.1| Z9 acyl-CoA desaturase B [Tribolium castaneum]	NP_001180578	9.98731e-36	86	132.494	72	62
Locus_450_Transcript_1/1_Confidence_1.000_Length_1620	tyrosine hydroxylase	1620	gi|242020800|ref|XP_002430839.1|tyrosine 3-monooxygenase, putative [Pediculus humanus corporis] >gi|212516042|gb|EEB18101.1| tyrosine 3-monooxygenase, putative [Pediculus humanus corporis]	XP_002430839	0	91	553.518	318	291
Locus_451_Transcript_1/1_Confidence_1.000_Length_691	cyt-b5-pb	691	gi|56199450|gb|AAV84214.1|cytochrome B5 [Culicoides sonorensis]	AAV84214	1.00718e-09	73	62.7734	61	45
Locus_452_Transcript_1/1_Confidence_1.000_Length_1522	bromodomain adjacent to zinc finger domain protein 2b-like	1522	gi|350407087|ref|XP_003487980.1|PREDICTED: hypothetical protein LOC100749908 [Bombus impatiens]	XP_003487980	2.82189e-88	54	307.76	558	306
Locus_454_Transcript_1/1_Confidence_1.000_Length_376	aspartate ammonia lyase	376	gi|193643403|ref|XP_001951601.1|PREDICTED: fumarate hydratase, mitochondrial-like [Acyrthosiphon pisum]	XP_001951601	7.91193e-13	97	72.7886	36	35
Locus_455_Transcript_1/1_Confidence_1.000_Length_2298	viral a-type inclusion protein	2298	gi|242008589|ref|XP_002425085.1|conserved hypothetical protein [Pediculus humanus corporis] >gi|212508750|gb|EEB12347.1| conserved hypothetical protein [Pediculus humanus corporis]	XP_002425085	2.80833e-48	50	192.586	707	357
Locus_456_Transcript_1/1_Confidence_1.000_Length_413	fructose- -bisphosphatase	413	gi|357621408|gb|EHJ73252.1|fructose-1,6-bisphosphatase [Danaus plexippus]	EHJ73252	9.41706e-68	89	218.394	137	122
Locus_457_Transcript_1/1_Confidence_1.000_Length_1523	vesicle-associated membrane protein-associated protein a	1523	gi|91079178|ref|XP_966498.1|PREDICTED: similar to VAMP-associated protein, putative [Tribolium castaneum] >gi|270003608|gb|EFA00056.1| hypothetical protein TcasGA2_TC002864 [Tribolium castaneum]	XP_966498	4.4883e-78	71	254.988	242	174
Locus_459_Transcript_1/1_Confidence_1.000_Length_4001	pleckstrin-like proteiny domain-containing family g member 1	4001	gi|383856366|ref|XP_003703680.1|PREDICTED: uncharacterized protein LOC100877960 [Megachile rotundata]	XP_003703680	5.56717e-170	67	555.444	601	403
Locus_461_Transcript_1/1_Confidence_0.800_Length_206	atp synthase beta subunit	206	gi|16517084|gb|AAL24504.1|AF419161_1F1 ATP synthase beta subunit [Gillichthys mirabilis]	AAL24504	1.87458e-31	100	117.472	61	61
Locus_462_Transcript_1/1_Confidence_1.000_Length_907	transformed 3t3 cell double minute p53 binding protein	907	gi|328702744|ref|XP_001948402.2|PREDICTED: hypothetical protein LOC100162540 [Acyrthosiphon pisum]	XP_001948402	5.7269e-12	53	72.7886	146	78
Locus_463_Transcript_1/1_Confidence_1.000_Length_1133	t-complex protein 1 subunit zeta	1133	gi|357628300|gb|EHJ77689.1|chaperonin subunit 6a zeta [Danaus plexippus]	EHJ77689	1.77845e-169	93	495.352	322	302
Locus_467_Transcript_1/1_Confidence_1.000_Length_1383	multidrug resistance-associated protein 5 isoform 1	1383	gi|383858955|ref|XP_003704964.1|PREDICTED: sodium leak channel non-selective protein-like [Megachile rotundata]	XP_003704964	1.91355e-112	71	376.326	373	265
Locus_468_Transcript_1/1_Confidence_1.000_Length_1657	adenylate cyclase type	1657	gi|189240896|ref|XP_972687.2|PREDICTED: similar to AGAP000727-PA [Tribolium castaneum]	XP_972687	0	83	746.503	585	488
Locus_471_Transcript_1/1_Confidence_1.000_Length_740	brain protein 44-like	740	gi|91078146|ref|XP_973753.1|PREDICTED: similar to AGAP001417-PA [Tribolium castaneum] >gi|270001370|gb|EEZ97817.1| hypothetical protein TcasGA2_TC000184 [Tribolium castaneum]	XP_973753	3.634e-56	85	185.652	113	97
Locus_472_Transcript_1/1_Confidence_1.000_Length_1471	cytochrome c oxidase assembly protein cox15	1471	gi|189234938|ref|XP_971726.2|PREDICTED: similar to AGAP001744-PA [Tribolium castaneum]	XP_971726	0	85	523.472	354	301
Locus_477_Transcript_1/1_Confidence_1.000_Length_1831	methyltransferase-like protein 23-like	1831	gi|156547907|ref|XP_001604161.1|PREDICTED: methyltransferase-like protein 23-like [Nasonia vitripennis]	XP_001604161	1.95135e-101	76	320.087	253	194
Locus_479_Transcript_1/1_Confidence_1.000_Length_543	nadh dehydrogenase 1 alpha subcomplex subunit 5	543	gi|270014373|gb|EFA10821.1|hypothetical protein TcasGA2_TC030694 [Tribolium castaneum]	EFA10821	8.73706e-38	78	136.346	101	79
Locus_480_Transcript_1/2_Confidence_0.714_Length_343	saposin isoform 1	343	gi|302139064|gb|ADK94870.1|saposin isoform 1 [Penaeus monodon]	ADK94870	7.21154e-15	54	78.9518	112	61
Locus_480_Transcript_2/2_Confidence_0.714_Length_344	psap protein	344	gi|110467950|gb|ABG74903.1|prosaposin-like protein [Artemia franciscana]	ABG74903	7.56884e-16	50	77.0258	114	58
Locus_482_Transcript_1/1_Confidence_1.000_Length_383	beta- -glucan-binding protein	383	gi|291190976|pdb|2KHA|AChain A, Solution Structure Of A Pathogen Recognition Domain From A Lepidopteran Insect, Plodia Interpunctella	2KHA_A	1.6109e-14	67	73.9442	73	49
Locus_485_Transcript_1/1_Confidence_1.000_Length_532	hypothetical viral protein	532	gi|307095156|gb|ADN29884.1|hypothetical viral protein [Triatoma matogrossensis]	ADN29884	4.56934e-07	43	54.6842	164	72
Locus_486_Transcript_1/1_Confidence_1.000_Length_554	rho gtpase-activating protein 21	554	gi|307205543|gb|EFN83848.1|Rho GTPase-activating protein 21 [Harpegnathos saltator]	EFN83848	1.16638e-16	47	87.0409	215	102
Locus_487_Transcript_1/3_Confidence_0.600_Length_446	receptor associated protein ric-3	446	gi|242009301|ref|XP_002425428.1|conserved hypothetical protein [Pediculus humanus corporis] >gi|212509245|gb|EEB12690.1| conserved hypothetical protein [Pediculus humanus corporis]	XP_002425428	3.18446e-06	66	53.9138	103	68
Locus_487_Transcript_2/3_Confidence_0.600_Length_464	receptor associated protein ric-3	464	gi|242009301|ref|XP_002425428.1|conserved hypothetical protein [Pediculus humanus corporis] >gi|212509245|gb|EEB12690.1| conserved hypothetical protein [Pediculus humanus corporis]	XP_002425428	3.42457e-06	66	53.9138	103	68
Locus_487_Transcript_3/3_Confidence_0.600_Length_449	receptor associated protein ric-3	449	gi|242009301|ref|XP_002425428.1|conserved hypothetical protein [Pediculus humanus corporis] >gi|212509245|gb|EEB12690.1| conserved hypothetical protein [Pediculus humanus corporis]	XP_002425428	3.22376e-06	66	53.9138	103	68
Locus_488_Transcript_1/1_Confidence_1.000_Length_1872	cytochrome b561	1872	gi|242011940|ref|XP_002426701.1|Cytochrome b561, putative [Pediculus humanus corporis] >gi|212510872|gb|EEB13963.1| Cytochrome b561, putative [Pediculus humanus corporis]	XP_002426701	1.94208e-74	70	248.825	232	164
Locus_489_Transcript_1/1_Confidence_1.000_Length_1548	heat shock 70 kda protein 4l-like	1548	gi|193596448|ref|XP_001951792.1|PREDICTED: heat shock 70 kDa protein 4L-like [Acyrthosiphon pisum]	XP_001951792	0	87	704.516	459	403
Locus_490_Transcript_1/1_Confidence_1.000_Length_883	tuber sclerosis 1-like protein	883	gi|321477502|gb|EFX88461.1|tuber sclerosis 1-like protein [Daphnia pulex]	EFX88461	3.88209e-76	73	243.817	241	176
Locus_492_Transcript_1/2_Confidence_1.000_Length_348	muscle-specific protein isoform i	348	gi|322802859|gb|EFZ23051.1|hypothetical protein SINV_80610 [Solenopsis invicta]	EFZ23051	3.1619e-47	84	173.326	114	96
Locus_492_Transcript_2/2_Confidence_1.000_Length_309	muscle-specific protein isoform h	309	gi|332027402|gb|EGI67485.1|Nesprin-1 [Acromyrmex echinatior]	EGI67485	5.11502e-43	86	160.614	101	87
Locus_493_Transcript_1/1_Confidence_1.000_Length_1075	esterase fe4	1075	gi|289177104|ref|NP_001165965.1|carboxylesterase clade E, member 11 precursor [Nasonia vitripennis]	NP_001165965	1.22005e-76	63	256.529	304	192
Locus_494_Transcript_1/1_Confidence_1.000_Length_564	ecdysone-induced protein 78c	564	gi|328785639|ref|XP_396527.4|PREDICTED: ecdysone-induced protein 78C [Apis mellifera]	XP_396527	1.95574e-23	66	103.605	105	70
Locus_495_Transcript_1/1_Confidence_1.000_Length_2058	xpo7 protein	2058	gi|270002549|gb|EEZ98996.1|hypothetical protein TcasGA2_TC004857 [Tribolium castaneum]	EEZ98996	0	93	926.391	530	496
Locus_496_Transcript_1/1_Confidence_1.000_Length_599	proteasome subunit beta type-6	599	gi|263173494|gb|ACY69954.1|proteasome subunit beta type-6 [Cimex lectularius]	ACY69954	3.37101e-70	85	223.787	169	145
Locus_497_Transcript_1/1_Confidence_1.000_Length_2659	abc transporter	2659	gi|383865681|ref|XP_003708301.1|PREDICTED: ATP-binding cassette sub-family B member 6, mitochondrial-like [Megachile rotundata]	XP_003708301	0	83	1073.54	773	642
Locus_498_Transcript_1/1_Confidence_1.000_Length_1570	corto_drome ame: full=centrosomal and chromosomal factor short=ccf ame: full=chromocentrosomin	1570	gi|242022665|ref|XP_002431759.1|hypothetical protein Phum_PHUM546520 [Pediculus humanus corporis] >gi|212517084|gb|EEB19021.1| hypothetical protein Phum_PHUM546520 [Pediculus humanus corporis]	XP_002431759	1.71671e-36	56	146.747	174	99
Locus_501_Transcript_1/1_Confidence_1.000_Length_1785	protein rft1 homolog	1785	gi|328716052|ref|XP_001944399.2|PREDICTED: protein RFT1 homolog [Acyrthosiphon pisum]	XP_001944399	2.17819e-169	71	503.827	511	364
Locus_502_Transcript_1/4_Confidence_0.467_Length_310	2-oxoglutarate mitochondrial-like	310	gi|332017156|gb|EGI57955.1|2-oxoglutarate dehydrogenase E1 component, mitochondrial [Acromyrmex echinatior]	EGI57955	2.79077e-29	80	120.168	104	84
Locus_502_Transcript_2/4_Confidence_0.667_Length_419	2-oxoglutarate mitochondrial-like	419	gi|242024794|ref|XP_002432811.1|2-oxoglutarate dehydrogenase, putative [Pediculus humanus corporis] >gi|212518320|gb|EEB20073.1| 2-oxoglutarate dehydrogenase, putative [Pediculus humanus corporis]	XP_002432811	2.22962e-68	89	231.491	139	125
Locus_502_Transcript_3/4_Confidence_0.600_Length_482	2-oxoglutarate mitochondrial-like	482	gi|340720185|ref|XP_003398522.1|PREDICTED: 2-oxoglutarate dehydrogenase, mitochondrial-like [Bombus terrestris]	XP_003398522	2.53996e-70	83	238.039	160	134
Locus_502_Transcript_4/4_Confidence_0.733_Length_440	2-oxoglutarate mitochondrial-like	440	gi|307178146|gb|EFN66954.1|2-oxoglutarate dehydrogenase E1 component, mitochondrial [Camponotus floridanus]	EFN66954	1.24509e-55	80	183.341	144	116
Locus_504_Transcript_1/1_Confidence_1.000_Length_312	ribosomal protein l3	312	gi|193580256|ref|XP_001951042.1|PREDICTED: 60S ribosomal protein L3-like [Acyrthosiphon pisum]	XP_001951042	5.08501e-62	96	204.142	103	99
Locus_505_Transcript_1/4_Confidence_0.615_Length_441	cuticle protein	441	gi|268607710|ref|NP_001161313.1|cuticular protein precursor [Tribolium castaneum] >gi|270014125|gb|EFA10573.1| hypothetical protein TcasGA2_TC012829 [Tribolium castaneum]	NP_001161313	3.47744e-25	87	106.686	70	61
Locus_505_Transcript_2/4_Confidence_0.769_Length_443	cuticle protein	443	gi|268607710|ref|NP_001161313.1|cuticular protein precursor [Tribolium castaneum] >gi|270014125|gb|EFA10573.1| hypothetical protein TcasGA2_TC012829 [Tribolium castaneum]	NP_001161313	3.58946e-25	87	106.686	70	61
Locus_505_Transcript_3/4_Confidence_0.538_Length_438	cuticle protein	438	gi|268607710|ref|NP_001161313.1|cuticular protein precursor [Tribolium castaneum] >gi|270014125|gb|EFA10573.1| hypothetical protein TcasGA2_TC012829 [Tribolium castaneum]	NP_001161313	3.36859e-25	87	106.686	70	61
Locus_505_Transcript_4/4_Confidence_0.692_Length_428	cuticle protein	428	gi|268607710|ref|NP_001161313.1|cuticular protein precursor [Tribolium castaneum] >gi|270014125|gb|EFA10573.1| hypothetical protein TcasGA2_TC012829 [Tribolium castaneum]	NP_001161313	3.06022e-25	87	106.686	70	61
Locus_506_Transcript_1/1_Confidence_1.000_Length_326	ribosomal protein s4e	326	gi|90820002|gb|ABD98758.1|putative ribosomal protein S4e [Graphocephala atropunctata]	ABD98758	3.46024e-26	100	107.071	53	53
Locus_507_Transcript_1/1_Confidence_1.000_Length_3652	ubiquitin carboxyl-terminal hydrolase 45-like	3652	gi|357630401|gb|EHJ78550.1|hypothetical protein KGM_10559 [Danaus plexippus]	EHJ78550	1.1519e-78	50	287.345	602	306
Locus_508_Transcript_1/1_Confidence_1.000_Length_810	transcription factor tfiiib b	810	gi|242024306|ref|XP_002432569.1|transcription factor TFIIIB B'' component, putative [Pediculus humanus corporis] >gi|212518029|gb|EEB19831.1| transcription factor TFIIIB B'' component, putative [Pediculus humanus corporis]	XP_002432569	3.56783e-51	62	187.193	242	152
Locus_512_Transcript_1/1_Confidence_1.000_Length_2138	chromatin assembly factor 1 subunit a-like	2138	gi|345492984|ref|XP_001599881.2|PREDICTED: chromatin assembly factor 1 subunit A-like [Nasonia vitripennis]	XP_001599881	7.58363e-72	49	262.307	585	292
Locus_513_Transcript_1/1_Confidence_1.000_Length_463	aminopeptidase n	463	gi|312373190|gb|EFR20984.1|hypothetical protein AND_17801 [Anopheles darlingi]	EFR20984	1.52089e-43	64	153.295	149	96
Locus_514_Transcript_1/8_Confidence_0.529_Length_696	tumor protein d54-like	696	gi|239799187|dbj|BAH70526.1|ACYPI005467 [Acyrthosiphon pisum]	BAH70526	1.03833e-58	75	194.897	161	122
Locus_514_Transcript_2/8_Confidence_0.412_Length_466	tumor protein d54	466	gi|121543927|gb|ABM55628.1|hypothetical protein [Maconellicoccus hirsutus]	ABM55628	5.35111e-45	80	156.762	131	106
Locus_514_Transcript_3/8_Confidence_0.588_Length_750	tumor protein d54-like	750	gi|328702425|ref|XP_003241896.1|PREDICTED: tumor protein D54-like [Acyrthosiphon pisum] >gi|239799185|dbj|BAH70525.1| ACYPI005467 [Acyrthosiphon pisum]	XP_003241896	8.72283e-71	82	227.254	186	153
Locus_514_Transcript_4/8_Confidence_0.412_Length_630	tumor protein d54	630	gi|239799189|dbj|BAH70527.1|ACYPI005467 [Acyrthosiphon pisum]	BAH70527	1.19814e-54	86	182.956	146	126
Locus_514_Transcript_5/8_Confidence_0.471_Length_629	tumor protein d54-like	629	gi|121543927|gb|ABM55628.1|hypothetical protein [Maconellicoccus hirsutus]	ABM55628	2.97982e-61	80	200.675	161	130
Locus_514_Transcript_6/8_Confidence_0.412_Length_529	tumor protein d54-like	529	gi|121543927|gb|ABM55628.1|hypothetical protein [Maconellicoccus hirsutus]	ABM55628	5.06647e-46	81	160.229	106	86
Locus_514_Transcript_7/8_Confidence_0.529_Length_808	tumor protein d54-like	808	gi|239799187|dbj|BAH70526.1|ACYPI005467 [Acyrthosiphon pisum]	BAH70526	7.92228e-60	75	199.134	166	125
Locus_514_Transcript_8/8_Confidence_0.529_Length_690	tumor protein d54-like	690	gi|239799187|dbj|BAH70526.1|ACYPI005467 [Acyrthosiphon pisum]	BAH70526	5.4586e-61	75	200.675	166	126
Locus_515_Transcript_1/3_Confidence_0.667_Length_423	eukaryotic peptide chain release factor subunit 1-like	423	gi|383853116|ref|XP_003702070.1|PREDICTED: eukaryotic peptide chain release factor subunit 1-like [Megachile rotundata]	XP_003702070	5.37346e-74	99	237.654	119	118
Locus_515_Transcript_2/3_Confidence_0.444_Length_320	eukaryotic peptide chain release factor subunit	320	gi|322801766|gb|EFZ22363.1|hypothetical protein SINV_14405 [Solenopsis invicta]	EFZ22363	4.97288e-36	98	129.028	64	63
Locus_515_Transcript_3/3_Confidence_0.667_Length_316	eukaryotic peptide chain release factor subunit 1-like	316	gi|322801766|gb|EFZ22363.1|hypothetical protein SINV_14405 [Solenopsis invicta]	EFZ22363	3.31106e-68	99	211.075	105	104
Locus_517_Transcript_1/1_Confidence_1.000_Length_397	superoxide dismutase	397	gi|239789313|dbj|BAH71287.1|ACYPI003921 [Acyrthosiphon pisum]	BAH71287	1.78597e-24	80	101.679	68	55
Locus_518_Transcript_1/1_Confidence_1.000_Length_1160	isoform c	1160	gi|189238738|ref|XP_971920.2|PREDICTED: similar to AGAP007761-PA [Tribolium castaneum]	XP_971920	6.37058e-158	86	491.886	303	262
Locus_519_Transcript_1/1_Confidence_1.000_Length_4473	nuclear receptor corepressor 1	4473	gi|242011439|ref|XP_002426457.1|conserved hypothetical protein [Pediculus humanus corporis] >gi|212510569|gb|EEB13719.1| conserved hypothetical protein [Pediculus humanus corporis]	XP_002426457	0	69	583.178	612	423
Locus_520_Transcript_2/3_Confidence_0.667_Length_626	hypothetical protein TcasGA2_TC008553 [Tribolium castaneum]	626	gi|270015505|gb|EFA11953.1|hypothetical protein TcasGA2_TC008553 [Tribolium castaneum]	EFA11953	0.00047136	74	48.521	35	26
Locus_520_Transcript_3/3_Confidence_0.778_Length_639	hypothetical protein TcasGA2_TC008553 [Tribolium castaneum]	639	gi|270015505|gb|EFA11953.1|hypothetical protein TcasGA2_TC008553 [Tribolium castaneum]	EFA11953	0.000506142	74	48.521	35	26
Locus_523_Transcript_1/1_Confidence_1.000_Length_1413	v-type proton atpase subunit c-like	1413	gi|193702420|ref|XP_001946227.1|PREDICTED: v-type proton ATPase subunit C-like [Acyrthosiphon pisum]	XP_001946227	4.28589e-141	96	421.394	227	218
Locus_524_Transcript_1/1_Confidence_0.545_Length_369	polyadenylate-binding protein 1	369	gi|332030569|gb|EGI70257.1|Polyadenylate-binding protein 1 [Acromyrmex echinatior]	EGI70257	3.30433e-47	98	150.599	78	77
Locus_528_Transcript_1/1_Confidence_1.000_Length_2145	serine threonine-protein kinase 17a-like	2145	gi|193613274|ref|XP_001942516.1|PREDICTED: hypothetical protein LOC100165267 [Acyrthosiphon pisum]	XP_001942516	2.2831e-167	66	510.76	508	338
Locus_531_Transcript_1/2_Confidence_1.000_Length_297	cytochrome c	297	gi|346466267|gb|AEO32978.1|hypothetical protein [Amblyomma maculatum]	AEO32978	1.88986e-24	97	75.485	37	36
Locus_531_Transcript_2/2_Confidence_1.000_Length_256	cytochrome c	256	gi|346466267|gb|AEO32978.1|hypothetical protein [Amblyomma maculatum]	AEO32978	5.87185e-22	97	75.485	37	36
Locus_533_Transcript_1/1_Confidence_1.000_Length_6136	chromosome 21 open reading frame 29	6136	gi|189236738|ref|XP_001815251.1|PREDICTED: similar to conserved hypothetical protein [Tribolium castaneum]	XP_001815251	6.7194e-108	42	392.119	1854	796
Locus_534_Transcript_1/1_Confidence_1.000_Length_1696	yellow protein	1696	gi|193591678|ref|XP_001952126.1|PREDICTED: protein yellow-like [Acyrthosiphon pisum]	XP_001952126	6.57853e-167	78	491.886	391	307
Locus_535_Transcript_1/6_Confidence_0.440_Length_707	apolipophorins	707	gi|156538313|ref|XP_001604024.1|PREDICTED: apolipophorins [Nasonia vitripennis]	XP_001604024	2.42129e-39	57	155.606	240	137
Locus_535_Transcript_2/6_Confidence_0.560_Length_1095	apolipophorins	1095	gi|156538313|ref|XP_001604024.1|PREDICTED: apolipophorins [Nasonia vitripennis]	XP_001604024	1.88835e-43	54	172.17	287	157
Locus_535_Transcript_3/6_Confidence_0.560_Length_752	apolipophorins	752	gi|383862129|ref|XP_003706536.1|PREDICTED: apolipophorins-like [Megachile rotundata]	XP_003706536	2.69757e-29	60	126.716	161	98
Locus_535_Transcript_4/6_Confidence_0.440_Length_943	apolipophorins	943	gi|332028171|gb|EGI68222.1|Apolipophorin [Acromyrmex echinatior]	EGI68222	2.87747e-51	55	193.356	310	173
Locus_535_Transcript_5/6_Confidence_0.440_Length_760	apolipophorins	760	gi|307184025|gb|EFN70579.1|Apolipophorins [Camponotus floridanus]	EFN70579	1.33412e-43	57	168.703	256	148
Locus_535_Transcript_6/6_Confidence_0.600_Length_943	apolipophorins	943	gi|156538313|ref|XP_001604024.1|PREDICTED: apolipophorins [Nasonia vitripennis]	XP_001604024	2.12515e-51	55	193.741	316	175
Locus_536_Transcript_1/1_Confidence_1.000_Length_2738	isoform e	2738	gi|242024621|ref|XP_002432725.1|hypothetical protein Phum_PHUM599070 [Pediculus humanus corporis] >gi|212518210|gb|EEB19987.1| hypothetical protein Phum_PHUM599070 [Pediculus humanus corporis]	XP_002432725	3.00408e-72	72	250.751	261	190
Locus_538_Transcript_1/1_Confidence_1.000_Length_1251	isoform i	1251	gi|156540261|ref|XP_001599831.1|PREDICTED: hypothetical protein LOC100118405 [Nasonia vitripennis]	XP_001599831	1.79097e-38	62	147.902	155	97
Locus_539_Transcript_1/1_Confidence_1.000_Length_277	null	0	>FakeBlastResult|Locus_539_Transcript_1/1_Confidence_1.000_Length_277	Locus_539_Transcript_1/1_Confidence_1.000_Length_277	0	100	1	1	1
Locus_540_Transcript_1/1_Confidence_1.000_Length_1964	acetyl- carboxylase-like isoform 2	1964	gi|189238375|ref|XP_969851.2|PREDICTED: similar to acetyl-coa carboxylase [Tribolium castaneum]	XP_969851	0	81	766.533	532	435
Locus_541_Transcript_1/1_Confidence_1.000_Length_2111	#NAME?	2111	gi|328712494|ref|XP_003244824.1|PREDICTED: alpha,alpha-trehalose-phosphate synthase [UDP-forming] A-like isoform 2 [Acyrthosiphon pisum]	XP_003244824	0	82	919.842	639	524
Locus_542_Transcript_1/2_Confidence_1.000_Length_342	elongaton factor-1 gamma	342	gi|18874391|gb|AAL78751.1|translation elongation factor-1 gamma [Locusta migratoria]	AAL78751	1.46341e-36	81	137.887	88	72
Locus_542_Transcript_2/2_Confidence_1.000_Length_279	elongaton factor-1 gamma	279	gi|18874391|gb|AAL78751.1|translation elongation factor-1 gamma [Locusta migratoria]	AAL78751	6.76202e-38	93	140.584	74	69
Locus_543_Transcript_1/2_Confidence_1.000_Length_677	tubulin beta-2c chain	677	gi|164416562|gb|ABY54099.1|beta-tubulin [Plutella xylostella]	ABY54099	1.84239e-93	96	281.952	150	144
Locus_544_Transcript_1/1_Confidence_1.000_Length_5228	spectrin beta brain 4	5228	gi|383856370|ref|XP_003703682.1|PREDICTED: spectrin beta chain, brain 4-like [Megachile rotundata]	XP_003703682	0	83	2300.4	1679	1402
Locus_545_Transcript_1/1_Confidence_1.000_Length_1958	yth domain family protein 1-like	1958	gi|91084167|ref|XP_971030.1|PREDICTED: similar to YTH domain family, member 3 [Tribolium castaneum]	XP_971030	1.42831e-109	94	353.599	185	175
Locus_546_Transcript_1/1_Confidence_1.000_Length_280	arginine kinase	280	gi|46561738|gb|AAT01074.1|putative arginine kinase [Homalodisca vitripennis]	AAT01074	4.96152e-45	100	114.775	51	51
Locus_547_Transcript_1/1_Confidence_1.000_Length_1270	glutamate ionotropic kainate 3 ( glur7)	1270	gi|328792543|ref|XP_394264.3|PREDICTED: glutamate receptor, ionotropic kainate 2-like [Apis mellifera]	XP_394264	4.27685e-131	72	410.994	379	275
Locus_548_Transcript_1/1_Confidence_1.000_Length_489	e3 ubiquitin-protein ligase hectd1	489	gi|242008012|ref|XP_002424807.1|hect E3 ubiquitin ligase, putative [Pediculus humanus corporis] >gi|212508345|gb|EEB12069.1| hect E3 ubiquitin ligase, putative [Pediculus humanus corporis]	XP_002424807	2.12745e-72	91	247.669	150	137
Locus_549_Transcript_1/1_Confidence_1.000_Length_472	glycogen phosphorylase	472	gi|328781343|ref|XP_623386.2|PREDICTED: LOW QUALITY PROTEIN: glycogen phosphorylase isoform 2 [Apis mellifera]	XP_623386	1.32139e-83	91	276.559	157	143
Locus_550_Transcript_1/5_Confidence_0.600_Length_605	dnaj homolog subfamily b member 6-like	605	gi|189241035|ref|XP_971765.2|PREDICTED: similar to mrj CG8448-PA [Tribolium castaneum]	XP_971765	7.68359e-48	66	166.777	177	118
Locus_550_Transcript_2/5_Confidence_0.600_Length_674	dnaj homolog subfamily b member 6-like	674	gi|189241035|ref|XP_971765.2|PREDICTED: similar to mrj CG8448-PA [Tribolium castaneum]	XP_971765	1.7961e-46	64	164.081	181	117
Locus_550_Transcript_3/5_Confidence_0.600_Length_604	dnaj homolog subfamily b member 6-like	604	gi|189241035|ref|XP_971765.2|PREDICTED: similar to mrj CG8448-PA [Tribolium castaneum]	XP_971765	7.4295e-48	66	166.777	177	118
Locus_550_Transcript_4/5_Confidence_0.600_Length_770	dnaj homolog subfamily b member 6-like	770	gi|270013844|gb|EFA10292.1|hypothetical protein TcasGA2_TC012507 [Tribolium castaneum]	EFA10292	1.10325e-58	65	197.978	217	143
Locus_550_Transcript_5/5_Confidence_0.600_Length_650	dnaj homolog subfamily b member 6-like	650	gi|189241035|ref|XP_971765.2|PREDICTED: similar to mrj CG8448-PA [Tribolium castaneum]	XP_971765	1.26348e-47	66	166.777	177	118
Locus_551_Transcript_1/1_Confidence_1.000_Length_1498	stip1 homology and u box-containing	1498	gi|242010626|ref|XP_002426063.1|STIP1 homology and u box-containing protein, putative [Pediculus humanus corporis] >gi|212510085|gb|EEB13325.1| STIP1 homology and u box-containing protein, putative [Pediculus humanus corporis]	XP_002426063	1.88128e-165	89	480.715	293	261
Locus_552_Transcript_1/1_Confidence_1.000_Length_1108	6-phosphogluconate decarboxylating	1108	gi|328710078|ref|XP_001950254.2|PREDICTED: 6-phosphogluconate dehydrogenase, decarboxylating-like [Acyrthosiphon pisum]	XP_001950254	1.59222e-163	89	478.019	304	272
Locus_555_Transcript_1/1_Confidence_1.000_Length_485	succinate dehydrogenase	485	gi|350424430|ref|XP_003493793.1|PREDICTED: succinate dehydrogenase [ubiquinone] flavoprotein subunit, mitochondrial-like [Bombus impatiens]	XP_003493793	8.92287e-90	93	285.419	161	150
Locus_556_Transcript_1/1_Confidence_1.000_Length_688	cathepsin f	688	gi|244790097|ref|NP_001156454.1|cathepsin F isoform 2 precursor [Acyrthosiphon pisum]	NP_001156454	1.43541e-28	51	121.324	231	120
Locus_558_Transcript_1/1_Confidence_1.000_Length_1225	t-cell immunomodulatory protein	1225	gi|345489202|ref|XP_001600974.2|PREDICTED: LOW QUALITY PROTEIN: T-cell immunomodulatory protein-like [Nasonia vitripennis]	XP_001600974	1.17132e-120	76	380.178	297	226
Locus_559_Transcript_1/1_Confidence_1.000_Length_672	protein kinase c inhibitor aswz variant 5	672	gi|125984476|ref|XP_001356002.1|GA15490 [Drosophila pseudoobscura pseudoobscura] >gi|54644320|gb|EAL33061.1| GA15490 [Drosophila pseudoobscura pseudoobscura]	XP_001356002	3.04284e-63	84	203.371	126	106
Locus_561_Transcript_1/1_Confidence_1.000_Length_2450	isoform n	2450	gi|242024204|ref|XP_002432519.1|conserved hypothetical protein [Pediculus humanus corporis] >gi|212517967|gb|EEB19781.1| conserved hypothetical protein [Pediculus humanus corporis]	XP_002432519	9.52706e-53	51	208.764	537	277
Locus_566_Transcript_1/1_Confidence_1.000_Length_2613	ephrin type-a receptor 4-a-like	2613	gi|328714919|ref|XP_003245491.1|PREDICTED: ephrin type-A receptor 4-B-like isoform 1 [Acyrthosiphon pisum]	XP_003245491	0	84	878.241	593	502
Locus_567_Transcript_2/2_Confidence_1.000_Length_290	eukaryotic translation initiation factor isoform isoform cra_b	290	gi|149641292|ref|XP_001513394.1|PREDICTED: eukaryotic initiation factor 4A-II-like, partial [Ornithorhynchus anatinus]	XP_001513394	7.45436e-16	90	75.0998	42	38
Locus_568_Transcript_1/1_Confidence_1.000_Length_1555	hrp65	1555	gi|383861809|ref|XP_003706377.1|PREDICTED: hrp65 protein-like [Megachile rotundata]	XP_003706377	9.10855e-129	84	397.897	347	294
Locus_569_Transcript_1/1_Confidence_1.000_Length_1732	far upstream element-binding protein 1-like	1732	gi|328783034|ref|XP_624673.3|PREDICTED: far upstream element-binding protein 1-like [Apis mellifera]	XP_624673	1.39476e-52	59	200.675	248	148
Locus_571_Transcript_1/1_Confidence_1.000_Length_1094	serine threonine-protein kinase ulk2-like	1094	gi|156544369|ref|XP_001607390.1|PREDICTED: serine/threonine-protein kinase ULK2-like isoform 1 [Nasonia vitripennis]	XP_001607390	8.64854e-145	91	439.499	276	253
Locus_573_Transcript_1/1_Confidence_1.000_Length_448	isoform a	448	gi|270004059|gb|EFA00507.1|hypothetical protein TcasGA2_TC003371 [Tribolium castaneum]	EFA00507	1.22712e-18	50	85.8853	136	68
Locus_574_Transcript_1/1_Confidence_1.000_Length_781	ribosome-associated membrane protein	781	gi|121511992|gb|ABM55447.1|ribosome-associated membrane protein [Xenopsylla cheopis]	ABM55447	5.48017e-31	95	119.398	64	61
Locus_576_Transcript_1/1_Confidence_1.000_Length_960	protein croquemort	960	gi|157123171|ref|XP_001660042.1|cd36 antigen [Aedes aegypti] >gi|108874481|gb|EAT38706.1| cd36 antigen [Aedes aegypti]	XP_001660042	1.31419e-61	62	213.772	264	166
Locus_577_Transcript_1/1_Confidence_1.000_Length_1917	isoform a	1917	gi|91083699|ref|XP_969478.1|PREDICTED: similar to CG5758 CG5758-PA [Tribolium castaneum] >gi|270007879|gb|EFA04327.1| hypothetical protein TcasGA2_TC014621 [Tribolium castaneum]	XP_969478	9.11618e-156	70	471.085	416	294
Locus_579_Transcript_1/1_Confidence_1.000_Length_1533	heat shock 70 kda protein cognate 5-like	1533	gi|242014822|ref|XP_002428084.1|Heat shock 70 kDa protein cognate, putative [Pediculus humanus corporis] >gi|212512603|gb|EEB15346.1| Heat shock 70 kDa protein cognate, putative [Pediculus humanus corporis]	XP_002428084	0	97	816.609	463	451
Locus_581_Transcript_1/1_Confidence_1.000_Length_1406	translocon-associated protein subunit alpha	1406	gi|91079082|ref|XP_975256.1|PREDICTED: similar to translocon-associated protein subunit alpha [Tribolium castaneum] >gi|270004205|gb|EFA00653.1| hypothetical protein TcasGA2_TC003529 [Tribolium castaneum]	XP_975256	2.90532e-89	79	284.648	230	182
Locus_583_Transcript_1/1_Confidence_1.000_Length_784	fanconi anemia group m protein	784	gi|270010010|gb|EFA06458.1|hypothetical protein TcasGA2_TC009341 [Tribolium castaneum]	EFA06458	1.98819e-15	56	84.7297	171	96
Locus_584_Transcript_1/2_Confidence_1.000_Length_274	pupal cuticle	274	gi|91083451|ref|XP_970518.1|PREDICTED: similar to cuticular protein 23, RR-1 family (AGAP005998-PA) [Tribolium castaneum] >gi|270007797|gb|EFA04245.1| hypothetical protein TcasGA2_TC014499 [Tribolium castaneum]	XP_970518	8.52482e-16	77	75.485	57	44
Locus_584_Transcript_2/2_Confidence_1.000_Length_302	cuticular protein rr-1 family (agap005998-pa)	302	gi|91083451|ref|XP_970518.1|PREDICTED: similar to cuticular protein 23, RR-1 family (AGAP005998-PA) [Tribolium castaneum] >gi|270007797|gb|EFA04245.1| hypothetical protein TcasGA2_TC014499 [Tribolium castaneum]	XP_970518	3.60581e-18	77	82.0333	66	51
Locus_585_Transcript_1/1_Confidence_1.000_Length_557	peptidyl-prolyl cis-trans isomerase 5	557	gi|253735717|ref|NP_001156707.1|peptidylprolyl isomerase B [Acyrthosiphon pisum] >gi|239787937|dbj|BAH70670.1| ACYPI004891 [Acyrthosiphon pisum]	NP_001156707	7.49495e-57	81	188.734	155	126
Locus_586_Transcript_1/1_Confidence_1.000_Length_2170	phenoloxidase subunit a3-like	2170	gi|58585196|ref|NP_001011627.1|phenoloxidase subunit A3 [Apis mellifera] >gi|41350389|gb|AAO72539.2| prophenoloxidase [Apis mellifera]	NP_001011627	0	79	936.021	681	542
Locus_587_Transcript_1/1_Confidence_1.000_Length_944	autophagy-related protein 16-1-like	944	gi|91079484|ref|XP_968273.1|PREDICTED: similar to AGAP002315-PA [Tribolium castaneum] >gi|270003443|gb|EEZ99890.1| hypothetical protein TcasGA2_TC002674 [Tribolium castaneum]	XP_968273	1.60844e-111	77	338.191	289	225
Locus_589_Transcript_1/4_Confidence_0.600_Length_706	prophenoloxidase activating factor	706	gi|10697178|emb|CAC12696.1|prophenoloxidase activating factor [Tenebrio molitor]	CAC12696	1.03759e-42	65	158.688	165	108
Locus_589_Transcript_2/4_Confidence_0.700_Length_697	prophenoloxidase activating factor	697	gi|10697178|emb|CAC12696.1|prophenoloxidase activating factor [Tenebrio molitor]	CAC12696	1.378e-38	65	147.517	160	104
Locus_589_Transcript_3/4_Confidence_0.700_Length_697	prophenoloxidase activating factor	697	gi|242010427|ref|XP_002425969.1|Mast cell protease 6 precursor, putative [Pediculus humanus corporis] >gi|212509960|gb|EEB13231.1| Mast cell protease 6 precursor, putative [Pediculus humanus corporis]	XP_002425969	5.05805e-45	71	164.081	140	100
Locus_589_Transcript_4/4_Confidence_0.700_Length_694	prophenoloxidase activating factor	694	gi|10697178|emb|CAC12696.1|prophenoloxidase activating factor [Tenebrio molitor]	CAC12696	1.33724e-38	65	147.517	160	104
Locus_590_Transcript_1/1_Confidence_1.000_Length_438	lian-aa1 retrotransposon protein	438	gi|2290213|gb|AAB65093.1|Lian-Aa1 retrotransposon protein [Aedes aegypti]	AAB65093	5.65171e-16	53	83.5741	148	79
Locus_592_Transcript_1/1_Confidence_1.000_Length_2324	atp-binding cassette sub-family b member mitochondrial-like	2324	gi|91081617|ref|XP_966724.1|PREDICTED: similar to AGAP002717-PA [Tribolium castaneum] >gi|270006214|gb|EFA02662.1| hypothetical protein TcasGA2_TC008383 [Tribolium castaneum]	XP_966724	0	81	773.081	588	482
Locus_593_Transcript_1/1_Confidence_1.000_Length_2067	polypeptide n-acetylgalactosaminyltransferase 3-like	2067	gi|328723398|ref|XP_001946977.2|PREDICTED: polypeptide N-acetylgalactosaminyltransferase 3-like isoform 1 [Acyrthosiphon pisum] >gi|328723400|ref|XP_003247833.1| PREDICTED: polypeptide N-acetylgalactosaminyltransferase 3-like isoform 2 [Acyrthosiphon pisum]	XP_001946977	0	78	764.607	603	476
Locus_598_Transcript_1/1_Confidence_1.000_Length_2623	helix-loop-helix protein hen	2623	gi|332376775|gb|AEE63527.1|unknown [Dendroctonus ponderosae]	AEE63527	1.44384e-116	59	377.867	591	349
Locus_600_Transcript_1/1_Confidence_1.000_Length_1333	protein disulfide-isomerase a3-like	1333	gi|359843226|gb|AEV89748.1|protein disulfide-isomerase [Schistocerca gregaria]	AEV89748	0	84	583.948	393	332
Locus_602_Transcript_1/1_Confidence_1.000_Length_1140	seven in absentia homolog 1	1140	gi|321469580|gb|EFX80560.1|hypothetical protein DAPPUDRAFT_304089 [Daphnia pulex]	EFX80560	6.66831e-18	46	93.2041	181	84
Locus_603_Transcript_1/1_Confidence_1.000_Length_1153	Mechanosensory protein, putative [Pediculus humanus corporis]	1153	gi|242020298|ref|XP_002430592.1|Mechanosensory protein, putative [Pediculus humanus corporis] >gi|212515764|gb|EEB17854.1| Mechanosensory protein, putative [Pediculus humanus corporis]	XP_002430592	6.52472e-117	93	353.214	259	242
Locus_605_Transcript_1/1_Confidence_1.000_Length_874	leucine-rich transmembrane protein	874	gi|242018699|ref|XP_002429811.1|class A rhodopsin-like G-protein coupled receptor GPRfsh, putative [Pediculus humanus corporis] >gi|212514829|gb|EEB17073.1| class A rhodopsin-like G-protein coupled receptor GPRfsh, putative [Pediculus humanus corporis]	XP_002429811	1.50046e-156	88	461.455	290	258
Locus_606_Transcript_1/1_Confidence_1.000_Length_676	cd63 antigen-like	676	gi|66554400|ref|XP_392592.2|PREDICTED: CD63 antigen isoform 1 [Apis mellifera]	XP_392592	1.90931e-42	64	153.68	200	129
Locus_607_Transcript_1/1_Confidence_1.000_Length_510	transitional endoplasmic reticulum atpase ter94	510	gi|193617621|ref|XP_001949588.1|PREDICTED: transitional endoplasmic reticulum ATPase TER94-like [Acyrthosiphon pisum]	XP_001949588	3.99416e-14	84	78.5666	58	49
Locus_608_Transcript_1/1_Confidence_1.000_Length_710	phospholipase a2 inhibitor	710	gi|363739705|ref|XP_425222.3|PREDICTED: insulin-like growth factor binding protein, acid labile subunit [Gallus gallus]	XP_425222	2.13431e-14	51	80.4925	187	97
Locus_609_Transcript_1/1_Confidence_1.000_Length_747	chromosome 9 open reading frame 82	747	gi|242015079|ref|XP_002428202.1|RAB6-interacting protein, putative [Pediculus humanus corporis] >gi|212512754|gb|EEB15464.1| RAB6-interacting protein, putative [Pediculus humanus corporis]	XP_002428202	8.88929e-22	70	102.449	105	74
Locus_610_Transcript_1/1_Confidence_1.000_Length_1441	trypsin-like proteinase t2a precursor	1441	gi|239050264|ref|NP_001155078.1|serine protease homolog 42 isoform 1 precursor [Nasonia vitripennis]	NP_001155078	1.43407e-91	55	294.664	398	220
Locus_611_Transcript_1/1_Confidence_1.000_Length_7071	protein (auxin transport protein)	7071	gi|307167934|gb|EFN61308.1|Protein purity of essence [Camponotus floridanus]	EFN61308	0	80	2977.96	2353	1902
Locus_613_Transcript_1/1_Confidence_1.000_Length_2519	lmbr1 domain-containing protein 2 homolog	2519	gi|383864777|ref|XP_003707854.1|PREDICTED: LMBR1 domain-containing protein 2 homolog [Megachile rotundata]	XP_003707854	0	76	819.691	693	527
Locus_616_Transcript_1/1_Confidence_1.000_Length_2504	protein disulfide-isomerase a4	2504	gi|270001798|gb|EEZ98245.1|hypothetical protein TcasGA2_TC000684 [Tribolium castaneum]	EEZ98245	2.50278e-09	58	70.0922	90	53
Locus_617_Transcript_1/1_Confidence_1.000_Length_3221	sulfhydryl oxidase 1-like	3221	gi|156541662|ref|XP_001602334.1|PREDICTED: sulfhydryl oxidase 1-like [Nasonia vitripennis]	XP_001602334	1.74887e-143	57	455.677	628	361
Locus_618_Transcript_1/1_Confidence_1.000_Length_479	lirp-like	479	gi|332023615|gb|EGI63846.1|LIRP [Acromyrmex echinatior]	EGI63846	3.45856e-12	50	68.9366	110	56
Locus_619_Transcript_1/1_Confidence_1.000_Length_1927	cytosol aminopeptidase	1927	gi|170029560|ref|XP_001842660.1|cytosol aminopeptidase [Culex quinquefasciatus] >gi|167863244|gb|EDS26627.1| cytosol aminopeptidase [Culex quinquefasciatus]	XP_001842660	2.57904e-128	64	400.208	487	312
Locus_621_Transcript_1/1_Confidence_1.000_Length_417	isocitrate dehydrogenase	417	gi|307189120|gb|EFN73576.1|Isocitrate dehydrogenase [NAD] subunit gamma, mitochondrial [Camponotus floridanus]	EFN73576	8.26855e-52	88	117.472	70	62
Locus_622_Transcript_1/1_Confidence_1.000_Length_417	ribosomal protein l6	417	gi|307198633|gb|EFN79475.1|60S ribosomal protein L6 [Harpegnathos saltator]	EFN79475	1.84381e-58	83	192.971	138	115
Locus_623_Transcript_1/1_Confidence_1.000_Length_404	alanine aminotransferase	404	gi|242019637|ref|XP_002430266.1|Alanine aminotransferase, putative [Pediculus humanus corporis] >gi|212515373|gb|EEB17528.1| Alanine aminotransferase, putative [Pediculus humanus corporis]	XP_002430266	6.74359e-61	87	204.527	132	116
Locus_624_Transcript_1/1_Confidence_1.000_Length_5483	rna-dependent rna polymerase	5483	gi|237781161|ref|YP_002905331.1|RNA-dependent RNA polymerase [Midway virus] >gi|237502658|gb|ACQ94979.1| RNA-dependent RNA polymerase [Midway virus]	YP_002905331	2.41247e-70	43	271.552	802	349
Locus_626_Transcript_1/1_Confidence_1.000_Length_909	chaperone protein	909	gi|293977816|ref|YP_003543246.1|chaperone protein DnaK [Candidatus Sulcia muelleri DMIN] >gi|292667747|gb|ADE35382.1| chaperone protein DnaK [Candidatus Sulcia muelleri DMIN]	YP_003543246	0	100	558.525	302	302
Locus_627_Transcript_1/1_Confidence_1.000_Length_4730	fat-like cadherin-related tumor suppressor homolog	4730	gi|328703041|ref|XP_003242077.1|PREDICTED: fat-like cadherin-related tumor suppressor homolog isoform 2 [Acyrthosiphon pisum]	XP_003242077	0	70	1583.93	1572	1108
Locus_628_Transcript_1/1_Confidence_1.000_Length_1422	major facilitator superfamily domain-containing protein 9-like	1422	gi|193587166|ref|XP_001945356.1|PREDICTED: major facilitator superfamily domain-containing protein 9-like [Acyrthosiphon pisum]	XP_001945356	4.61552e-74	55	248.825	396	218
Locus_629_Transcript_1/1_Confidence_1.000_Length_353	surface antigen ariel1	353	gi|67476059|ref|XP_653633.1|surface antigen ariel1 [Entamoeba histolytica HM-1:IMSS] >gi|67481325|ref|XP_656012.1| surface antigen ariel1 [Entamoeba histolytica HM-1:IMSS] >gi|56470605|gb|EAL48247.1| surface antigen ariel1, putative [Entamoeba histolytica HM-1:IMSS] >gi|56473183|gb|EAL50626.1| surface antigen ariel1, putative [Entamoeba histolytica HM-1:IMSS]	XP_653633	7.20933e-05	54	47.3654	98	53
Locus_631_Transcript_1/1_Confidence_1.000_Length_397	dihydrolipoyl mitochondrial	397	gi|328705771|ref|XP_001948247.2|PREDICTED: dihydrolipoyl dehydrogenase, mitochondrial-like [Acyrthosiphon pisum]	XP_001948247	5.6955e-32	95	126.331	66	63
Locus_635_Transcript_1/1_Confidence_1.000_Length_368	ornithine decarboxylase	368	gi|241834600|ref|XP_002415008.1|ornithine decarboxylase antizyme, putative [Ixodes scapularis] >gi|215509220|gb|EEC18673.1| ornithine decarboxylase antizyme, putative [Ixodes scapularis]	XP_002415008	7.18767e-20	61	88.9669	110	68
Locus_636_Transcript_1/2_Confidence_1.000_Length_353	ccr4-not transcription complex	353	gi|383858425|ref|XP_003704702.1|PREDICTED: CCR4-NOT transcription complex subunit 1 isoform 2 [Megachile rotundata]	XP_003704702	2.14875e-27	81	115.931	82	67
Locus_636_Transcript_2/2_Confidence_1.000_Length_317	ccr4-not transcription complex	317	gi|383858425|ref|XP_003704702.1|PREDICTED: CCR4-NOT transcription complex subunit 1 isoform 2 [Megachile rotundata]	XP_003704702	1.39409e-27	81	115.931	82	67
Locus_637_Transcript_1/1_Confidence_1.000_Length_702	glutathione s-transferase	702	gi|329564881|gb|AEB91979.1|glutathione S-transferase sigma 7 [Locusta migratoria]	AEB91979	1.65905e-50	70	173.711	170	120
Locus_644_Transcript_1/1_Confidence_1.000_Length_484	null	0	>FakeBlastResult|Locus_644_Transcript_1/1_Confidence_1.000_Length_484	Locus_644_Transcript_1/1_Confidence_1.000_Length_484	0	100	1	1	1
Locus_645_Transcript_1/1_Confidence_1.000_Length_2542	protein lin-54 homolog isoform 1	2542	gi|307182142|gb|EFN69485.1|Protein lin-54-like protein [Camponotus floridanus]	EFN69485	4.95983e-110	51	367.081	840	430
Locus_646_Transcript_1/1_Confidence_1.000_Length_618	hypothetical protein EAI_01724 [Harpegnathos saltator]	618	gi|307214455|gb|EFN89492.1|hypothetical protein EAI_01724 [Harpegnathos saltator]	EFN89492	0.000441892	60	45.4394	50	30
Locus_648_Transcript_1/1_Confidence_1.000_Length_1333	syntenin	1333	gi|332380580|gb|AEE65457.1|syntenin [Penaeus monodon]	AEE65457	2.2154e-110	72	339.347	329	239
Locus_649_Transcript_1/1_Confidence_1.000_Length_1282	nice-3 family member	1282	gi|322795201|gb|EFZ18023.1|hypothetical protein SINV_08199 [Solenopsis invicta]	EFZ18023	1.03608e-80	77	259.61	217	169
Locus_652_Transcript_1/1_Confidence_1.000_Length_1941	l-allo-threonine aldolase	1941	gi|242017406|ref|XP_002429180.1|L-allo-threonine aldolase, putative [Pediculus humanus corporis] >gi|212514058|gb|EEB16442.1| L-allo-threonine aldolase, putative [Pediculus humanus corporis]	XP_002429180	3.06142e-130	73	399.053	360	263
Locus_653_Transcript_1/1_Confidence_1.000_Length_211	s-phase kinase-associated protein 1-like	211	gi|340728686|ref|XP_003402649.1|PREDICTED: s-phase kinase-associated protein 1-like [Bombus terrestris]	XP_003402649	5.46002e-10	89	60.4622	37	33
Locus_657_Transcript_1/1_Confidence_1.000_Length_396	s-phase kinase-associated protein 1	396	gi|66504030|ref|XP_392758.2|PREDICTED: s-phase kinase-associated protein 1 isoform 1 [Apis mellifera] >gi|350415782|ref|XP_003490750.1| PREDICTED: S-phase kinase-associated protein 1-like [Bombus impatiens]	XP_392758	6.10556e-62	100	197.593	132	132
Locus_658_Transcript_1/1_Confidence_1.000_Length_1392	stress-induced-phosphoprotein 1-like	1392	gi|156552012|ref|XP_001603429.1|PREDICTED: stress-induced-phosphoprotein 1-like [Nasonia vitripennis]	XP_001603429	2.42451e-113	93	355.525	203	190
Locus_659_Transcript_1/1_Confidence_1.000_Length_1199	vesicle transport through interaction with t-snares homolog 1a-like	1199	gi|242009016|ref|XP_002425289.1|vesicle transport V-snare protein vti1a, putative [Pediculus humanus corporis] >gi|212509054|gb|EEB12551.1| vesicle transport V-snare protein vti1a, putative [Pediculus humanus corporis]	XP_002425289	9.59774e-73	76	237.269	218	166
Locus_660_Transcript_1/1_Confidence_1.000_Length_435	60s ribosomal protein l18a	435	gi|90820040|gb|ABD98777.1|putative ribosomal protein L18A [Graphocephala atropunctata]	ABD98777	7.6607e-88	100	264.618	130	130
Locus_661_Transcript_1/1_Confidence_1.000_Length_1302	e3 ubiquitin-protein ligase hectd1	1302	gi|270005044|gb|EFA01492.1|hypothetical protein TcasGA2_TC007046 [Tribolium castaneum]	EFA01492	3.26635e-56	61	211.846	456	282
Locus_662_Transcript_1/1_Confidence_1.000_Length_407	carboxyl-terminal pdz ligand of neuronal nitric oxide synthase protein	407	gi|189235605|ref|XP_968392.2|PREDICTED: similar to nitric oxide synthase 1 (neuronal) adaptor protein [Tribolium castaneum]	XP_968392	1.86127e-38	69	145.591	139	97
Locus_663_Transcript_1/1_Confidence_0.462_Length_326	hypothetical conserved protein	326	gi|307094908|gb|ADN29760.1|hypothetical conserved protein [Triatoma matogrossensis]	ADN29760	2.59246e-08	71	56.9954	49	35
Locus_665_Transcript_1/1_Confidence_1.000_Length_3387	arp2 3	3387	gi|242022049|ref|XP_002431454.1|arp2/3, putative [Pediculus humanus corporis] >gi|212516742|gb|EEB18716.1| arp2/3, putative [Pediculus humanus corporis]	XP_002431454	8.54091e-172	92	518.464	295	274
Locus_666_Transcript_1/5_Confidence_0.222_Length_2742	helicase with zinc finger	2742	gi|242008842|ref|XP_002425206.1|helicase with zinc finger protein domain helz, putative [Pediculus humanus corporis] >gi|212508927|gb|EEB12468.1| helicase with zinc finger protein domain helz, putative [Pediculus humanus corporis]	XP_002425206	0	75	992.645	861	650
Locus_666_Transcript_2/5_Confidence_0.222_Length_2752	helicase with zinc finger	2752	gi|242008842|ref|XP_002425206.1|helicase with zinc finger protein domain helz, putative [Pediculus humanus corporis] >gi|212508927|gb|EEB12468.1| helicase with zinc finger protein domain helz, putative [Pediculus humanus corporis]	XP_002425206	0	75	992.645	861	650
Locus_666_Transcript_3/5_Confidence_0.222_Length_2742	helicase with zinc finger	2742	gi|242008842|ref|XP_002425206.1|helicase with zinc finger protein domain helz, putative [Pediculus humanus corporis] >gi|212508927|gb|EEB12468.1| helicase with zinc finger protein domain helz, putative [Pediculus humanus corporis]	XP_002425206	0	75	992.645	861	650
Locus_666_Transcript_4/5_Confidence_0.222_Length_2731	helicase with zinc finger	2731	gi|242008842|ref|XP_002425206.1|helicase with zinc finger protein domain helz, putative [Pediculus humanus corporis] >gi|212508927|gb|EEB12468.1| helicase with zinc finger protein domain helz, putative [Pediculus humanus corporis]	XP_002425206	0	75	992.645	861	650
Locus_666_Transcript_5/5_Confidence_0.556_Length_2746	helicase with zinc finger	2746	gi|242008842|ref|XP_002425206.1|helicase with zinc finger protein domain helz, putative [Pediculus humanus corporis] >gi|212508927|gb|EEB12468.1| helicase with zinc finger protein domain helz, putative [Pediculus humanus corporis]	XP_002425206	0	75	992.645	861	650
Locus_667_Transcript_1/1_Confidence_1.000_Length_1296	f-box wd repeat-containing protein 9-like	1296	gi|242013213|ref|XP_002427309.1|WD-repeat protein, putative [Pediculus humanus corporis] >gi|212511650|gb|EEB14571.1| WD-repeat protein, putative [Pediculus humanus corporis]	XP_002427309	3.36692e-61	51	214.927	366	190
Locus_668_Transcript_1/1_Confidence_1.000_Length_2201	u4 tri-snrnp-associated protein 1	2201	gi|383861326|ref|XP_003706137.1|PREDICTED: U4/U6.U5 tri-snRNP-associated protein 1-like [Megachile rotundata]	XP_003706137	1.27293e-176	70	535.028	697	490
Locus_671_Transcript_1/1_Confidence_1.000_Length_380	succinyl- ligase	380	gi|255710353|gb|ACU30996.1|succinyl-CoA synthetase alpha subunit [Ochlerotatus triseriatus]	ACU30996	7.10314e-10	91	61.6178	37	34
Locus_672_Transcript_1/1_Confidence_1.000_Length_286	cathepsin l	286	gi|347546079|gb|AEP03187.1|cathepsin L [Diuraphis noxia]	AEP03187	2.6798e-36	84	129.798	82	69
Locus_673_Transcript_1/1_Confidence_1.000_Length_3151	ankyrin repeat domain-containing protein 17	3151	gi|307212336|gb|EFN88140.1|Ankyrin repeat domain-containing protein 17 [Harpegnathos saltator]	EFN88140	0	78	949.888	833	655
Locus_674_Transcript_1/2_Confidence_1.000_Length_446	transaldolase	446	gi|124487800|gb|ABN11985.1|putative transaldolase [Maconellicoccus hirsutus]	ABN11985	5.19868e-81	93	249.98	148	138
Locus_674_Transcript_2/2_Confidence_1.000_Length_446	transaldolase	446	gi|124487800|gb|ABN11985.1|putative transaldolase [Maconellicoccus hirsutus]	ABN11985	2.08974e-80	92	248.44	148	137
Locus_678_Transcript_1/1_Confidence_1.000_Length_1022	dual specificity mitogen-activated protein kinase kinase 6-like	1022	gi|357608811|gb|EHJ66158.1|putative mitogen-activated protein kinase [Danaus plexippus]	EHJ66158	1.33121e-52	82	184.882	117	96
Locus_681_Transcript_1/1_Confidence_1.000_Length_425	transport protein sec61 subunit alpha 2	425	gi|340726784|ref|XP_003401733.1|PREDICTED: protein transport protein Sec61 subunit alpha isoform 2-like [Bombus terrestris] >gi|350421712|ref|XP_003492933.1| PREDICTED: protein transport protein Sec61 subunit alpha isoform 2-like [Bombus impatiens]	XP_003401733	2.4162e-88	100	275.789	141	141
Locus_682_Transcript_1/1_Confidence_1.000_Length_1588	basigin	1588	gi|242015163|ref|XP_002428243.1|Basigin precursor, putative [Pediculus humanus corporis] >gi|212512804|gb|EEB15505.1| Basigin precursor, putative [Pediculus humanus corporis]	XP_002428243	6.47401e-70	62	239.195	261	164
Locus_683_Transcript_1/1_Confidence_1.000_Length_3213	n-alpha-acetyltransferase auxiliary subunit-like	3213	gi|328709154|ref|XP_001949207.2|PREDICTED: n-alpha-acetyltransferase 16, NatA auxiliary subunit-like [Acyrthosiphon pisum]	XP_001949207	0	79	1159.82	876	693
Locus_684_Transcript_1/1_Confidence_1.000_Length_844	cytochrome p450 4g15	844	gi|332020804|gb|EGI61202.1|Cytochrome P450 4g15 [Acromyrmex echinatior]	EGI61202	2.71605e-128	85	387.111	255	218
Locus_686_Transcript_1/1_Confidence_1.000_Length_385	glutathione s transferase e7	385	gi|148266446|gb|ABQ53631.1|glutathione S-transferase 3 [Choristoneura fumiferana]	ABQ53631	1.42887e-12	46	69.707	122	57
Locus_688_Transcript_1/1_Confidence_1.000_Length_1224	e3 ubiquitin-protein ligase rfwd3-like	1224	gi|350406214|ref|XP_003487694.1|PREDICTED: E3 ubiquitin-protein ligase RFWD3-like [Bombus impatiens]	XP_003487694	4.77764e-30	70	129.413	111	78
Locus_689_Transcript_1/1_Confidence_1.000_Length_265	apolipophorins	265	gi|152031559|sp|Q9U943.2|APLP_LOCMIRecName: Full=Apolipophorins; Contains: RecName: Full=Apolipophorin-2; AltName: Full=Apolipophorin II; AltName: Full=apoLp-2; Contains: RecName: Full=Apolipophorin-1; AltName: Full=Apolipophorin I; AltName: Full=apoLp-1; Flags: Precursor	Q9U943	2.43926e-13	69	73.9442	85	59
Locus_691_Transcript_1/1_Confidence_1.000_Length_533	partial	533	gi|91084043|ref|XP_967085.1|PREDICTED: similar to AGAP001884-PA [Tribolium castaneum] >gi|270006696|gb|EFA03144.1| hypothetical protein TcasGA2_TC013056 [Tribolium castaneum]	XP_967085	6.40239e-91	94	284.648	177	167
Locus_692_Transcript_1/1_Confidence_1.000_Length_420	beta tubulin 3	420	gi|1518676|gb|AAB09476.1|beta tubulin, partial [Montastraea faveolata]	AAB09476	1.35073e-89	95	268.085	140	133
Locus_693_Transcript_1/1_Confidence_1.000_Length_622	tubulin beta-3 chain	622	gi|270208900|gb|ACZ63699.1|tubulin beta-2C [Hippoglossus hippoglossus]	ACZ63699	2.25155e-82	91	253.062	166	152
Locus_695_Transcript_1/2_Confidence_1.000_Length_423	gpi mannosyltransferase 1	423	gi|225718336|gb|ACO15014.1|GPI mannosyltransferase 1 [Caligus clemensi]	ACO15014	5.06666e-26	74	109.383	102	76
Locus_695_Transcript_2/2_Confidence_1.000_Length_432	gpi mannosyltransferase 1	432	gi|225718336|gb|ACO15014.1|GPI mannosyltransferase 1 [Caligus clemensi]	ACO15014	2.67581e-25	73	107.457	102	75
Locus_697_Transcript_1/1_Confidence_1.000_Length_3574	probable atp-dependent rna helicase dhx36-like	3574	gi|332028283|gb|EGI68330.1|Putative ATP-dependent RNA helicase DHX36 [Acromyrmex echinatior]	EGI68330	0	71	805.053	860	618
Locus_700_Transcript_1/1_Confidence_1.000_Length_373	v-type proton atpase catalytic subunit a	373	gi|307695440|gb|ADN84935.1|V ATPase A, partial [Helicoverpa armigera]	ADN84935	4.33726e-77	95	240.736	123	117
Locus_706_Transcript_1/1_Confidence_1.000_Length_956	ras-related protein rab-5c-like	956	gi|307189232|gb|EFN73680.1|Ras-related protein Rab-5C [Camponotus floridanus] >gi|322784961|gb|EFZ11732.1| hypothetical protein SINV_10350 [Solenopsis invicta]	EFN73680	7.93976e-124	92	364.77	214	197
Locus_707_Transcript_1/1_Confidence_1.000_Length_1404	anopheles gambiae pest agap012587-pa	1404	gi|322780429|gb|EFZ09917.1|hypothetical protein SINV_08361 [Solenopsis invicta]	EFZ09917	6.86102e-33	72	131.339	120	87
Locus_708_Transcript_1/1_Confidence_1.000_Length_1705	protein	1705	gi|156375689|ref|XP_001630212.1|predicted protein [Nematostella vectensis] >gi|156217228|gb|EDO38149.1| predicted protein [Nematostella vectensis]	XP_001630212	1.59116e-10	61	67.0106	72	44
Locus_710_Transcript_1/4_Confidence_0.792_Length_503	tubulin alpha-1 chain	503	gi|195157178|ref|XP_002019473.1|GL12416 [Drosophila persimilis] >gi|194116064|gb|EDW38107.1| GL12416 [Drosophila persimilis]	XP_002019473	5.66389e-33	100	101.679	49	49
Locus_710_Transcript_2/4_Confidence_0.500_Length_328	tubulin alpha-1 chain	328	gi|340536244|gb|AEK48259.1|alpha-tubulin [Cochliomyia hominivorax]	AEK48259	4.87958e-24	100	98.2117	62	62
Locus_710_Transcript_3/4_Confidence_0.625_Length_480	tubulin alpha-1 chain	480	gi|195157178|ref|XP_002019473.1|GL12416 [Drosophila persimilis] >gi|194116064|gb|EDW38107.1| GL12416 [Drosophila persimilis]	XP_002019473	6.84893e-23	100	98.2117	62	62
Locus_710_Transcript_4/4_Confidence_0.458_Length_277	tubulin alpha-1 chain	277	gi|195157178|ref|XP_002019473.1|GL12416 [Drosophila persimilis] >gi|194116064|gb|EDW38107.1| GL12416 [Drosophila persimilis]	XP_002019473	1.57456e-29	100	98.2117	62	62
Locus_711_Transcript_1/2_Confidence_1.000_Length_418	triosephosphate isomerase	418	gi|114319091|gb|ABI63547.1|triosephosphate isomerase [Blattella germanica]	ABI63547	4.22693e-54	89	180.644	103	92
Locus_711_Transcript_2/2_Confidence_1.000_Length_410	triosephosphate isomerase	410	gi|114319091|gb|ABI63547.1|triosephosphate isomerase [Blattella germanica]	ABI63547	3.77231e-54	89	180.644	103	92
Locus_712_Transcript_1/1_Confidence_1.000_Length_1803	splicing arginine serine-rich 10	1803	gi|307200669|gb|EFN80772.1|Splicing factor, arginine/serine-rich 10 [Harpegnathos saltator]	EFN80772	4.41633e-56	96	196.823	103	99
Locus_713_Transcript_1/2_Confidence_1.000_Length_365	protein transport protein sec61 subunit beta-like	365	gi|156540298|ref|XP_001599008.1|PREDICTED: protein transport protein Sec61 subunit beta-like [Nasonia vitripennis]	XP_001599008	6.60787e-48	96	159.073	82	79
Locus_713_Transcript_2/2_Confidence_1.000_Length_381	protein transport protein sec61 subunit beta-like	381	gi|156540298|ref|XP_001599008.1|PREDICTED: protein transport protein Sec61 subunit beta-like [Nasonia vitripennis]	XP_001599008	9.7255e-41	88	140.969	84	74
Locus_714_Transcript_1/1_Confidence_1.000_Length_1040	translation initiation factor eif-2b subunit alpha-like	1040	gi|380011958|ref|XP_003690058.1|PREDICTED: translation initiation factor eIF-2B subunit alpha-like [Apis florea]	XP_003690058	9.47102e-142	83	414.846	301	251
Locus_716_Transcript_1/1_Confidence_1.000_Length_396	ribosomal protein s21	396	gi|342905908|gb|AEL79237.1|ribosomal protein S21e [Rhodnius prolixus]	AEL79237	1.47225e-41	89	142.895	82	73
Locus_717_Transcript_1/1_Confidence_1.000_Length_1474	85 kda calcium-independent phospholipase a2-like	1474	gi|91078692|ref|XP_971204.1|PREDICTED: similar to phospholipase A2, group VI (cytosolic, calcium-independent) [Tribolium castaneum]	XP_971204	3.32716e-132	68	412.92	408	278
Locus_718_Transcript_1/1_Confidence_1.000_Length_1792	tyrosine aminotransferase	1792	gi|307173872|gb|EFN64629.1|Tyrosine aminotransferase [Camponotus floridanus]	EFN64629	0	80	548.51	403	326
Locus_719_Transcript_1/3_Confidence_0.583_Length_263	nadp-dependent malic enzyme-like	263	gi|193676229|ref|XP_001944267.1|PREDICTED: NADP-dependent malic enzyme-like [Acyrthosiphon pisum]	XP_001944267	3.3345e-28	81	115.161	85	69
Locus_719_Transcript_2/3_Confidence_0.583_Length_561	malic enzyme	561	gi|193676231|ref|XP_001943996.1|PREDICTED: NADP-dependent malic enzyme-like [Acyrthosiphon pisum]	XP_001943996	8.13885e-79	83	255.758	177	147
Locus_719_Transcript_3/3_Confidence_0.750_Length_482	malic enzyme	482	gi|94469192|gb|ABF18445.1|malic enzyme [Aedes aegypti]	ABF18445	2.35356e-68	83	227.254	157	131
Locus_720_Transcript_1/1_Confidence_1.000_Length_473	ribosomal protein s7	473	gi|90820046|gb|ABD98780.1|putative ribosomal protein S7e [Graphocephala atropunctata]	ABD98780	3.05282e-69	99	218.394	137	136
Locus_724_Transcript_1/2_Confidence_1.000_Length_463	60s ribosomal protein l10a	463	gi|70909669|emb|CAJ17257.1|ribosomal protein L10Ae [Cicindela littoralis]	CAJ17257	1.92783e-82	99	252.677	147	146
Locus_724_Transcript_2/2_Confidence_1.000_Length_451	60s ribosomal protein l10a	451	gi|70909669|emb|CAJ17257.1|ribosomal protein L10Ae [Cicindela littoralis]	CAJ17257	7.01655e-79	99	243.432	143	142
Locus_731_Transcript_1/1_Confidence_1.000_Length_1037	alcohol dehydrogenase	1037	gi|156538529|ref|XP_001607261.1|PREDICTED: alcohol dehydrogenase [NADP+] A-like [Nasonia vitripennis]	XP_001607261	2.97825e-89	67	281.567	288	195
Locus_732_Transcript_1/1_Confidence_1.000_Length_869	bridging integrator	869	gi|345485570|ref|XP_003425296.1|PREDICTED: myc box-dependent-interacting protein 1-like isoform 3 [Nasonia vitripennis]	XP_003425296	8.1728e-150	92	434.876	267	247
Locus_733_Transcript_1/1_Confidence_1.000_Length_2618	transmembrane 9 superfamily member 2	2618	gi|170036598|ref|XP_001846150.1|conserved hypothetical protein [Culex quinquefasciatus] >gi|167879304|gb|EDS42687.1| conserved hypothetical protein [Culex quinquefasciatus]	XP_001846150	0	87	1013.06	642	564
Locus_735_Transcript_1/1_Confidence_1.000_Length_3033	neither inactivation nor afterpotential protein c	3033	gi|345486208|ref|XP_001603221.2|PREDICTED: neither inactivation nor afterpotential protein C [Nasonia vitripennis]	XP_001603221	0	73	1154.04	1001	735
Locus_736_Transcript_1/1_Confidence_1.000_Length_590	sgt1_arath ame: full=protein sgt1 homolog at5g65490	590	gi|15238480|ref|NP_201352.1|uncharacterized protein [Arabidopsis thaliana] >gi|17369179|sp|Q9LSM5.1|SGT1_ARATH RecName: Full=Protein SGT1 homolog At5g65490 >gi|8978278|dbj|BAA98169.1| unnamed protein product [Arabidopsis thaliana] >gi|332010679|gb|AED98062.1| uncharacterized protein [Arabidopsis thaliana]	NP_201352	4.86845e-05	50	51.2174	133	67
Locus_737_Transcript_1/1_Confidence_1.000_Length_3626	tankyrase-1 isoform 1	3626	gi|270002551|gb|EEZ98998.1|hypothetical protein TcasGA2_TC004859 [Tribolium castaneum]	EEZ98998	0	87	1758.04	1143	1005
Locus_739_Transcript_1/1_Confidence_1.000_Length_2387	sarcomere length isoform e	2387	gi|242009821|ref|XP_002425681.1|conserved hypothetical protein [Pediculus humanus corporis] >gi|212509574|gb|EEB12943.1| conserved hypothetical protein [Pediculus humanus corporis]	XP_002425681	9.06064e-108	68	350.903	514	350
Locus_740_Transcript_1/1_Confidence_1.000_Length_612	bhlhzip transcription factor max bigmax	612	gi|240849031|ref|NP_001155631.1|bhlhzip transcription factor max/bigmax-like [Acyrthosiphon pisum] >gi|239790453|dbj|BAH71787.1| ACYPI005523 [Acyrthosiphon pisum]	NP_001155631	2.70955e-54	95	180.259	101	96
Locus_741_Transcript_1/1_Confidence_1.000_Length_273	microsomal glutathione s-transferase- isoform a	273	gi|350535885|ref|NP_001233027.1|uncharacterized protein LOC100165764 [Acyrthosiphon pisum] >gi|239790773|dbj|BAH71924.1| ACYPI006691 [Acyrthosiphon pisum]	NP_001233027	3.56625e-10	70	61.2326	50	35
Locus_743_Transcript_1/1_Confidence_1.000_Length_549	neurogenic locus notch homolog protein 2-like	549	gi|119114326|ref|XP_001238101.1|AGAP010046-PA [Anopheles gambiae str. PEST] >gi|116118363|gb|EAU76085.1| AGAP010046-PA [Anopheles gambiae str. PEST]	XP_001238101	3.44349e-07	52	54.299	73	38
Locus_746_Transcript_1/1_Confidence_1.000_Length_268	cell surface-anchored protein	268	gi|225867777|ref|YP_002743725.1|cell surface-anchored protein SclH [Streptococcus equi subsp. zooepidemicus] >gi|225701053|emb|CAW97852.1| putative cell surface-anchored protein SclH [Streptococcus equi subsp. zooepidemicus]	YP_002743725	0.000243258	51	46.595	80	41
Locus_748_Transcript_1/1_Confidence_1.000_Length_214	ribosomal protein l12	214	gi|156549881|ref|XP_001605642.1|PREDICTED: 60S ribosomal protein L12-like [Nasonia vitripennis]	XP_001605642	8.65452e-20	95	84.3445	47	45
Locus_750_Transcript_1/1_Confidence_1.000_Length_2269	splicing factor 3b subunit 3-like	2269	gi|242018509|ref|XP_002429717.1|Splicing factor 3B subunit, putative [Pediculus humanus corporis] >gi|212514723|gb|EEB16979.1| Splicing factor 3B subunit, putative [Pediculus humanus corporis]	XP_002429717	0	89	1136.32	752	671
Locus_751_Transcript_1/1_Confidence_1.000_Length_1254	PREDICTED: similar to harmonin [Tribolium castaneum]	1254	gi|91081527|ref|XP_974840.1|PREDICTED: similar to harmonin [Tribolium castaneum] >gi|270005137|gb|EFA01585.1| hypothetical protein TcasGA2_TC007147 [Tribolium castaneum]	XP_974840	7.30911e-12	53	75.8702	171	92
Locus_752_Transcript_1/1_Confidence_1.000_Length_1818	Uncharacterized protein C3orf23-like protein [Harpegnathos saltator]	1818	gi|307191604|gb|EFN75101.1|Uncharacterized protein C3orf23-like protein [Harpegnathos saltator]	EFN75101	4.62944e-171	71	506.138	477	342
Locus_753_Transcript_1/1_Confidence_1.000_Length_578	fructose- - isoform a	578	gi|239790476|dbj|BAH71797.1|ACYPI002694 [Acyrthosiphon pisum]	BAH71797	1.15258e-46	88	161.384	100	88
Locus_754_Transcript_1/1_Confidence_1.000_Length_1141	stress-induced-phosphoprotein 1	1141	gi|332025474|gb|EGI65638.1|Stress-induced-phosphoprotein 1 [Acromyrmex echinatior]	EGI65638	6.21753e-128	77	388.652	331	257
Locus_757_Transcript_1/1_Confidence_1.000_Length_217	alpha- partial	217	gi|380085016|gb|AFD34187.1|alpha-tubulin, partial [Argyresthia conjugella]	AFD34187	2.162e-46	100	156.762	72	72
Locus_758_Transcript_1/1_Confidence_1.000_Length_422	carboxyl cholinesterase 5as	422	gi|357614770|gb|EHJ69264.1|hypothetical protein KGM_16008 [Danaus plexippus]	EHJ69264	2.58693e-38	65	145.976	139	91
Locus_760_Transcript_1/1_Confidence_1.000_Length_774	dimethylaniline monooxygenase	774	gi|157110863|ref|XP_001651281.1|dimethylaniline monooxygenase [Aedes aegypti] >gi|108883882|gb|EAT48107.1| dimethylaniline monooxygenase [Aedes aegypti]	XP_001651281	1.71829e-50	64	180.644	184	119
Locus_762_Transcript_1/3_Confidence_0.500_Length_200	c3 and pzp-like alpha-2-macroglobulin domain-containing protein 8	200	gi|158298459|ref|XP_318631.4|AGAP009604-PA [Anopheles gambiae str. PEST] >gi|157013891|gb|EAA14604.4| AGAP009604-PA [Anopheles gambiae str. PEST]	XP_318631	1.53308e-24	83	101.293	61	51
Locus_762_Transcript_2/3_Confidence_0.333_Length_240	c3 and pzp-like alpha-2-macroglobulin domain-containing protein 8	240	gi|158298459|ref|XP_318631.4|AGAP009604-PA [Anopheles gambiae str. PEST] >gi|157013891|gb|EAA14604.4| AGAP009604-PA [Anopheles gambiae str. PEST]	XP_318631	2.62895e-24	83	101.293	61	51
Locus_762_Transcript_3/3_Confidence_0.500_Length_200	c3 and pzp-like alpha-2-macroglobulin domain-containing protein 8	200	gi|158298459|ref|XP_318631.4|AGAP009604-PA [Anopheles gambiae str. PEST] >gi|157013891|gb|EAA14604.4| AGAP009604-PA [Anopheles gambiae str. PEST]	XP_318631	1.53308e-24	83	101.293	61	51
Locus_763_Transcript_1/1_Confidence_1.000_Length_2659	atlastin-like isoform 1	2659	gi|332016235|gb|EGI57148.1|Atlastin [Acromyrmex echinatior]	EGI57148	0	76	681.404	591	453
Locus_765_Transcript_1/1_Confidence_1.000_Length_2733	polypyrimidine tract binding protein	2733	gi|380018871|ref|XP_003693343.1|PREDICTED: polypyrimidine tract-binding protein 2-like [Apis florea]	XP_003693343	0	80	727.628	565	452
Locus_767_Transcript_1/1_Confidence_1.000_Length_2605	importin subunit beta	2605	gi|345485792|ref|XP_003425337.1|PREDICTED: importin subunit beta-1-like isoform 2 [Nasonia vitripennis]	XP_003425337	0	91	1380.16	825	757
Locus_770_Transcript_1/1_Confidence_1.000_Length_1089	46 kda fk506-binding nuclear protein	1089	gi|380026681|ref|XP_003697073.1|PREDICTED: uncharacterized protein LOC100869051 [Apis florea]	XP_003697073	7.56622e-25	70	111.694	101	71
Locus_773_Transcript_1/2_Confidence_1.000_Length_1396	protein-tyrosine sulfotransferase	1396	gi|242009932|ref|XP_002425736.1|protein-tyrosine sulfotransferase, putative [Pediculus humanus corporis] >gi|212509637|gb|EEB12998.1| protein-tyrosine sulfotransferase, putative [Pediculus humanus corporis]	XP_002425736	6.51138e-109	87	338.961	208	182
Locus_773_Transcript_2/2_Confidence_1.000_Length_1396	protein-tyrosine sulfotransferase	1396	gi|242009932|ref|XP_002425736.1|protein-tyrosine sulfotransferase, putative [Pediculus humanus corporis] >gi|212509637|gb|EEB12998.1| protein-tyrosine sulfotransferase, putative [Pediculus humanus corporis]	XP_002425736	6.51138e-109	87	338.961	208	182
Locus_774_Transcript_1/1_Confidence_1.000_Length_870	protein-tyrosine sulfotransferase-like	870	gi|242009932|ref|XP_002425736.1|protein-tyrosine sulfotransferase, putative [Pediculus humanus corporis] >gi|212509637|gb|EEB12998.1| protein-tyrosine sulfotransferase, putative [Pediculus humanus corporis]	XP_002425736	5.05435e-61	85	208.764	134	115
Locus_775_Transcript_1/1_Confidence_1.000_Length_775	zinc finger protein	775	gi|307589057|gb|ADN64793.1|zinc finger protein [Homalodisca vitripennis reovirus]	ADN64793	1.26e-178	100	521.161	257	257
Locus_776_Transcript_1/1_Confidence_1.000_Length_1291	serine threonine-protein kinase mitochondrial-like	1291	gi|332030037|gb|EGI69862.1|Serine/threonine-protein kinase PINK1, mitochondrial [Acromyrmex echinatior]	EGI69862	1.47904e-111	70	351.673	354	249
Locus_779_Transcript_1/1_Confidence_1.000_Length_773	acetyl coenzyme a isoform b	773	gi|195090965|ref|XP_001997508.1|GH23686 [Drosophila grimshawi] >gi|193905633|gb|EDW04500.1| GH23686 [Drosophila grimshawi]	XP_001997508	1.63702e-72	88	236.884	141	125
Locus_780_Transcript_1/1_Confidence_1.000_Length_607	viral a-type inclusion protein	607	gi|123428136|ref|XP_001307407.1|viral A-type inclusion protein [Trichomonas vaginalis G3] >gi|121889034|gb|EAX94477.1| viral A-type inclusion protein, putative [Trichomonas vaginalis G3]	XP_001307407	3.47789e-05	47	51.9878	190	90
Locus_781_Transcript_1/1_Confidence_1.000_Length_2036	isoforms a c f g h-like	2036	gi|322785410|gb|EFZ12083.1|hypothetical protein SINV_11293 [Solenopsis invicta]	EFZ12083	0	90	1020.76	680	615
Locus_782_Transcript_1/2_Confidence_1.000_Length_297	hexamerin 1	297	gi|1531589|gb|AAB09632.1|allergen, partial [Periplaneta americana]	AAB09632	2.681e-13	67	65.4698	58	39
Locus_782_Transcript_2/2_Confidence_1.000_Length_234	hexamerin 1	234	gi|1531589|gb|AAB09632.1|allergen, partial [Periplaneta americana]	AAB09632	8.27763e-11	67	65.4698	58	39
Locus_783_Transcript_1/3_Confidence_0.750_Length_689	malic enzyme	689	gi|215259871|gb|ACJ64427.1|malic enzyme [Culex tarsalis]	ACJ64427	2.33935e-126	88	370.933	229	203
Locus_783_Transcript_2/3_Confidence_0.625_Length_689	malic enzyme	689	gi|215259871|gb|ACJ64427.1|malic enzyme [Culex tarsalis]	ACJ64427	1.89737e-125	89	368.622	229	205
Locus_783_Transcript_3/3_Confidence_0.750_Length_689	malic enzyme	689	gi|215259871|gb|ACJ64427.1|malic enzyme [Culex tarsalis]	ACJ64427	7.14206e-128	89	374.785	229	206
Locus_784_Transcript_1/2_Confidence_0.400_Length_309	high-density lipoprotein-binding	309	gi|328794350|ref|XP_001122778.2|PREDICTED: vigilin-like, partial [Apis mellifera]	XP_001122778	6.47856e-37	82	135.191	98	81
Locus_784_Transcript_2/2_Confidence_0.800_Length_544	high density lipoprotien binding protein vigilin	544	gi|328794350|ref|XP_001122778.2|PREDICTED: vigilin-like, partial [Apis mellifera]	XP_001122778	1.81545e-73	81	232.646	180	147
Locus_785_Transcript_1/1_Confidence_1.000_Length_311	glutathione s-transferase-like	311	gi|329564871|gb|AEB91974.1|glutathione S-transferase sigma 2 [Locusta migratoria]	AEB91974	1.66541e-15	71	77.0258	59	42
Locus_786_Transcript_1/1_Confidence_1.000_Length_301	atp synthase subunit mitochondrial	301	gi|307208992|gb|EFN86192.1|ATP synthase subunit alpha, mitochondrial [Harpegnathos saltator]	EFN86192	1.73424e-16	83	82.4185	61	51
Locus_787_Transcript_1/2_Confidence_1.000_Length_528	ef hand domain containing protein	528	gi|357627200|gb|EHJ76967.1|putative calmodulin-A [Danaus plexippus]	EHJ76967	5.26997e-47	94	161.77	94	89
Locus_787_Transcript_2/2_Confidence_1.000_Length_522	ef hand domain containing protein	522	gi|357627200|gb|EHJ76967.1|putative calmodulin-A [Danaus plexippus]	EHJ76967	4.91499e-47	94	161.77	94	89
Locus_788_Transcript_1/1_Confidence_1.000_Length_1842	nicalin precursor	1842	gi|156546735|ref|XP_001604957.1|PREDICTED: nicalin-1-like [Nasonia vitripennis]	XP_001604957	0	78	657.136	555	437
Locus_789_Transcript_1/1_Confidence_1.000_Length_381	ribosomal protein l27ae	381	gi|90820018|gb|ABD98766.1|putative ribosomal protein L27Ae [Graphocephala atropunctata]	ABD98766	6.05783e-57	100	184.111	106	106
Locus_791_Transcript_1/1_Confidence_1.000_Length_516	werner syndrome helicase	516	gi|193697793|ref|XP_001950864.1|PREDICTED: Werner syndrome ATP-dependent helicase homolog [Acyrthosiphon pisum]	XP_001950864	1.55833e-46	80	170.629	131	106
Locus_792_Transcript_1/1_Confidence_1.000_Length_2189	equilibrative nucleoside transporter	2189	gi|347970858|ref|XP_308120.4|AGAP003892-PA [Anopheles gambiae str. PEST] >gi|333466405|gb|EAA03890.5| AGAP003892-PA [Anopheles gambiae str. PEST]	XP_308120	0	80	554.288	477	384
Locus_796_Transcript_1/2_Confidence_1.000_Length_404	serine threonine-protein phosphatase 2a 65 kda regulatory subunit a alpha isoform-like	404	gi|156547500|ref|XP_001600229.1|PREDICTED: serine/threonine-protein phosphatase 2A 65 kDa regulatory subunit A alpha isoform-like [Nasonia vitripennis]	XP_001600229	3.57655e-35	88	135.961	84	74
Locus_797_Transcript_1/1_Confidence_1.000_Length_732	mitochondrial nadh:ubiquinone oxidoreductase esss	732	gi|195569771|ref|XP_002102882.1|GD19265 [Drosophila simulans] >gi|194198809|gb|EDX12385.1| GD19265 [Drosophila simulans]	XP_002102882	8.71453e-22	63	97.0561	130	83
Locus_798_Transcript_1/1_Confidence_1.000_Length_463	histone-lysine n-methyltransferase setmar	463	gi|195471563|ref|XP_002088072.1|GE18376 [Drosophila yakuba] >gi|194174173|gb|EDW87784.1| GE18376 [Drosophila yakuba]	XP_002088072	2.4997e-13	70	75.485	80	56
Locus_799_Transcript_1/1_Confidence_1.000_Length_927	sugar phosphate exchanger 2-like isoform 2	927	gi|189238351|ref|XP_968141.2|PREDICTED: similar to conserved hypothetical protein [Tribolium castaneum] >gi|270009363|gb|EFA05811.1| hypothetical protein TcasGA2_TC030766 [Tribolium castaneum]	XP_968141	8.06695e-35	69	140.969	128	89
Locus_800_Transcript_1/1_Confidence_1.000_Length_378	cg3621 cg3621-pa	378	gi|170055888|ref|XP_001863783.1|hypothetical protein CpipJ_CPIJ013804 [Culex quinquefasciatus] >gi|167875751|gb|EDS39134.1| hypothetical protein CpipJ_CPIJ013804 [Culex quinquefasciatus]	XP_001863783	1.4824e-25	65	102.064	101	66
Locus_801_Transcript_1/1_Confidence_1.000_Length_381	arrestin homolog isoform 1	381	gi|124107286|dbj|BAF45420.1|arrestin2 precursor [Dianemobius nigrofasciatus]	BAF45420	2.14387e-50	95	174.866	95	91
Locus_803_Transcript_1/1_Confidence_1.000_Length_2741	cysteine-rich motor neuron 1	2741	gi|242018314|ref|XP_002429623.1|cysteine-rich motor neuron, putative [Pediculus humanus corporis] >gi|212514596|gb|EEB16885.1| cysteine-rich motor neuron, putative [Pediculus humanus corporis]	XP_002429623	4.9569e-34	53	147.132	241	128
Locus_806_Transcript_1/1_Confidence_1.000_Length_522	ribosomal protein l5	522	gi|312306042|gb|ADQ73874.1|60S ribosomal protein L5 [Laodelphax striatellus]	ADQ73874	8.33504e-86	94	265.003	173	163
Locus_807_Transcript_1/1_Confidence_1.000_Length_2408	multidrug resistance-associated protein 1-like	2408	gi|345489380|ref|XP_003426124.1|PREDICTED: multidrug resistance-associated protein 1-like isoform 5 [Nasonia vitripennis]	XP_003426124	0	80	969.148	754	604
Locus_808_Transcript_1/1_Confidence_1.000_Length_2371	polypeptide n-acetylgalactosaminyltransferase 5-like	2371	gi|91088223|ref|XP_973543.1|PREDICTED: similar to polypeptide GalNAc transferase 5 CG31651-PA [Tribolium castaneum] >gi|270011823|gb|EFA08271.1| hypothetical protein TcasGA2_TC005902 [Tribolium castaneum]	XP_973543	0	85	973.385	607	520
Locus_809_Transcript_1/1_Confidence_1.000_Length_404	aldehyde dehydrogenase 1 member a2	404	gi|242010164|ref|XP_002425846.1|restnal dehydrogenase, putative [Pediculus humanus corporis] >gi|212509779|gb|EEB13108.1| restnal dehydrogenase, putative [Pediculus humanus corporis]	XP_002425846	2.22126e-35	88	135.961	98	87
Locus_812_Transcript_1/1_Confidence_1.000_Length_5298	udp-glucose:glycoprotein glucosyltransferase	5298	gi|189237348|ref|XP_969332.2|PREDICTED: similar to UDP-glucose glycoprotein:glucosyltransferase [Tribolium castaneum]	XP_969332	0	75	1705.65	1493	1123
Locus_814_Transcript_1/1_Confidence_1.000_Length_1789	serpin b6	1789	gi|56418464|gb|AAV91026.1|serpin-6 [Manduca sexta]	AAV91026	9.59197e-84	60	278.485	418	254
Locus_815_Transcript_1/1_Confidence_1.000_Length_1000	tau-tubulin kinase 1	1000	gi|307213230|gb|EFN88725.1|Tau-tubulin kinase 1 [Harpegnathos saltator]	EFN88725	5.09918e-49	51	186.037	329	169
Locus_816_Transcript_1/1_Confidence_1.000_Length_1150	probable alpha-ketoglutarate-dependent dioxygenase abh5	1150	gi|348537052|ref|XP_003456009.1|PREDICTED: probable alpha-ketoglutarate-dependent dioxygenase ABH5-like [Oreochromis niloticus]	XP_003456009	2.16427e-97	71	305.064	282	203
Locus_817_Transcript_1/1_Confidence_1.000_Length_1152	probable ribosome production factor 1-like	1152	gi|383850576|ref|XP_003700871.1|PREDICTED: probable ribosome production factor 1-like [Megachile rotundata]	XP_003700871	4.27903e-112	77	342.043	308	240
Locus_818_Transcript_1/1_Confidence_1.000_Length_1850	nad dependent epimerase dehydratase	1850	gi|383847611|ref|XP_003699446.1|PREDICTED: uncharacterized protein LOC100877303 [Megachile rotundata]	XP_003699446	7.9414e-154	76	458.759	362	277
Locus_819_Transcript_1/1_Confidence_1.000_Length_1868	ribose-phosphate pyrophosphokinase	1868	gi|157113219|ref|XP_001651947.1|ribose-phosphate pyrophosphokinase 1,2 [Aedes aegypti] >gi|157113221|ref|XP_001651948.1| ribose-phosphate pyrophosphokinase 1,2 [Aedes aegypti] >gi|108877814|gb|EAT42039.1| ribose-phosphate pyrophosphokinase 1,2 [Aedes aegypti] >gi|108877815|gb|EAT42040.1| ribose-phosphate pyrophosphokinase 1,2 [Aedes aegypti]	XP_001651947	0	95	615.535	356	340
Locus_821_Transcript_1/1_Confidence_1.000_Length_346	heat shock protein 90	346	gi|342905847|gb|AEL79207.1|heat shock protein 90 [Rhodnius prolixus]	AEL79207	4.548e-41	95	142.124	82	78
Locus_823_Transcript_1/2_Confidence_1.000_Length_400	PREDICTED: similar to conserved hypothetical protein [Tribolium castaneum]	400	gi|91081567|ref|XP_975178.1|PREDICTED: similar to conserved hypothetical protein [Tribolium castaneum] >gi|270006185|gb|EFA02633.1| hypothetical protein TcasGA2_TC008353 [Tribolium castaneum]	XP_975178	6.57545e-05	55	49.6766	56	31
Locus_823_Transcript_2/2_Confidence_1.000_Length_421	PREDICTED: similar to conserved hypothetical protein [Tribolium castaneum]	421	gi|91081567|ref|XP_975178.1|PREDICTED: similar to conserved hypothetical protein [Tribolium castaneum] >gi|270006185|gb|EFA02633.1| hypothetical protein TcasGA2_TC008353 [Tribolium castaneum]	XP_975178	7.14796e-05	55	49.6766	56	31
Locus_824_Transcript_1/1_Confidence_1.000_Length_1036	protein hu-li tai shao	1036	gi|380016204|ref|XP_003692078.1|PREDICTED: protein hu-li tai shao-like [Apis florea]	XP_003692078	2.36176e-152	87	456.062	327	287
Locus_825_Transcript_1/4_Confidence_0.700_Length_477	facilitated trehalose transporter tret1-like	477	gi|291461583|dbj|BAI83426.1|sugar transporter 12 [Nilaparvata lugens]	BAI83426	5.99045e-64	80	214.542	159	128
Locus_825_Transcript_2/4_Confidence_0.500_Length_432	facilitated trehalose transporter tret1-like	432	gi|291461583|dbj|BAI83426.1|sugar transporter 12 [Nilaparvata lugens]	BAI83426	2.12521e-49	77	175.252	140	108
Locus_825_Transcript_3/4_Confidence_0.300_Length_232	facilitated trehalose transporter tret1-like	232	gi|291461583|dbj|BAI83426.1|sugar transporter 12 [Nilaparvata lugens]	BAI83426	5.97772e-08	91	56.9954	36	33
Locus_825_Transcript_4/4_Confidence_0.700_Length_508	facilitated trehalose transporter tret1-like	508	gi|291461583|dbj|BAI83426.1|sugar transporter 12 [Nilaparvata lugens]	BAI83426	3.20104e-69	81	228.794	169	137
Locus_828_Transcript_1/1_Confidence_1.000_Length_1678	serine proteinase stubble	1678	gi|270009295|gb|EFA05743.1|serine protease H164 [Tribolium castaneum]	EFA05743	1.15121e-51	56	197.208	271	154
Locus_830_Transcript_1/1_Confidence_1.000_Length_1641	chitinase 5 precursor	1641	gi|239050479|ref|NP_001155084.1|chitinase 5 precursor [Nasonia vitripennis]	NP_001155084	0	86	648.277	395	343
Locus_831_Transcript_1/1_Confidence_1.000_Length_894	dehydrogenase reductase sdr family member 11-like	894	gi|349732218|ref|NP_001002143.2|dehydrogenase/reductase (SDR family) member 11b [Danio rerio]	NP_001002143	1.35526e-48	64	172.555	250	162
Locus_832_Transcript_1/1_Confidence_1.000_Length_1539	cellular retinaldehyde-binding protein	1539	gi|91083015|ref|XP_974607.1|PREDICTED: similar to CRALBP [Tribolium castaneum] >gi|270007020|gb|EFA03468.1| hypothetical protein TcasGA2_TC013464 [Tribolium castaneum]	XP_974607	2.47677e-121	79	368.622	285	226
Locus_835_Transcript_1/1_Confidence_1.000_Length_292	serine 3-dehydrogenase	292	gi|312376509|gb|EFR23569.1|hypothetical protein AND_12647 [Anopheles darlingi]	EFR23569	7.52604e-14	62	72.4034	98	61
Locus_836_Transcript_1/2_Confidence_0.714_Length_397	cathepsin b	397	gi|22535408|emb|CAC87118.1|cathepsin B-like protease [Nilaparvata lugens]	CAC87118	2.18865e-49	73	171.014	117	86
Locus_836_Transcript_2/2_Confidence_0.714_Length_410	cathepsin b	410	gi|22535408|emb|CAC87118.1|cathepsin B-like protease [Nilaparvata lugens]	CAC87118	6.51774e-50	69	172.555	136	94
Locus_837_Transcript_1/2_Confidence_1.000_Length_203	nonstructural protein precursor	203	gi|96980778|ref|YP_610950.1|nonstructural protein precursor [Homalodisca coagulata virus-1] >gi|84316421|gb|ABC55703.1| nonstructural protein precursor [Homalodisca coagulata virus-1]	YP_610950	4.91923e-36	100	138.272	67	67
Locus_837_Transcript_2/2_Confidence_1.000_Length_210	nonstructural protein precursor	210	gi|96980778|ref|YP_610950.1|nonstructural protein precursor [Homalodisca coagulata virus-1] >gi|84316421|gb|ABC55703.1| nonstructural protein precursor [Homalodisca coagulata virus-1]	YP_610950	1.89358e-33	100	130.954	63	63
Locus_838_Transcript_1/1_Confidence_1.000_Length_1258	transmembrane protein 127	1258	gi|357628627|gb|EHJ77899.1|hypothetical protein KGM_18671 [Danaus plexippus]	EHJ77899	1.35988e-33	53	136.346	225	120
Locus_840_Transcript_1/1_Confidence_1.000_Length_1631	phosphatidylinositol-glycan biosynthesis class w protein	1631	gi|383857529|ref|XP_003704257.1|PREDICTED: GPI-anchored wall transfer protein 1-like [Megachile rotundata]	XP_003704257	8.48802e-57	50	208.379	534	267
Locus_842_Transcript_1/1_Confidence_1.000_Length_771	iron-sulfur cluster assembly enzyme mitochondrial	771	gi|242009588|ref|XP_002425565.1|nitrogen fixation protein nifu, putative [Pediculus humanus corporis] >gi|212509444|gb|EEB12827.1| nitrogen fixation protein nifu, putative [Pediculus humanus corporis]	XP_002425565	1.25489e-81	87	253.062	162	142
Locus_843_Transcript_1/1_Confidence_1.000_Length_464	conserved protein	464	gi|238855136|ref|ZP_04645459.1|pG1 protein [Lactobacillus jensenii 269-3] >gi|238832245|gb|EEQ24559.1| pG1 protein [Lactobacillus jensenii 269-3]	ZP_04645459	6.29699e-40	63	142.51	137	87
Locus_845_Transcript_1/1_Confidence_1.000_Length_488	alanine--glyoxylate aminotransferase 2-like	488	gi|291220946|ref|XP_002730485.1|PREDICTED: CG8745-like [Saccoglossus kowalevskii]	XP_002730485	4.66828e-59	86	193.356	119	103
Locus_846_Transcript_1/1_Confidence_1.000_Length_470	calreticulin	470	gi|359843266|gb|AEV89768.1|calreticulin [Schistocerca gregaria]	AEV89768	9.09066e-61	88	203.371	119	105
Locus_847_Transcript_2/3_Confidence_0.571_Length_229	cytochrome p450	229	gi|345493076|ref|XP_001599214.2|PREDICTED: probable cytochrome P450 6a13 [Nasonia vitripennis]	XP_001599214	1.83435e-13	64	72.7886	77	50
Locus_847_Transcript_3/3_Confidence_0.286_Length_377	cytochrome p450	377	gi|345493076|ref|XP_001599214.2|PREDICTED: probable cytochrome P450 6a13 [Nasonia vitripennis]	XP_001599214	1.86855e-08	65	60.077	66	43
Locus_849_Transcript_1/1_Confidence_1.000_Length_3753	rna polymerase-associated protein ctr9 homolog	3753	gi|328789632|ref|XP_396581.4|PREDICTED: RNA polymerase-associated protein CTR9 homolog [Apis mellifera]	XP_396581	0	89	1530.38	1026	916
Locus_850_Transcript_1/1_Confidence_1.000_Length_9297	null	0	>FakeBlastResult|Locus_850_Transcript_1/1_Confidence_1.000_Length_9297	Locus_850_Transcript_1/1_Confidence_1.000_Length_9297	0	100	1	1	1
Locus_851_Transcript_1/1_Confidence_1.000_Length_1346	trehalose transporter 1- isoform b	1346	gi|291461575|dbj|BAI83422.1|sugar transporter 8 [Nilaparvata lugens]	BAI83422	1.58195e-36	77	149.058	132	102
Locus_854_Transcript_1/2_Confidence_1.000_Length_445	adp-ribosylation factor-like protein 16-like	445	gi|242010745|ref|XP_002426119.1|conserved hypothetical protein [Pediculus humanus corporis] >gi|212510166|gb|EEB13381.1| conserved hypothetical protein [Pediculus humanus corporis]	XP_002426119	1.84198e-35	74	130.954	115	86
Locus_854_Transcript_2/2_Confidence_1.000_Length_421	adp-ribosylation factor-like protein 16	421	gi|198473772|ref|XP_001356436.2|GA12463 [Drosophila pseudoobscura pseudoobscura] >gi|198138101|gb|EAL33500.2| GA12463 [Drosophila pseudoobscura pseudoobscura]	XP_001356436	1.27714e-21	72	94.7449	83	60
Locus_857_Transcript_1/3_Confidence_0.500_Length_509	carbonic anhydrase	509	gi|239819632|gb|ACS28257.1|carbonic anhydrase 4 [Anopheles gambiae]	ACS28257	2.16916e-13	49	75.0998	113	56
Locus_857_Transcript_2/3_Confidence_0.625_Length_503	carbonic anhydrase	503	gi|239819632|gb|ACS28257.1|carbonic anhydrase 4 [Anopheles gambiae]	ACS28257	9.84145e-13	48	73.1738	113	55
Locus_857_Transcript_3/3_Confidence_0.625_Length_503	carbonic anhydrase	503	gi|239819632|gb|ACS28257.1|carbonic anhydrase 4 [Anopheles gambiae]	ACS28257	2.07894e-13	49	75.0998	113	56
Locus_860_Transcript_1/1_Confidence_1.000_Length_1971	epoxide hydrolase 4-like	1971	gi|91077730|ref|XP_975099.1|PREDICTED: similar to AGAP003542-PA [Tribolium castaneum] >gi|270002217|gb|EEZ98664.1| hypothetical protein TcasGA2_TC001195 [Tribolium castaneum]	XP_975099	1.03246e-131	73	404.445	372	273
Locus_861_Transcript_1/3_Confidence_0.286_Length_273	cytochrome p450	273	gi|270002891|gb|EEZ99338.1|cytochrome P450 6BQ13 [Tribolium castaneum]	EEZ99338	1.16617e-30	80	120.939	86	69
Locus_861_Transcript_2/3_Confidence_0.571_Length_697	cytochrome p450	697	gi|50261642|gb|AAT72405.1|cytochrome P450 [Culex pipiens pallens]	AAT72405	5.66571e-57	62	198.749	246	153
Locus_861_Transcript_3/3_Confidence_0.643_Length_838	cytochrome p450	838	gi|50261642|gb|AAT72405.1|cytochrome P450 [Culex pipiens pallens]	AAT72405	6.82443e-70	61	234.572	291	180
Locus_862_Transcript_1/1_Confidence_1.000_Length_948	proteasome subunit alpha type-6-like	948	gi|332024947|gb|EGI65134.1|Proteasome subunit alpha type-6 [Acromyrmex echinatior]	EGI65134	4.89757e-147	92	424.861	246	227
Locus_863_Transcript_1/1_Confidence_1.000_Length_726	cytochrome p450	726	gi|157120788|ref|XP_001653671.1|cytochrome P450 [Aedes aegypti] >gi|108874803|gb|EAT39028.1| cytochrome P450 [Aedes aegypti]	XP_001653671	2.11308e-27	64	117.472	187	121
Locus_864_Transcript_1/2_Confidence_1.000_Length_400	vacuolar atp synthase subunit partial	400	gi|119874597|gb|ABM05775.1|vacuolar ATP synthase subunit B, partial [Thermobia domestica]	ABM05775	3.06477e-90	100	271.166	133	133
Locus_864_Transcript_2/2_Confidence_1.000_Length_362	vacuolar atp synthase subunit partial	362	gi|119874597|gb|ABM05775.1|vacuolar ATP synthase subunit B, partial [Thermobia domestica]	ABM05775	7.2436e-80	100	244.202	120	120
Locus_865_Transcript_1/1_Confidence_1.000_Length_8389	null	0	>FakeBlastResult|Locus_865_Transcript_1/1_Confidence_1.000_Length_8389	Locus_865_Transcript_1/1_Confidence_1.000_Length_8389	0	100	1	1	1
Locus_866_Transcript_1/1_Confidence_1.000_Length_2017	14-3-3 protein epsilon-like	2017	gi|228017760|gb|ACP52566.1|14-3-3 epsilon [Culex pipiens]	ACP52566	1.0569e-66	99	229.18	117	116
Locus_867_Transcript_1/1_Confidence_1.000_Length_378	lipoyltransferase mitochondrial-like	378	gi|242016690|ref|XP_002428883.1|lipoyltransferase 1, putative [Pediculus humanus corporis] >gi|212513647|gb|EEB16145.1| lipoyltransferase 1, putative [Pediculus humanus corporis]	XP_002428883	5.86376e-16	75	80.4925	62	47
Locus_868_Transcript_1/1_Confidence_1.000_Length_303	actin-binding rho-activating isoform 1	303	gi|193690866|ref|XP_001947253.1|PREDICTED: hypothetical protein LOC100164229 [Acyrthosiphon pisum]	XP_001947253	1.09155e-28	71	115.161	106	76
Locus_869_Transcript_1/1_Confidence_1.000_Length_289	integral membrane protein	289	gi|115691095|ref|XP_001203758.1|PREDICTED: hypothetical protein [Strongylocentrotus purpuratus] >gi|115735499|ref|XP_001183053.1| PREDICTED: hypothetical protein [Strongylocentrotus purpuratus]	XP_001203758	4.66884e-07	53	51.9878	60	32
Locus_870_Transcript_1/1_Confidence_1.000_Length_1445	PREDICTED: hypothetical protein LOC100747818 [Bombus impatiens]	1445	gi|350418209|ref|XP_003491786.1|PREDICTED: hypothetical protein LOC100747818 [Bombus impatiens]	XP_003491786	2.50956e-22	44	106.686	396	176
Locus_872_Transcript_1/1_Confidence_1.000_Length_876	atp-binding cassette sub-family f member 2	876	gi|91081945|ref|XP_966990.1|PREDICTED: similar to ATP-binding cassette sub-family F member 2 [Tribolium castaneum] >gi|270007325|gb|EFA03773.1| hypothetical protein TcasGA2_TC013884 [Tribolium castaneum]	XP_966990	0	98	553.903	291	286
Locus_873_Transcript_1/1_Confidence_1.000_Length_1085	PREDICTED: hypothetical protein LOC100651303 [Bombus terrestris]	1085	gi|340727875|ref|XP_003402260.1|PREDICTED: hypothetical protein LOC100651303 [Bombus terrestris]	XP_003402260	4.42379e-12	43	75.8702	411	180
Locus_874_Transcript_2/3_Confidence_0.625_Length_496	calmodulin	496	gi|2464957|emb|CAA05092.1|calmodulin [Branchiostoma lanceolatum]	CAA05092	1.13688e-54	100	177.948	88	88
Locus_874_Transcript_3/3_Confidence_0.750_Length_612	calmodulin	612	gi|307206446|gb|EFN84484.1|Calmodulin [Harpegnathos saltator]	EFN84484	1.656e-83	100	254.988	127	127
Locus_876_Transcript_1/1_Confidence_1.000_Length_217	af311352_1defensin 1 precursor	217	gi|167444208|gb|ABZ80665.1|defensin [Sitophilus zeamais]	ABZ80665	1.40118e-05	61	46.9802	52	32
Locus_877_Transcript_1/1_Confidence_1.000_Length_297	mitochondrial h+-transporting atp synthase f1 complex alpha subunit 1	297	gi|324541134|gb|ADY49613.1|ATP synthase subunit alpha, partial [Ascaris suum]	ADY49613	5.27313e-55	98	177.178	97	96
Locus_878_Transcript_1/1_Confidence_1.000_Length_1027	#NAME?	1027	gi|357617592|gb|EHJ70876.1|DnaJ-like protein 13 [Danaus plexippus]	EHJ70876	6.4193e-28	59	117.472	176	104
Locus_879_Transcript_1/1_Confidence_1.000_Length_756	ubiquitin-like-conjugating enzyme atg3-like	756	gi|156548264|ref|XP_001601099.1|PREDICTED: ubiquitin-like-conjugating enzyme ATG3 [Nasonia vitripennis]	XP_001601099	3.73247e-72	90	233.802	151	136
Locus_880_Transcript_1/1_Confidence_1.000_Length_2580	angiotensin-converting enzyme-like	2580	gi|282720985|ref|NP_001164243.1|angiotensin-converting enzyme 3 precursor [Tribolium castaneum] >gi|270015941|gb|EFA12389.1| Ance-3 [Tribolium castaneum]	NP_001164243	0	76	903.664	685	527
Locus_883_Transcript_1/1_Confidence_1.000_Length_1078	organic cation	1078	gi|328723345|ref|XP_003247821.1|PREDICTED: organic cation transporter protein-like isoform 2 [Acyrthosiphon pisum] >gi|328723347|ref|XP_001944418.2| PREDICTED: organic cation transporter protein-like isoform 1 [Acyrthosiphon pisum]	XP_003247821	2.62872e-118	78	365.925	318	251
Locus_884_Transcript_1/1_Confidence_1.000_Length_418	v-type proton atpase subunit f 1-like	418	gi|307210307|gb|EFN86937.1|Vacuolar proton pump subunit F [Harpegnathos saltator]	EFN86937	7.93961e-61	97	193.741	103	100
Locus_885_Transcript_1/8_Confidence_0.333_Length_415	PREDICTED: hypothetical protein LOC726616 [Apis mellifera]	415	gi|110763674|ref|XP_001122341.1|PREDICTED: hypothetical protein LOC726616 [Apis mellifera]	XP_001122341	2.26686e-13	81	73.1738	48	39
Locus_885_Transcript_2/8_Confidence_0.524_Length_548	hypothetical protein Phum_PHUM512530 [Pediculus humanus corporis]	548	gi|242021351|ref|XP_002431108.1|hypothetical protein Phum_PHUM512530 [Pediculus humanus corporis] >gi|212516357|gb|EEB18370.1| hypothetical protein Phum_PHUM512530 [Pediculus humanus corporis]	XP_002431108	2.95447e-20	50	93.9745	165	83
Locus_885_Transcript_4/8_Confidence_0.381_Length_587	hypothetical protein Phum_PHUM512530 [Pediculus humanus corporis]	587	gi|242021351|ref|XP_002431108.1|hypothetical protein Phum_PHUM512530 [Pediculus humanus corporis] >gi|212516357|gb|EEB18370.1| hypothetical protein Phum_PHUM512530 [Pediculus humanus corporis]	XP_002431108	6.32845e-21	49	96.2857	174	86
Locus_885_Transcript_6/8_Confidence_0.429_Length_607	hypothetical protein Phum_PHUM512530 [Pediculus humanus corporis]	607	gi|242021351|ref|XP_002431108.1|hypothetical protein Phum_PHUM512530 [Pediculus humanus corporis] >gi|212516357|gb|EEB18370.1| hypothetical protein Phum_PHUM512530 [Pediculus humanus corporis]	XP_002431108	4.76375e-20	50	93.9745	165	83
Locus_885_Transcript_8/8_Confidence_0.524_Length_793	uncharacterized protein LOC100302321 [Acyrthosiphon pisum]	793	gi|241896853|ref|NP_001155906.1|uncharacterized protein LOC100302321 [Acyrthosiphon pisum]	NP_001155906	2.86527e-27	52	115.546	206	108
Locus_886_Transcript_1/1_Confidence_1.000_Length_1007	ammonium transporter rh type b-like	1007	gi|321460037|gb|EFX71083.1|hypothetical protein DAPPUDRAFT_256122 [Daphnia pulex]	EFX71083	7.87236e-118	74	359.762	329	244
Locus_887_Transcript_1/1_Confidence_1.000_Length_4820	cg13800 cg13800-pa	4820	gi|357631149|gb|EHJ78808.1|hypothetical protein KGM_00330 [Danaus plexippus]	EHJ78808	6.0661e-70	43	268.855	1108	478
Locus_889_Transcript_1/1_Confidence_1.000_Length_2082	poly rna polymerase gld-2 homolog a-like	2082	gi|380015769|ref|XP_003691868.1|PREDICTED: poly(A) RNA polymerase gld-2 homolog A-like [Apis florea]	XP_003691868	2.6957e-119	64	382.104	474	305
Locus_890_Transcript_1/1_Confidence_1.000_Length_409	small nuclear ribonucleoprotein polypeptide g	409	gi|156541626|ref|XP_001601035.1|PREDICTED: probable small nuclear ribonucleoprotein G-like [Nasonia vitripennis]	XP_001601035	4.64496e-34	95	123.635	67	64
Locus_892_Transcript_1/2_Confidence_1.000_Length_412	pdz and lim domain protein 4	412	gi|380017879|ref|XP_003692872.1|PREDICTED: PDZ and LIM domain protein Zasp-like [Apis florea]	XP_003692872	5.2737e-13	61	69.3218	86	53
Locus_892_Transcript_2/2_Confidence_1.000_Length_412	pdz and lim domain protein 4	412	gi|380017879|ref|XP_003692872.1|PREDICTED: PDZ and LIM domain protein Zasp-like [Apis florea]	XP_003692872	5.2737e-13	61	69.3218	86	53
Locus_893_Transcript_1/1_Confidence_1.000_Length_1837	trifunctional enzyme subunit mitochondrial-like	1837	gi|193652756|ref|XP_001943983.1|PREDICTED: trifunctional enzyme subunit beta, mitochondrial-like [Acyrthosiphon pisum]	XP_001943983	0	87	727.243	475	416
Locus_894_Transcript_1/1_Confidence_1.000_Length_1213	mitochondrial 39s ribosomal protein l3	1213	gi|195425857|ref|XP_002061179.1|GK10341 [Drosophila willistoni] >gi|194157264|gb|EDW72165.1| GK10341 [Drosophila willistoni]	XP_002061179	4.18893e-136	72	405.601	358	260
Locus_895_Transcript_1/1_Confidence_1.000_Length_911	regulator of microtubule dynamics protein 1-like	911	gi|156546322|ref|XP_001606351.1|PREDICTED: regulator of microtubule dynamics protein 1-like [Nasonia vitripennis]	XP_001606351	4.50881e-77	69	247.669	274	191
Locus_897_Transcript_1/1_Confidence_1.000_Length_503	isoform j	503	gi|189241652|ref|XP_970771.2|PREDICTED: similar to DCAPL3 [Tribolium castaneum]	XP_970771	1.02653e-57	75	204.912	168	127
Locus_898_Transcript_1/1_Confidence_1.000_Length_780	tumor suppressor candidate 2	780	gi|9789955|ref|NP_062716.1|tumor suppressor candidate 2 [Mus musculus] >gi|7531124|sp|Q9WVF8.3|TUSC2_MOUSE RecName: Full=Tumor suppressor candidate 2; AltName: Full=Fusion 1 protein; Short=Fus-1 protein; AltName: Full=PDGFA-associated protein 2 >gi|5353906|gb|AAD42286.1|AF123387_1 Fus1 protein [Mus musculus] >gi|12835610|dbj|BAB23300.1| unnamed protein product [Mus musculus] >gi|26349863|dbj|BAC3…	NP_062716	6.09647e-22	62	96.6709	111	69
Locus_900_Transcript_1/1_Confidence_1.000_Length_896	nadh-ubiquinone reductase 75 kda subunit precursor	896	gi|242007132|ref|XP_002424396.1|NADH-ubiquinone oxidoreductase 75 kDa subunit, putative [Pediculus humanus corporis] >gi|212507796|gb|EEB11658.1| NADH-ubiquinone oxidoreductase 75 kDa subunit, putative [Pediculus humanus corporis]	XP_002424396	7.48011e-172	93	504.982	281	262
Locus_902_Transcript_1/1_Confidence_1.000_Length_652	serine protease	652	gi|91083439|ref|XP_969846.1|PREDICTED: similar to serpin B6 [Tribolium castaneum]	XP_969846	3.87666e-36	56	140.584	216	123
Locus_904_Transcript_1/1_Confidence_1.000_Length_571	peroxisomal n -acetyl-spermine spermidine oxidase-like	571	gi|307183354|gb|EFN70212.1|Peroxisomal N(1)-acetyl-spermine/spermidine oxidase [Camponotus floridanus]	EFN70212	5.64906e-30	53	122.865	191	102
Locus_905_Transcript_1/1_Confidence_1.000_Length_819	ras-like gtp-binding protein	819	gi|350536861|ref|NP_001233114.1|ras-related C3 botulinum toxin substrate 1 isoform Rac1-like [Acyrthosiphon pisum] >gi|239790009|dbj|BAH71594.1| ACYPI005996 [Acyrthosiphon pisum]	NP_001233114	1.58018e-90	84	277.715	177	149
Locus_906_Transcript_1/1_Confidence_1.000_Length_972	carbohydrate kinase domain-containing	972	gi|156537173|ref|XP_001604047.1|PREDICTED: carbohydrate kinase domain-containing protein-like [Nasonia vitripennis]	XP_001604047	5.5685e-65	62	217.624	300	188
Locus_907_Transcript_1/1_Confidence_1.000_Length_676	e3 ubiquitin-protein ligase rnf220-like	676	gi|332023773|gb|EGI63997.1|hypothetical protein G5I_07576 [Acromyrmex echinatior]	EGI63997	2.77042e-15	62	78.9518	125	78
Locus_910_Transcript_1/1_Confidence_1.000_Length_1777	cytochrome p450	1777	gi|231885|sp|P29981.1|CP4C1_BLADIRecName: Full=Cytochrome P450 4C1; AltName: Full=CYPIVC1 >gi|155947|gb|AAA27819.1| cytochrome P450 [Blaberus discoidalis]	P29981	3.28562e-176	70	520.39	511	359
Locus_912_Transcript_1/1_Confidence_1.000_Length_645	hypothetical protein TcasGA2_TC010304 [Tribolium castaneum]	645	gi|270016838|gb|EFA13284.1|hypothetical protein TcasGA2_TC010304 [Tribolium castaneum]	EFA13284	1.8981e-25	56	108.997	154	87
Locus_914_Transcript_1/1_Confidence_1.000_Length_2625	coatomer subunit beta	2625	gi|242005067|ref|XP_002423396.1|Coatomer subunit beta, putative [Pediculus humanus corporis] >gi|212506440|gb|EEB10658.1| Coatomer subunit beta, putative [Pediculus humanus corporis]	XP_002423396	0	89	1313.13	870	780
Locus_915_Transcript_1/2_Confidence_1.000_Length_367	eukaryotic translation initiation factor 3 subunit h	367	gi|112983906|ref|NP_001036848.1|eukaryotic translation initiation factor 3 subunit H [Bombyx mori] >gi|74848914|sp|Q9GV27.1|EIF3H_BOMMO RecName: Full=Eukaryotic translation initiation factor 3 subunit H; Short=eIF3h >gi|10801566|dbj|BAB16696.1| EN10 [Bombyx mori]	NP_001036848	1.04147e-46	84	163.31	106	90
Locus_915_Transcript_2/2_Confidence_1.000_Length_335	eukaryotic translation initiation factor 3 subunit h	335	gi|91083005|ref|XP_974497.1|PREDICTED: similar to EN10 [Tribolium castaneum] >gi|270007645|gb|EFA04093.1| hypothetical protein TcasGA2_TC014327 [Tribolium castaneum]	XP_974497	5.60854e-41	83	147.902	96	80
Locus_916_Transcript_1/1_Confidence_1.000_Length_5969	probable e3 ubiquitin-protein ligase trip12-like isoform 1	5969	gi|270006541|gb|EFA02989.1|hypothetical protein TcasGA2_TC010408 [Tribolium castaneum]	EFA02989	0	77	1962.19	1699	1310
Locus_917_Transcript_1/1_Confidence_1.000_Length_849	von willebrand factor-binding protein precursor	849	gi|332361398|gb|EGJ39202.1|von Willebrand factor-binding protein precursor [Streptococcus sanguinis SK1056]	EGJ39202	0.00080834	41	49.2914	201	84
Locus_918_Transcript_1/1_Confidence_1.000_Length_1340	protein unzipped	1340	gi|242007499|ref|XP_002424577.1|protein unzipped precursor, putative [Pediculus humanus corporis] >gi|212508020|gb|EEB11839.1| protein unzipped precursor, putative [Pediculus humanus corporis]	XP_002424577	1.05244e-54	53	194.512	329	175
Locus_919_Transcript_1/1_Confidence_1.000_Length_740	vacuolar h	740	gi|347966205|ref|XP_321521.2|AGAP001587-PA [Anopheles gambiae str. PEST] >gi|333470164|gb|EAA43151.2| AGAP001587-PA [Anopheles gambiae str. PEST]	XP_321521	3.24142e-72	73	245.743	216	158
Locus_920_Transcript_1/1_Confidence_1.000_Length_1437	eukaryotic peptide chain release factor subunit	1437	gi|312376908|gb|EFR23865.1|hypothetical protein AND_11947 [Anopheles darlingi]	EFR23865	0	100	598.201	304	304
Locus_921_Transcript_1/1_Confidence_1.000_Length_927	friend of prmt1	927	gi|90078548|dbj|BAE88954.1|unnamed protein product [Macaca fascicularis]	BAE88954	1.72258e-06	73	54.6842	52	38
Locus_922_Transcript_2/3_Confidence_0.700_Length_688	lola	688	gi|328700166|ref|XP_001950896.2|PREDICTED: hypothetical protein LOC100169151 [Acyrthosiphon pisum]	XP_001950896	8.74512e-70	87	228.024	139	122
Locus_922_Transcript_3/3_Confidence_0.800_Length_674	lola	674	gi|328700166|ref|XP_001950896.2|PREDICTED: hypothetical protein LOC100169151 [Acyrthosiphon pisum]	XP_001950896	1.67319e-68	86	224.557	139	120
Locus_923_Transcript_2/3_Confidence_0.818_Length_747	malate dehydrogenase	747	gi|156553655|ref|XP_001600547.1|PREDICTED: malate dehydrogenase, mitochondrial-like [Nasonia vitripennis]	XP_001600547	1.33801e-27	92	89.3521	54	50
Locus_923_Transcript_3/3_Confidence_0.818_Length_740	malate dehydrogenase	740	gi|156553655|ref|XP_001600547.1|PREDICTED: malate dehydrogenase, mitochondrial-like [Nasonia vitripennis]	XP_001600547	2.48602e-29	94	95.1301	55	52
Locus_925_Transcript_1/1_Confidence_1.000_Length_808	electron transfer flavoprotein subunit beta	808	gi|114053151|ref|NP_001040123.1|electron-transfer-flavoprotein beta polypeptide [Bombyx mori] >gi|87248127|gb|ABD36116.1| electron-transfer-flavoprotein beta polypeptide [Bombyx mori]	NP_001040123	2.34002e-104	93	314.694	199	187
Locus_926_Transcript_1/1_Confidence_1.000_Length_1664	muscle m-line assembly protein unc-89	1664	gi|307213781|gb|EFN89117.1|Muscle M-line assembly protein unc-89 [Harpegnathos saltator]	EFN89117	0	81	777.319	557	454
Locus_927_Transcript_1/1_Confidence_1.000_Length_535	transketolase-like protein 2-like isoform 3	535	gi|194744634|ref|XP_001954798.1|GF18452 [Drosophila ananassae] >gi|190627835|gb|EDV43359.1| GF18452 [Drosophila ananassae]	XP_001954798	2.36498e-84	95	271.166	174	166
Locus_928_Transcript_1/1_Confidence_1.000_Length_562	elongation factor 1 gamma	562	gi|90903391|gb|ABE02260.1|elongation factor 1-gamma [Artemia franciscana]	ABE02260	2.88935e-82	91	255.758	139	127
Locus_929_Transcript_1/1_Confidence_1.000_Length_1514	peptidyl-alpha-hydroxyglycine-alpha-amidating lyase isoform a	1514	gi|195475196|ref|XP_002089870.1|GE19318 [Drosophila yakuba] >gi|194175971|gb|EDW89582.1| GE19318 [Drosophila yakuba]	XP_002089870	1.00459e-97	58	316.235	420	245
Locus_931_Transcript_1/1_Confidence_1.000_Length_679	ribosomal protein s3	679	gi|50344456|emb|CAH04314.1|S3e ribosomal protein [Carabus granulatus]	CAH04314	8.0296e-130	97	377.096	201	196
Locus_932_Transcript_1/1_Confidence_1.000_Length_1486	sodium solute symporter	1486	gi|328700747|ref|XP_001944913.2|PREDICTED: sodium-coupled monocarboxylate transporter 2-like [Acyrthosiphon pisum]	XP_001944913	4.55551e-14	67	83.1889	102	69
Locus_934_Transcript_1/1_Confidence_1.000_Length_3650	3-oxoacid transferase 1	3650	gi|158295326|ref|XP_316153.4|AGAP006096-PA [Anopheles gambiae str. PEST] >gi|157015983|gb|EAA11282.4| AGAP006096-PA [Anopheles gambiae str. PEST]	XP_316153	0	82	636.721	490	406
Locus_935_Transcript_1/1_Confidence_1.000_Length_1191	chloride channel protein 7	1191	gi|91089729|ref|XP_975072.1|PREDICTED: similar to chloride channel protein 7 [Tribolium castaneum] >gi|270011308|gb|EFA07756.1| hypothetical protein TcasGA2_TC005310 [Tribolium castaneum]	XP_975072	1.14481e-119	74	376.326	376	281
Locus_937_Transcript_1/1_Confidence_1.000_Length_536	hexokinase	536	gi|91077784|ref|XP_966410.1|PREDICTED: similar to hexokinase isoform 1 [Tribolium castaneum]	XP_966410	8.98634e-74	80	239.58	177	143
Locus_939_Transcript_1/1_Confidence_1.000_Length_983	alanine aminotransferase	983	gi|157124459|ref|XP_001660470.1|alanine aminotransferase [Aedes aegypti] >gi|108873981|gb|EAT38206.1| alanine aminotransferase [Aedes aegypti]	XP_001660470	9.04811e-65	77	223.787	181	140
Locus_940_Transcript_1/1_Confidence_1.000_Length_918	protein translation factor sui1 homolog	918	gi|149898906|gb|ABR27954.1|translation initiation factor 1 [Triatoma infestans]	ABR27954	1.86566e-71	100	226.868	110	110
Locus_943_Transcript_1/1_Confidence_1.000_Length_212	set domain protein	212	gi|380024451|ref|XP_003696009.1|PREDICTED: uncharacterized protein LOC100866111 [Apis florea]	XP_003696009	4.25805e-20	76	92.8189	73	56
Locus_944_Transcript_1/1_Confidence_1.000_Length_887	alcohol dehydrogenase	887	gi|156551279|ref|XP_001601107.1|PREDICTED: alcohol dehydrogenase [NADP+]-like [Nasonia vitripennis]	XP_001601107	5.26679e-79	66	253.447	282	188
Locus_945_Transcript_1/1_Confidence_1.000_Length_362	alpha-amylase	362	gi|157126491|ref|XP_001660906.1|alpha-amylase [Aedes aegypti] >gi|108873257|gb|EAT37482.1| alpha-amylase [Aedes aegypti]	XP_001660906	6.92075e-21	64	95.9005	95	61
Locus_946_Transcript_1/1_Confidence_1.000_Length_260	lipid storage droplets surface-binding protein 1	260	gi|270002313|gb|EEZ98760.1|hypothetical protein TcasGA2_TC001324 [Tribolium castaneum]	EEZ98760	2.66758e-07	76	55.0694	50	38
Locus_947_Transcript_1/1_Confidence_1.000_Length_2319	phosphorylated ctd-interacting factor 1-like	2319	gi|156553336|ref|XP_001601122.1|PREDICTED: phosphorylated CTD-interacting factor 1-like [Nasonia vitripennis]	XP_001601122	0	82	981.86	647	536
Locus_948_Transcript_1/1_Confidence_1.000_Length_828	lysine-specific demethylase phf2-like isoform 1	828	gi|340710216|ref|XP_003393690.1|PREDICTED: lysine-specific demethylase phf2-like isoform 1 [Bombus terrestris]	XP_003393690	4.72879e-16	43	86.6557	248	107
Locus_950_Transcript_1/1_Confidence_0.733_Length_2701	-like protein subfamily c member 14	2701	gi|340711922|ref|XP_003394515.1|PREDICTED: hypothetical protein LOC100651714 [Bombus terrestris]	XP_003394515	1.99531e-142	55	454.907	730	408
Locus_952_Transcript_1/2_Confidence_1.000_Length_201	fatty acid synthase	201	gi|328705164|ref|XP_003242717.1|PREDICTED: fatty acid synthase-like isoform 2 [Acyrthosiphon pisum]	XP_003242717	1.5594e-23	81	102.449	66	54
Locus_952_Transcript_2/2_Confidence_1.000_Length_201	fatty acid synthase	201	gi|328705164|ref|XP_003242717.1|PREDICTED: fatty acid synthase-like isoform 2 [Acyrthosiphon pisum]	XP_003242717	1.5594e-23	81	102.449	66	54
Locus_954_Transcript_1/1_Confidence_1.000_Length_4330	atp-binding cassette sub-family f member 1-like	4330	gi|91076670|ref|XP_971562.1|PREDICTED: similar to AGAP012249-PA [Tribolium castaneum] >gi|270002367|gb|EEZ98814.1| hypothetical protein TcasGA2_TC004420 [Tribolium castaneum]	XP_971562	0	86	966.837	699	606
Locus_955_Transcript_1/1_Confidence_1.000_Length_834	cg12935 cg12935-pa	834	gi|195121538|ref|XP_002005277.1|GI20396 [Drosophila mojavensis] >gi|193910345|gb|EDW09212.1| GI20396 [Drosophila mojavensis]	XP_002005277	1.83467e-57	67	194.126	202	136
Locus_957_Transcript_1/1_Confidence_1.000_Length_445	fatty acid binding protein	445	gi|383853580|ref|XP_003702300.1|PREDICTED: myelin P2 protein-like [Megachile rotundata]	XP_003702300	9.25507e-40	84	140.584	92	78
Locus_958_Transcript_1/1_Confidence_1.000_Length_401	5 exonuclease apollo-like	401	gi|260809984|ref|XP_002599784.1|hypothetical protein BRAFLDRAFT_166573 [Branchiostoma floridae] >gi|229285066|gb|EEN55796.1| hypothetical protein BRAFLDRAFT_166573 [Branchiostoma floridae]	XP_002599784	6.24998e-26	63	108.227	131	83
Locus_959_Transcript_1/1_Confidence_1.000_Length_334	ribosomal protein l26e	334	gi|70909797|emb|CAJ17385.1|ribosomal protein L26e [Mycetophagus quadripustulatus]	CAJ17385	6.00203e-36	97	129.798	106	103
Locus_960_Transcript_1/1_Confidence_1.000_Length_1870	scavenger receptor acting in neural tissue and majority of rhodopsin is isoform b	1870	gi|270014338|gb|EFA10786.1|hypothetical protein TcasGA2_TC012756 [Tribolium castaneum]	EFA10786	3.951e-141	68	431.024	415	286
Locus_961_Transcript_1/1_Confidence_1.000_Length_602	agap010322 protein	602	gi|383851219|ref|XP_003701136.1|PREDICTED: protein Dr1-like [Megachile rotundata]	XP_003701136	3.93549e-62	94	201.06	118	112
Locus_963_Transcript_1/1_Confidence_1.000_Length_1596	probable aminopeptidase npepl1	1596	gi|91094127|ref|XP_968492.1|PREDICTED: similar to GA20276-PA [Tribolium castaneum] >gi|270010872|gb|EFA07320.1| hypothetical protein TcasGA2_TC015913 [Tribolium castaneum]	XP_968492	0	79	682.174	512	409
Locus_964_Transcript_1/2_Confidence_1.000_Length_549	glycogen phosphorylase	549	gi|242010911|ref|XP_002426201.1|glycogen phosphorylase, putative [Pediculus humanus corporis] >gi|212510252|gb|EEB13463.1| glycogen phosphorylase, putative [Pediculus humanus corporis]	XP_002426201	9.35906e-65	94	207.223	151	142
Locus_964_Transcript_2/2_Confidence_1.000_Length_263	glycogen phosphorylase	263	gi|242010911|ref|XP_002426201.1|glycogen phosphorylase, putative [Pediculus humanus corporis] >gi|212510252|gb|EEB13463.1| glycogen phosphorylase, putative [Pediculus humanus corporis]	XP_002426201	2.64971e-27	98	107.071	86	85
Locus_965_Transcript_1/1_Confidence_1.000_Length_1805	cysteine desulfurylase	1805	gi|118791608|ref|XP_319845.3|AGAP009094-PA [Anopheles gambiae str. PEST] >gi|116117683|gb|EAA14741.3| AGAP009094-PA [Anopheles gambiae str. PEST]	XP_319845	0	90	677.937	419	378
Locus_966_Transcript_1/1_Confidence_1.000_Length_1264	glycogen phosphorylase	1264	gi|158297275|ref|XP_317541.3|AGAP007939-PA [Anopheles gambiae str. PEST] >gi|157015116|gb|EAA12902.3| AGAP007939-PA [Anopheles gambiae str. PEST] >gi|282154775|dbj|BAI60046.1| glycogen phosphorylase [Anopheles gambiae]	XP_317541	0	94	768.459	421	399
Locus_967_Transcript_1/1_Confidence_1.000_Length_1480	acetyl- mitochondrial	1480	gi|156544532|ref|XP_001607694.1|PREDICTED: acetyl-CoA acetyltransferase B, mitochondrial-like [Nasonia vitripennis]	XP_001607694	0	86	570.466	411	356
Locus_970_Transcript_1/1_Confidence_1.000_Length_1782	methionine sulfoxide reductase	1782	gi|242012243|ref|XP_002426843.1|EIP28, putative [Pediculus humanus corporis] >gi|212511056|gb|EEB14105.1| EIP28, putative [Pediculus humanus corporis]	XP_002426843	1.20774e-76	70	253.062	217	153
Locus_975_Transcript_1/1_Confidence_1.000_Length_2104	coatomer subunit alpha	2104	gi|242015300|ref|XP_002428302.1|coatomer alpha subunit, putative [Pediculus humanus corporis] >gi|212512887|gb|EEB15564.1| coatomer alpha subunit, putative [Pediculus humanus corporis]	XP_002428302	5.09922e-158	85	499.59	345	294
Locus_976_Transcript_1/1_Confidence_1.000_Length_692	catalase	692	gi|356651198|gb|AET34916.1|catalase [Macrobrachium rosenbergii]	AET34916	3.16804e-102	88	316.62	189	168
Locus_977_Transcript_1/8_Confidence_0.387_Length_324	muscle lim protein	324	gi|307182443|gb|EFN69678.1|Muscle LIM protein Mlp84B [Camponotus floridanus]	EFN69678	3.77441e-18	86	65.855	37	32
Locus_977_Transcript_3/8_Confidence_0.258_Length_301	muscle lim protein	301	gi|195489501|ref|XP_002092765.1|GE14374 [Drosophila yakuba] >gi|194178866|gb|EDW92477.1| GE14374 [Drosophila yakuba]	XP_002092765	2.41849e-19	74	86.6557	59	44
Locus_977_Transcript_5/8_Confidence_0.258_Length_356	muscle lim protein	356	gi|312285694|gb|ADQ64537.1|hypothetical protein [Bactrocera oleae]	ADQ64537	7.89567e-13	91	70.0922	37	34
Locus_977_Transcript_6/8_Confidence_0.097_Length_310	muscle lim protein	310	gi|195151299|ref|XP_002016585.1|GL11663 [Drosophila persimilis] >gi|194110432|gb|EDW32475.1| GL11663 [Drosophila persimilis]	XP_002016585	4.3479e-12	81	67.0106	38	31
Locus_977_Transcript_7/8_Confidence_0.258_Length_217	muscle lim protein	217	gi|195489501|ref|XP_002092765.1|GE14374 [Drosophila yakuba] >gi|194178866|gb|EDW92477.1| GE14374 [Drosophila yakuba]	XP_002092765	3.74972e-23	75	95.5153	66	50
Locus_977_Transcript_8/8_Confidence_0.419_Length_239	muscle lim protein	239	gi|312285694|gb|ADQ64537.1|hypothetical protein [Bactrocera oleae]	ADQ64537	2.40886e-13	91	70.0922	37	34
Locus_978_Transcript_1/1_Confidence_1.000_Length_1144	very long-chain specific acyl- mitochondrial-like	1144	gi|328713184|ref|XP_001949624.2|PREDICTED: very long-chain specific acyl-CoA dehydrogenase, mitochondrial-like isoform 1 [Acyrthosiphon pisum] >gi|328713186|ref|XP_003245012.1| PREDICTED: very long-chain specific acyl-CoA dehydrogenase, mitochondrial-like isoform 2 [Acyrthosiphon pisum]	XP_001949624	1.00255e-117	83	366.311	258	216
Locus_981_Transcript_1/1_Confidence_1.000_Length_357	partial	357	gi|383857401|ref|XP_003704193.1|PREDICTED: upstream-binding protein 1-like [Megachile rotundata]	XP_003704193	7.96488e-20	68	93.2041	97	66
Locus_982_Transcript_1/1_Confidence_1.000_Length_434	#NAME?	434	gi|328712494|ref|XP_003244824.1|PREDICTED: alpha,alpha-trehalose-phosphate synthase [UDP-forming] A-like isoform 2 [Acyrthosiphon pisum]	XP_003244824	3.01583e-63	77	216.468	144	112
Locus_984_Transcript_1/3_Confidence_0.750_Length_480	hypothetical conserved protein	480	gi|195333936|ref|XP_002033642.1|GM21436 [Drosophila sechellia] >gi|194125612|gb|EDW47655.1| GM21436 [Drosophila sechellia]	XP_002033642	3.36275e-32	75	125.561	90	68
Locus_984_Transcript_2/3_Confidence_0.625_Length_402	hypothetical conserved protein	402	gi|195333936|ref|XP_002033642.1|GM21436 [Drosophila sechellia] >gi|194125612|gb|EDW47655.1| GM21436 [Drosophila sechellia]	XP_002033642	5.84263e-25	75	105.145	74	56
Locus_984_Transcript_3/3_Confidence_0.750_Length_489	hypothetical conserved protein	489	gi|195485150|ref|XP_002090970.1|GE12508 [Drosophila yakuba] >gi|194177071|gb|EDW90682.1| GE12508 [Drosophila yakuba]	XP_002090970	2.0516e-37	74	139.428	103	77
Locus_988_Transcript_1/1_Confidence_1.000_Length_1829	kelch-like protein 10-like	1829	gi|340719799|ref|XP_003398333.1|PREDICTED: kelch-like protein 10-like [Bombus terrestris]	XP_003398333	0	65	550.436	566	372
Locus_989_Transcript_1/1_Confidence_1.000_Length_317	kh domain- rna- signal transduction-associated protein 2-like	317	gi|193688144|ref|XP_001946009.1|PREDICTED: KH domain-containing, RNA-binding, signal transduction-associated protein 2-like [Acyrthosiphon pisum]	XP_001946009	7.23635e-16	66	78.9518	83	55
Locus_991_Transcript_1/1_Confidence_1.000_Length_443	maltase 1	443	gi|193709215|ref|XP_001943317.1|PREDICTED: probable maltase H [Acyrthosiphon pisum]	XP_001943317	2.84788e-63	80	214.157	146	118
Locus_992_Transcript_1/1_Confidence_1.000_Length_785	high-affinity copper uptake protein	785	gi|307169888|gb|EFN62397.1|High affinity copper uptake protein 1 [Camponotus floridanus]	EFN62397	8.45865e-31	90	123.635	66	60
Locus_1000_Transcript_1/1_Confidence_1.000_Length_1051	collagen alpha-1 chain-like	1051	gi|383858176|ref|XP_003704578.1|PREDICTED: collagen alpha-1(IV) chain-like [Megachile rotundata]	XP_003704578	1.9547e-87	68	298.516	352	241
Locus_1002_Transcript_1/1_Confidence_1.000_Length_1145	protein fam151b-like	1145	gi|110756296|ref|XP_001121381.1|PREDICTED: protein FAM151B-like [Apis mellifera]	XP_001121381	8.30467e-57	59	198.749	300	177
Locus_1004_Transcript_1/1_Confidence_1.000_Length_917	atp-citrate synthase	917	gi|237874159|ref|NP_001153852.1|ATP citrate lyase [Acyrthosiphon pisum]	NP_001153852	4.28264e-157	85	478.019	315	269
Locus_1005_Transcript_2/6_Confidence_0.300_Length_528	tetraspanin 42ed cg12846-pa	528	gi|91090748|ref|XP_967687.1|PREDICTED: similar to Tetraspanin 42Ed CG12846-PA [Tribolium castaneum] >gi|270013954|gb|EFA10402.1| hypothetical protein TcasGA2_TC012641 [Tribolium castaneum]	XP_967687	4.37253e-05	60	50.0618	51	31
Locus_1005_Transcript_3/6_Confidence_0.350_Length_779	tetraspanin e	779	gi|91090748|ref|XP_967687.1|PREDICTED: similar to Tetraspanin 42Ed CG12846-PA [Tribolium castaneum] >gi|270013954|gb|EFA10402.1| hypothetical protein TcasGA2_TC012641 [Tribolium castaneum]	XP_967687	5.45662e-14	56	76.6406	114	64
Locus_1005_Transcript_4/6_Confidence_0.350_Length_778	tetraspanin e	778	gi|91090748|ref|XP_967687.1|PREDICTED: similar to Tetraspanin 42Ed CG12846-PA [Tribolium castaneum] >gi|270013954|gb|EFA10402.1| hypothetical protein TcasGA2_TC012641 [Tribolium castaneum]	XP_967687	5.45662e-14	56	76.6406	114	64
Locus_1005_Transcript_5/6_Confidence_0.300_Length_742	tetraspanin e	742	gi|91090748|ref|XP_967687.1|PREDICTED: similar to Tetraspanin 42Ed CG12846-PA [Tribolium castaneum] >gi|270013954|gb|EFA10402.1| hypothetical protein TcasGA2_TC012641 [Tribolium castaneum]	XP_967687	4.77994e-14	56	76.6406	114	64
Locus_1005_Transcript_6/6_Confidence_0.300_Length_742	tetraspanin e	742	gi|91090748|ref|XP_967687.1|PREDICTED: similar to Tetraspanin 42Ed CG12846-PA [Tribolium castaneum] >gi|270013954|gb|EFA10402.1| hypothetical protein TcasGA2_TC012641 [Tribolium castaneum]	XP_967687	4.77994e-14	56	76.6406	114	64
Locus_1006_Transcript_1/1_Confidence_1.000_Length_1754	hepatoma-derived growth factor	1754	gi|380012204|ref|XP_003690176.1|PREDICTED: uncharacterized protein LOC100865607 [Apis florea]	XP_003690176	5.80755e-109	56	348.206	527	299
Locus_1007_Transcript_1/1_Confidence_1.000_Length_2078	serine threonine-protein kinase partial	2078	gi|221112854|ref|XP_002158299.1|PREDICTED: similar to Serine/threonine-protein kinase Nek2, partial [Hydra magnipapillata]	XP_002158299	1.45834e-98	75	316.235	292	221
Locus_1009_Transcript_1/1_Confidence_1.000_Length_9896	null	0	>FakeBlastResult|Locus_1009_Transcript_1/1_Confidence_1.000_Length_9896	Locus_1009_Transcript_1/1_Confidence_1.000_Length_9896	0	100	1	1	1
Locus_1014_Transcript_1/1_Confidence_1.000_Length_460	vacuolar atp synthase subunit	460	gi|242018981|ref|XP_002429947.1|vacuolar ATP synthase subunit S1, putative [Pediculus humanus corporis] >gi|212514993|gb|EEB17209.1| vacuolar ATP synthase subunit S1, putative [Pediculus humanus corporis]	XP_002429947	7.084e-19	61	89.7373	108	66
Locus_1016_Transcript_1/1_Confidence_1.000_Length_1077	ccr4-not transcription complex subunit 4	1077	gi|189238402|ref|XP_972337.2|PREDICTED: similar to AGAP009827-PA [Tribolium castaneum]	XP_972337	9.73069e-134	93	409.453	250	233
Locus_1017_Transcript_1/1_Confidence_1.000_Length_1387	growth hormone-inducible transmembrane	1387	gi|321461113|gb|EFX72148.1|hypothetical protein DAPPUDRAFT_216285 [Daphnia pulex]	EFX72148	1.07609e-99	81	313.153	302	246
Locus_1021_Transcript_1/1_Confidence_1.000_Length_1289	brain protein 44-like	1289	gi|242013993|ref|XP_002427683.1|Brain protein, putative [Pediculus humanus corporis] >gi|212512113|gb|EEB14945.1| Brain protein, putative [Pediculus humanus corporis]	XP_002427683	6.5263e-54	88	185.652	117	103
Locus_1022_Transcript_1/1_Confidence_1.000_Length_485	heat shock protein 60	485	gi|124487697|gb|ABN11936.1|putative 60 kDa heat shock protein [Maconellicoccus hirsutus]	ABN11936	4.22335e-84	95	256.529	149	143
Locus_1023_Transcript_1/1_Confidence_1.000_Length_319	adp-ribosylation factor-like protein 16	319	gi|91087029|ref|XP_974358.1|PREDICTED: similar to ADP ribosylation factor, putative [Tribolium castaneum]	XP_974358	2.14064e-15	75	76.2554	60	45
Locus_1024_Transcript_1/2_Confidence_1.000_Length_271	control protein hctl029	271	gi|114052326|ref|NP_001040470.1|gasp precursor [Bombyx mori] >gi|95103030|gb|ABF51456.1| gasp precursor [Bombyx mori]	NP_001040470	1.79978e-54	94	179.874	89	84
Locus_1024_Transcript_2/2_Confidence_1.000_Length_290	control protein hctl029	290	gi|166851824|ref|NP_001107778.1|cuticular protein analogous to peritrophins 3-C5 isoform 2 precursor [Tribolium castaneum] >gi|119387890|gb|ABL73930.1| obstractor C2 [Tribolium castaneum]	NP_001107778	2.3363e-45	90	155.992	81	73
Locus_1026_Transcript_1/2_Confidence_1.000_Length_606	vacuolar atpase m9	606	gi|91078074|ref|XP_971898.1|PREDICTED: similar to AGAP003588-PA [Tribolium castaneum]	XP_971898	3.17068e-40	89	142.124	83	74
Locus_1027_Transcript_1/1_Confidence_1.000_Length_1580	t-complex protein 1 subunit gamma	1580	gi|307185868|gb|EFN71709.1|T-complex protein 1 subunit gamma [Camponotus floridanus]	EFN71709	0	92	811.987	487	452
Locus_1028_Transcript_1/1_Confidence_1.000_Length_2563	transmembrane protein c9orf5-like	2563	gi|328784352|ref|XP_001121319.2|PREDICTED: transmembrane protein C9orf5-like [Apis mellifera]	XP_001121319	2.50099e-156	54	490.73	850	463
Locus_1030_Transcript_1/1_Confidence_1.000_Length_413	cuticular protein	413	gi|91086861|ref|XP_966333.1|PREDICTED: similar to cuticular protein [Tribolium castaneum] >gi|270010476|gb|EFA06924.1| hypothetical protein TcasGA2_TC009873 [Tribolium castaneum]	XP_966333	7.0062e-27	63	108.997	111	70
Locus_1031_Transcript_1/1_Confidence_1.000_Length_1418	dipeptidase 1-like	1418	gi|380013596|ref|XP_003690838.1|PREDICTED: dipeptidase 1-like [Apis florea]	XP_003690838	3.70859e-85	61	278.87	397	246
Locus_1032_Transcript_1/1_Confidence_1.000_Length_2421	insulin-like growth factor-binding protein complex acid labile subunit-like	2421	gi|157131438|ref|XP_001662248.1|leucine-rich transmembrane protein [Aedes aegypti] >gi|108871538|gb|EAT35763.1| leucine-rich transmembrane protein [Aedes aegypti]	XP_001662248	3.87736e-46	47	186.422	621	298
Locus_1034_Transcript_1/1_Confidence_1.000_Length_3375	naf1_drome ame: full=h aca ribonucleoprotein complex non-core subunit naf1	3375	gi|194758787|ref|XP_001961640.1|GF15068 [Drosophila ananassae] >gi|190615337|gb|EDV30861.1| GF15068 [Drosophila ananassae]	XP_001961640	9.62351e-47	58	186.808	273	160
Locus_1036_Transcript_1/5_Confidence_0.294_Length_267	alkaline phosphatase	267	gi|328720215|ref|XP_003246978.1|PREDICTED: membrane-bound alkaline phosphatase-like isoform 2 [Acyrthosiphon pisum]	XP_003246978	2.28924e-16	70	81.6481	60	42
Locus_1036_Transcript_2/5_Confidence_0.353_Length_402	alkaline phosphatase	402	gi|223951435|gb|ACN29682.1|alakaline phosphatase 1 [Nilaparvata lugens]	ACN29682	2.60765e-25	73	108.612	98	72
Locus_1036_Transcript_3/5_Confidence_0.588_Length_598	alkaline phosphatase	598	gi|223951435|gb|ACN29682.1|alakaline phosphatase 1 [Nilaparvata lugens]	ACN29682	1.02701e-40	70	154.066	135	95
Locus_1036_Transcript_4/5_Confidence_0.529_Length_474	alkaline phosphatase	474	gi|223951435|gb|ACN29682.1|alakaline phosphatase 1 [Nilaparvata lugens]	ACN29682	5.32123e-51	71	180.644	154	110
Locus_1036_Transcript_5/5_Confidence_0.647_Length_474	alkaline phosphatase	474	gi|223951435|gb|ACN29682.1|alakaline phosphatase 1 [Nilaparvata lugens]	ACN29682	1.94711e-49	71	176.407	154	110
Locus_1037_Transcript_1/1_Confidence_1.000_Length_559	legumain preproprotein	559	gi|83405800|gb|AAI11118.1|Legumain [Bos taurus] >gi|296475162|gb|DAA17277.1| legumain precursor [Bos taurus]	AAI11118	3.44352e-63	71	211.46	187	134
Locus_1038_Transcript_1/1_Confidence_1.000_Length_1033	probable bax inhibitor 1-like	1033	gi|156542785|ref|XP_001605379.1|PREDICTED: probable Bax inhibitor 1-like [Nasonia vitripennis]	XP_001605379	3.48135e-72	86	234.572	199	172
Locus_1039_Transcript_1/1_Confidence_1.000_Length_2581	bromodomain-containing protein 8	2581	gi|332029093|gb|EGI69107.1|Bromodomain-containing protein 8 [Acromyrmex echinatior]	EGI69107	5.81031e-46	50	187.193	430	217
Locus_1040_Transcript_1/1_Confidence_1.000_Length_686	isoform b	686	gi|195502921|ref|XP_002098435.1|GE23951 [Drosophila yakuba] >gi|194184536|gb|EDW98147.1| GE23951 [Drosophila yakuba]	XP_002098435	4.36886e-06	57	55.0694	77	44
Locus_1043_Transcript_1/1_Confidence_1.000_Length_3745	protein transport protein sec24c-like	3745	gi|157108220|ref|XP_001650130.1|Sec24B protein, putative [Aedes aegypti] >gi|108879365|gb|EAT43590.1| Sec24B protein, putative [Aedes aegypti]	XP_001650130	0	87	1202.96	776	682
Locus_1044_Transcript_1/1_Confidence_1.000_Length_3940	protein dok-7	3940	gi|380030363|ref|XP_003698818.1|PREDICTED: uncharacterized protein LOC100872033 [Apis florea]	XP_003698818	6.56471e-146	52	482.641	1163	608
Locus_1045_Transcript_1/1_Confidence_1.000_Length_602	mdl2	602	gi|307181445|gb|EFN69040.1|Ecdysteroid-regulated 16 kDa protein [Camponotus floridanus]	EFN69040	3.81762e-34	71	128.642	105	75
Locus_1046_Transcript_1/1_Confidence_1.000_Length_267	counting factor associated protein d-like	267	gi|315131333|emb|CBM69275.1|venom protein Ci-80a [Chelonus inanitus]	CBM69275	1.89578e-39	81	138.272	88	72
Locus_1047_Transcript_1/1_Confidence_1.000_Length_1317	v-type proton atpase subunit h-like isoform 1	1317	gi|332028505|gb|EGI68544.1|V-type proton ATPase subunit H [Acromyrmex echinatior]	EGI68544	2.06312e-174	94	503.056	283	267
Locus_1050_Transcript_1/1_Confidence_1.000_Length_2904	ras gtpase-activating protein 3	2904	gi|307166396|gb|EFN60533.1|Ras GTPase-activating protein 3 [Camponotus floridanus]	EFN60533	0	77	1044.65	845	654
Locus_1051_Transcript_1/1_Confidence_1.000_Length_433	alcohol dehydrogenase	433	gi|321469638|gb|EFX80617.1|hypothetical protein DAPPUDRAFT_50786 [Daphnia pulex]	EFX80617	1.55156e-31	67	124.02	132	89
Locus_1053_Transcript_1/2_Confidence_1.000_Length_320	saposin-related protein	320	gi|347965100|ref|XP_317975.4|AGAP001082-PA [Anopheles gambiae str. PEST] >gi|333469497|gb|EAA13115.5| AGAP001082-PA [Anopheles gambiae str. PEST]	XP_317975	2.10655e-22	59	100.523	105	62
Locus_1053_Transcript_2/2_Confidence_1.000_Length_282	proactivator polypeptide-like	282	gi|347965100|ref|XP_317975.4|AGAP001082-PA [Anopheles gambiae str. PEST] >gi|333469497|gb|EAA13115.5| AGAP001082-PA [Anopheles gambiae str. PEST]	XP_317975	4.67363e-20	59	93.2041	96	57
Locus_1055_Transcript_1/1_Confidence_1.000_Length_1370	tyrosine-protein phosphatase non-receptor type 9-like	1370	gi|270001368|gb|EEZ97815.1|hypothetical protein TcasGA2_TC000182 [Tribolium castaneum]	EEZ97815	1.53394e-157	84	471.47	313	264
Locus_1056_Transcript_1/2_Confidence_1.000_Length_231	alpha- sarcomeric-like	231	gi|124487962|gb|ABN12064.1|putative actinin [Maconellicoccus hirsutus]	ABN12064	1.82844e-39	98	138.658	69	68
Locus_1056_Transcript_2/2_Confidence_1.000_Length_255	alpha- sarcomeric-like	255	gi|124487962|gb|ABN12064.1|putative actinin [Maconellicoccus hirsutus]	ABN12064	1.73635e-51	98	169.859	84	83
Locus_1057_Transcript_1/1_Confidence_1.000_Length_1438	protein szt2-like	1438	gi|307176236|gb|EFN65871.1|Uncharacterized protein KIAA0467 [Camponotus floridanus]	EFN65871	2.0314e-106	59	359.762	516	307
Locus_1058_Transcript_1/1_Confidence_1.000_Length_531	legumain	531	gi|348553770|ref|XP_003462699.1|PREDICTED: legumain [Cavia porcellus]	XP_003462699	9.96148e-63	77	209.92	148	114
Locus_1059_Transcript_1/1_Confidence_1.000_Length_2092	branched-chain-amino-acid cytosolic	2092	gi|332023935|gb|EGI64153.1|Branched-chain-amino-acid aminotransferase, cytosolic [Acromyrmex echinatior]	EGI64153	7.18596e-169	80	501.516	364	293
Locus_1064_Transcript_1/1_Confidence_1.000_Length_642	short-chain dehydrogenase	642	gi|328707668|ref|XP_001952321.2|PREDICTED: estradiol 17-beta-dehydrogenase 11-like [Acyrthosiphon pisum]	XP_001952321	1.19581e-28	66	118.627	150	100
Locus_1066_Transcript_1/1_Confidence_1.000_Length_218	40s ribosomal protein s19a-like	218	gi|350408145|ref|XP_003488319.1|PREDICTED: 40S ribosomal protein S19a-like [Bombus impatiens]	XP_003488319	2.06979e-25	92	102.064	55	51
Locus_1067_Transcript_1/1_Confidence_1.000_Length_1012	chaoptin	1012	gi|322779203|gb|EFZ09539.1|hypothetical protein SINV_16606 [Solenopsis invicta]	EFZ09539	5.25192e-116	75	369.007	336	252
Locus_1068_Transcript_1/2_Confidence_1.000_Length_388	phosphatidylethanolamine-binding protein	388	gi|307198451|gb|EFN79393.1|Phosphatidylethanolamine-binding protein 1 [Harpegnathos saltator]	EFN79393	1.01119e-50	90	169.474	94	85
Locus_1068_Transcript_2/2_Confidence_1.000_Length_388	phosphatidylethanolamine-binding protein	388	gi|307198451|gb|EFN79393.1|Phosphatidylethanolamine-binding protein 1 [Harpegnathos saltator]	EFN79393	1.01119e-50	90	169.474	94	85
Locus_1069_Transcript_1/2_Confidence_0.471_Length_425	pyruvate kinase	425	gi|124487779|gb|ABN11975.1|pyruvate kinase-like protein [Maconellicoccus hirsutus]	ABN11975	2.39028e-13	84	71.2478	45	38
Locus_1069_Transcript_2/2_Confidence_0.412_Length_442	pyruvate kinase	442	gi|195101957|ref|XP_001998063.1|GH23636 [Drosophila grimshawi] >gi|193905565|gb|EDW04432.1| GH23636 [Drosophila grimshawi]	XP_001998063	3.56476e-14	81	73.559	48	39
Locus_1070_Transcript_1/1_Confidence_1.000_Length_1661	cleft lip and palate transmembrane protein 1 homolog	1661	gi|156547325|ref|XP_001602053.1|PREDICTED: cleft lip and palate transmembrane protein 1 homolog [Nasonia vitripennis]	XP_001602053	0	83	759.985	512	429
Locus_1071_Transcript_1/1_Confidence_1.000_Length_450	calmodulin [Schistosoma mansoni]	450	gi|256075578|ref|XP_002574095.1|calmodulin [Schistosoma mansoni] >gi|360045431|emb|CCD82979.1| putative calmodulin [Schistosoma mansoni]	XP_002574095	3.67768e-12	88	68.5514	45	40
Locus_1072_Transcript_1/1_Confidence_1.000_Length_1060	sodium potassium-transporting atpase subunit beta-2-like	1060	gi|242016910|ref|XP_002428938.1|sodium/potassium-transporting ATPase subunit beta-2, putative [Pediculus humanus corporis] >gi|212513761|gb|EEB16200.1| sodium/potassium-transporting ATPase subunit beta-2, putative [Pediculus humanus corporis]	XP_002428938	1.00335e-154	78	448.743	310	242
Locus_1073_Transcript_1/1_Confidence_1.000_Length_364	retinoid- and fatty acid-binding glycoprotein	364	gi|383862129|ref|XP_003706536.1|PREDICTED: apolipophorins-like [Megachile rotundata]	XP_003706536	2.61788e-16	56	83.9593	119	67
Locus_1074_Transcript_1/1_Confidence_1.000_Length_350	eukaryotic translation initiation factor 4b-like	350	gi|307173239|gb|EFN64292.1|Eukaryotic translation initiation factor 4B [Camponotus floridanus]	EFN64292	1.29493e-23	69	102.834	117	81
Locus_1075_Transcript_1/1_Confidence_1.000_Length_1161	transforming acidic coiled-coil-containing protein 1	1161	gi|357628423|gb|EHJ77766.1|hypothetical protein KGM_09135 [Danaus plexippus]	EHJ77766	2.00474e-42	75	155.992	165	125
Locus_1077_Transcript_1/1_Confidence_1.000_Length_297	electron transfer flavoprotein subunit mitochondrial-like	297	gi|194756558|ref|XP_001960544.1|GF13409 [Drosophila ananassae] >gi|190621842|gb|EDV37366.1| GF13409 [Drosophila ananassae]	XP_001960544	3.40794e-39	92	142.51	99	92
Locus_1080_Transcript_1/1_Confidence_1.000_Length_452	microtubule-associated protein rp eb family member 1	452	gi|270010337|gb|EFA06785.1|hypothetical protein TcasGA2_TC009721 [Tribolium castaneum]	EFA06785	1.04904e-33	68	130.568	122	83
Locus_1081_Transcript_1/1_Confidence_1.000_Length_594	phosphatidylinositol 4-kinase type-ii	594	gi|380016312|ref|XP_003692131.1|PREDICTED: phosphatidylinositol 4-kinase type 2-beta-like [Apis florea]	XP_003692131	1.16939e-107	87	335.109	198	174
Locus_1082_Transcript_1/1_Confidence_1.000_Length_779	inositol oxygenase-like	779	gi|383852035|ref|XP_003701536.1|PREDICTED: inositol oxygenase-like [Megachile rotundata]	XP_003701536	1.2395e-106	90	321.627	183	166
Locus_1086_Transcript_1/1_Confidence_1.000_Length_672	ectonucleoside triphosphate diphosphohydrolase 5	672	gi|321462309|gb|EFX73334.1|hypothetical protein DAPPUDRAFT_307947 [Daphnia pulex]	EFX73334	1.60539e-64	67	216.083	217	146
Locus_1088_Transcript_1/1_Confidence_1.000_Length_724	cell growth-regulating nucleolar	724	gi|357622848|gb|EHJ74221.1|putative Cell growth-regulating nucleolar protein [Danaus plexippus]	EHJ74221	5.70415e-45	70	165.236	159	112
Locus_1091_Transcript_1/1_Confidence_1.000_Length_304	40s ribosomal protein s16	304	gi|110756571|ref|XP_001122174.1|PREDICTED: 40S ribosomal protein S16 [Apis mellifera] >gi|340713706|ref|XP_003395379.1| PREDICTED: 40S ribosomal protein S16-like [Bombus terrestris] >gi|350409543|ref|XP_003488773.1| PREDICTED: 40S ribosomal protein S16-like [Bombus impatiens] >gi|380025003|ref|XP_003696272.1| PREDICTED: 40S ribosomal protein S16-like [Apis florea]	XP_001122174	1.03476e-47	96	159.458	85	82
Locus_1092_Transcript_1/1_Confidence_1.000_Length_893	phd finger transcription factor	893	gi|242010630|ref|XP_002426065.1|synaptonemal complex protein ZIP1, putative [Pediculus humanus corporis] >gi|212510087|gb|EEB13327.1| synaptonemal complex protein ZIP1, putative [Pediculus humanus corporis]	XP_002426065	1.67546e-75	87	260.766	149	130
Locus_1093_Transcript_1/1_Confidence_1.000_Length_1475	isoform d	1475	gi|383861300|ref|XP_003706124.1|PREDICTED: uncharacterized protein LOC100878349 [Megachile rotundata]	XP_003706124	1.70091e-69	63	239.195	305	195
Locus_1094_Transcript_1/1_Confidence_1.000_Length_1433	cytoskeleton-associated protein 5	1433	gi|307192725|gb|EFN75833.1|Cytoskeleton-associated protein 5 [Harpegnathos saltator]	EFN75833	6.1006e-75	56	267.7	482	271
Locus_1095_Transcript_1/1_Confidence_1.000_Length_1932	luciferin 4-monooxygenase	1932	gi|307187603|gb|EFN72607.1|Luciferin 4-monooxygenase [Camponotus floridanus]	EFN72607	4.60818e-55	48	206.068	528	257
Locus_1096_Transcript_1/1_Confidence_1.000_Length_738	tigger transposable element derived 6-like	738	gi|346469513|gb|AEO34601.1|hypothetical protein [Amblyomma maculatum]	AEO34601	7.23524e-10	45	66.6254	181	82
Locus_1098_Transcript_1/1_Confidence_1.000_Length_391	guanine nucleotide-binding protein subunit beta-like	391	gi|46561762|gb|AAT01086.1|putative activated protein kinase C receptor [Homalodisca vitripennis]	AAT01086	9.438e-67	96	214.927	102	98
Locus_1103_Transcript_1/1_Confidence_1.000_Length_1336	anamorsin	1336	gi|260819084|ref|XP_002604867.1|hypothetical protein BRAFLDRAFT_58504 [Branchiostoma floridae] >gi|292630690|sp|C3YFB4.1|DRE2_BRAFL RecName: Full=Anamorsin homolog; AltName: Full=Fe-S cluster assembly protein DRE2 homolog >gi|229290196|gb|EEN60877.1| hypothetical protein BRAFLDRAFT_58504 [Branchiostoma floridae]	XP_002604867	1.35469e-57	60	202.216	308	185
Locus_1104_Transcript_1/1_Confidence_1.000_Length_1483	upf0605 protein cg18335-like	1483	gi|383857124|ref|XP_003704056.1|PREDICTED: UPF0605 protein CG18335-like [Megachile rotundata]	XP_003704056	1.32202e-31	45	132.109	287	131
Locus_1106_Transcript_1/1_Confidence_1.000_Length_672	oxysterol-binding protein 9-like isoform 1	672	gi|321470927|gb|EFX81901.1|hypothetical protein DAPPUDRAFT_317077 [Daphnia pulex]	EFX81901	1.06797e-85	78	278.87	206	161
Locus_1108_Transcript_1/2_Confidence_1.000_Length_357	lipid storage droplets surface-binding protein 1-like	357	gi|270002313|gb|EEZ98760.1|hypothetical protein TcasGA2_TC001324 [Tribolium castaneum]	EEZ98760	6.14246e-27	70	110.923	122	86
Locus_1108_Transcript_2/2_Confidence_1.000_Length_357	lipid storage droplets surface-binding protein 1-like	357	gi|270002313|gb|EEZ98760.1|hypothetical protein TcasGA2_TC001324 [Tribolium castaneum]	EEZ98760	6.14246e-27	70	110.923	122	86
Locus_1109_Transcript_1/1_Confidence_1.000_Length_261	enolase	261	gi|53830714|gb|AAU95200.1|enolase [Oncometopia nigricans]	AAU95200	3.06822e-38	100	129.413	62	62
Locus_1111_Transcript_1/1_Confidence_1.000_Length_647	synaptic vesicle membrane protein vat-1 homolog-like	647	gi|383857275|ref|XP_003704130.1|PREDICTED: synaptic vesicle membrane protein VAT-1 homolog-like [Megachile rotundata]	XP_003704130	1.45305e-99	86	307.76	217	187
Locus_1113_Transcript_1/1_Confidence_1.000_Length_356	protease m1 zinc metalloprotease	356	gi|347970408|ref|XP_313478.5|AGAP003695-PA [Anopheles gambiae str. PEST] >gi|333468919|gb|EAA08915.5| AGAP003695-PA [Anopheles gambiae str. PEST]	XP_313478	2.32936e-05	47	50.8322	121	57
Locus_1114_Transcript_1/1_Confidence_1.000_Length_212	troponin c	212	gi|82704032|gb|ABB89296.1|allergen Bla g 6.0101 [Blattella germanica]	ABB89296	5.3859e-10	73	53.9138	41	30
Locus_1115_Transcript_1/1_Confidence_1.000_Length_1820	zinc finger protein plag1-like	1820	gi|328698461|ref|XP_001946346.2|PREDICTED: zinc finger protein PLAG1-like [Acyrthosiphon pisum]	XP_001946346	5.59372e-111	79	348.977	233	186
Locus_1120_Transcript_1/8_Confidence_0.389_Length_493	facilitated trehalose transporter tret1-like	493	gi|242023522|ref|XP_002432181.1|conserved hypothetical protein [Pediculus humanus corporis] >gi|212517578|gb|EEB19443.1| conserved hypothetical protein [Pediculus humanus corporis]	XP_002432181	3.31618e-39	76	148.288	164	125
Locus_1120_Transcript_2/8_Confidence_0.389_Length_517	facilitated trehalose transporter tret1-like	517	gi|242023522|ref|XP_002432181.1|conserved hypothetical protein [Pediculus humanus corporis] >gi|212517578|gb|EEB19443.1| conserved hypothetical protein [Pediculus humanus corporis]	XP_002432181	2.10489e-38	75	146.362	164	124
Locus_1120_Transcript_3/8_Confidence_0.389_Length_546	facilitated trehalose transporter tret1-like	546	gi|242023522|ref|XP_002432181.1|conserved hypothetical protein [Pediculus humanus corporis] >gi|212517578|gb|EEB19443.1| conserved hypothetical protein [Pediculus humanus corporis]	XP_002432181	2.05747e-41	72	155.221	181	132
Locus_1120_Transcript_4/8_Confidence_0.111_Length_247	sugar transporter	247	gi|242023522|ref|XP_002432181.1|conserved hypothetical protein [Pediculus humanus corporis] >gi|212517578|gb|EEB19443.1| conserved hypothetical protein [Pediculus humanus corporis]	XP_002432181	3.84803e-08	73	57.7658	49	36
Locus_1120_Transcript_5/8_Confidence_0.389_Length_546	facilitated trehalose transporter tret1-like	546	gi|242023522|ref|XP_002432181.1|conserved hypothetical protein [Pediculus humanus corporis] >gi|212517578|gb|EEB19443.1| conserved hypothetical protein [Pediculus humanus corporis]	XP_002432181	2.05747e-41	72	155.221	181	132
Locus_1120_Transcript_6/8_Confidence_0.278_Length_365	facilitated trehalose transporter tret1-like	365	gi|242023522|ref|XP_002432181.1|conserved hypothetical protein [Pediculus humanus corporis] >gi|212517578|gb|EEB19443.1| conserved hypothetical protein [Pediculus humanus corporis]	XP_002432181	1.15964e-27	80	114.39	121	97
Locus_1120_Transcript_7/8_Confidence_0.222_Length_428	facilitated trehalose transporter tret1-like	428	gi|242023522|ref|XP_002432181.1|conserved hypothetical protein [Pediculus humanus corporis] >gi|212517578|gb|EEB19443.1| conserved hypothetical protein [Pediculus humanus corporis]	XP_002432181	1.26033e-21	65	98.5969	109	71
Locus_1120_Transcript_8/8_Confidence_0.389_Length_546	facilitated trehalose transporter tret1-like	546	gi|291461583|dbj|BAI83426.1|sugar transporter 12 [Nilaparvata lugens]	BAI83426	6.64785e-41	72	153.68	182	132
Locus_1121_Transcript_1/1_Confidence_1.000_Length_1133	thioredoxin-related transmembrane protein 2 homolog	1133	gi|340729613|ref|XP_003403092.1|PREDICTED: thioredoxin-related transmembrane protein 2 homolog [Bombus terrestris]	XP_003403092	7.77713e-128	86	379.407	264	229
Locus_1123_Transcript_1/1_Confidence_1.000_Length_1590	phosphoglycerate kinase	1590	gi|91084675|ref|XP_968140.1|PREDICTED: similar to putative phosphoglycerate kinase [Tribolium castaneum] >gi|270008926|gb|EFA05374.1| hypothetical protein TcasGA2_TC015540 [Tribolium castaneum]	XP_968140	0	88	637.491	415	369
Locus_1126_Transcript_1/1_Confidence_1.000_Length_1196	syntaxin isoform a	1196	gi|170033216|ref|XP_001844474.1|syntaxin-5 [Culex quinquefasciatus] >gi|167873881|gb|EDS37264.1| syntaxin-5 [Culex quinquefasciatus]	XP_001844474	5.51591e-118	77	360.918	337	262
Locus_1127_Transcript_1/1_Confidence_1.000_Length_410	death-associated protein	410	gi|121543897|gb|ABM55613.1|death-associated protein-like protein [Maconellicoccus hirsutus]	ABM55613	1.70393e-27	78	107.457	87	68
Locus_1129_Transcript_1/1_Confidence_1.000_Length_524	cathepsin d	524	gi|198468687|ref|XP_002134090.1|GA26724 [Drosophila pseudoobscura pseudoobscura] >gi|198146524|gb|EDY72717.1| GA26724 [Drosophila pseudoobscura pseudoobscura]	XP_002134090	1.41888e-27	60	115.161	169	102
Locus_1130_Transcript_1/1_Confidence_1.000_Length_445	ribosomal protein l31	445	gi|268306418|gb|ACY95330.1|ribosomal protein L31 [Manduca sexta]	ACY95330	9.71515e-72	94	221.861	124	117
Locus_1131_Transcript_1/1_Confidence_1.000_Length_2560	calsyntenin-1-like isoform 1	2560	gi|193697438|ref|XP_001943127.1|PREDICTED: calsyntenin-1-like isoform 1 [Acyrthosiphon pisum] >gi|328714266|ref|XP_003245317.1| PREDICTED: calsyntenin-1-like isoform 2 [Acyrthosiphon pisum]	XP_001943127	4.38693e-81	71	291.197	275	197
Locus_1133_Transcript_1/1_Confidence_1.000_Length_498	gamma-interferon-inducible-lysosomal thiol reductase-like	498	gi|156538224|ref|XP_001602519.1|PREDICTED: gamma-interferon-inducible-lysosomal thiol reductase-like [Nasonia vitripennis]	XP_001602519	1.03723e-18	52	88.1965	141	74
Locus_1134_Transcript_1/2_Confidence_1.000_Length_337	gamma-interferon-inducible lysosomal thiol reductase-like	337	gi|156550632|ref|XP_001606905.1|PREDICTED: gamma-interferon-inducible lysosomal thiol reductase-like [Nasonia vitripennis]	XP_001606905	2.10993e-07	57	54.6842	69	40
Locus_1135_Transcript_1/1_Confidence_1.000_Length_600	hypothetical protein KGM_05054 [Danaus plexippus]	600	gi|357627740|gb|EHJ77331.1|hypothetical protein KGM_05054 [Danaus plexippus]	EHJ77331	1.09367e-12	55	74.3294	129	72
Locus_1138_Transcript_1/1_Confidence_1.000_Length_521	u2 small nuclear ribonucleoprotein a	521	gi|55250316|gb|AAH85450.1|Zgc:101832 [Danio rerio] >gi|182891900|gb|AAI65478.1| Zgc:101832 protein [Danio rerio]	AAH85450	4.47631e-37	93	133.265	76	71
Locus_1139_Transcript_1/1_Confidence_1.000_Length_2644	protein fantom	2644	gi|380025450|ref|XP_003696487.1|PREDICTED: protein fantom-like [Apis florea]	XP_003696487	3.07177e-17	48	94.7449	331	160
Locus_1140_Transcript_1/1_Confidence_1.000_Length_1754	bm8 interacting protein 2d-4	1754	gi|328700379|ref|XP_001944803.2|PREDICTED: neurogenic locus notch homolog protein 1-like [Acyrthosiphon pisum]	XP_001944803	0	78	615.15	379	299
Locus_1142_Transcript_1/1_Confidence_1.000_Length_438	mitochondrial acyl carrier protein isoform b	438	gi|195152383|ref|XP_002017116.1|GL21696 [Drosophila persimilis] >gi|194112173|gb|EDW34216.1| GL21696 [Drosophila persimilis]	XP_002017116	1.98472e-26	91	106.301	59	54
Locus_1143_Transcript_1/1_Confidence_1.000_Length_1150	hypothetical conserved protein	1150	gi|91077580|ref|XP_972986.1|PREDICTED: similar to AGAP002461-PA [Tribolium castaneum] >gi|270001571|gb|EEZ98018.1| hypothetical protein TcasGA2_TC000418 [Tribolium castaneum]	XP_972986	1.17435e-17	77	87.0409	61	47
Locus_1144_Transcript_1/1_Confidence_1.000_Length_3603	nucleolar protein 6-like	3603	gi|307168058|gb|EFN61369.1|Nucleolar protein 6 [Camponotus floridanus]	EFN61369	0	63	823.157	1095	690
Locus_1145_Transcript_1/1_Confidence_1.000_Length_924	coiled-coil domain-containing protein 25	924	gi|357617265|gb|EHJ70683.1|coiled-coil domain containing 25 protein [Danaus plexippus]	EHJ70683	3.19687e-87	88	270.781	207	183
Locus_1148_Transcript_1/1_Confidence_1.000_Length_2044	actin-binding lim protein 1-like	2044	gi|242017898|ref|XP_002429421.1|ablim, putative [Pediculus humanus corporis] >gi|212514347|gb|EEB16683.1| ablim, putative [Pediculus humanus corporis]	XP_002429421	3.95297e-37	86	156.762	102	88
Locus_1150_Transcript_1/2_Confidence_1.000_Length_353	PREDICTED: similar to myb [Tribolium castaneum]	353	gi|189239531|ref|XP_975588.2|PREDICTED: similar to myb [Tribolium castaneum]	XP_975588	1.51795e-07	63	57.3806	68	43
Locus_1150_Transcript_2/2_Confidence_1.000_Length_248	hypothetical protein Phum_PHUM518540 [Pediculus humanus corporis]	248	gi|242021697|ref|XP_002431280.1|hypothetical protein Phum_PHUM518540 [Pediculus humanus corporis] >gi|212516537|gb|EEB18542.1| hypothetical protein Phum_PHUM518540 [Pediculus humanus corporis]	XP_002431280	1.60771e-06	71	49.6766	39	28
Locus_1152_Transcript_1/1_Confidence_1.000_Length_1152	adenylate kinase 2	1152	gi|195489453|ref|XP_002092744.1|GE14359 [Drosophila yakuba] >gi|224493087|sp|B4PAR6.1|KAD2_DROYA RecName: Full=Adenylate kinase 2, mitochondrial; Short=AK 2; AltName: Full=ATP-AMP transphosphorylase 2 >gi|194178845|gb|EDW92456.1| GE14359 [Drosophila yakuba]	XP_002092744	2.97049e-122	88	364.385	232	206
Locus_1153_Transcript_1/1_Confidence_1.000_Length_2164	domon domain-containing protein cg14681-like	2164	gi|242019220|ref|XP_002430062.1|conserved hypothetical protein [Pediculus humanus corporis] >gi|212515132|gb|EEB17324.1| conserved hypothetical protein [Pediculus humanus corporis]	XP_002430062	0	86	961.829	623	538
Locus_1154_Transcript_1/1_Confidence_1.000_Length_938	lysosomal aspartic protease	938	gi|195120065|ref|XP_002004549.1|GI19550 [Drosophila mojavensis] >gi|193909617|gb|EDW08484.1| GI19550 [Drosophila mojavensis]	XP_002004549	1.08166e-113	80	345.125	240	193
Locus_1155_Transcript_1/1_Confidence_1.000_Length_549	general transcription factor ii-i repeat domain-containing protein 2b	549	gi|301623498|ref|XP_002941054.1|PREDICTED: general transcription factor II-I repeat domain-containing protein 2-like [Xenopus (Silurana) tropicalis]	XP_002941054	4.14099e-14	57	66.2402	103	59
Locus_1157_Transcript_1/1_Confidence_1.000_Length_394	ribosomal protein l9	394	gi|339283878|gb|AEJ38208.1|60S ribosomal protein L9 [Laodelphax striatellus]	AEJ38208	7.33754e-65	95	206.068	110	105
Locus_1159_Transcript_1/1_Confidence_1.000_Length_1928	lysosomal alpha-mannosidase (mannosidase alpha class 2b member 1)	1928	gi|193580067|ref|XP_001946748.1|PREDICTED: lysosomal alpha-mannosidase-like [Acyrthosiphon pisum]	XP_001946748	0	73	791.186	643	475
Locus_1160_Transcript_1/8_Confidence_0.400_Length_843	ferritin light chain	843	gi|193634248|ref|XP_001946712.1|PREDICTED: ferritin heavy polypeptide-like 17-like isoform 1 [Acyrthosiphon pisum]	XP_001946712	1.23629e-24	60	99.7525	146	89
Locus_1160_Transcript_2/8_Confidence_0.400_Length_867	iron storage protein	867	gi|193634248|ref|XP_001946712.1|PREDICTED: ferritin heavy polypeptide-like 17-like isoform 1 [Acyrthosiphon pisum]	XP_001946712	1.21154e-27	62	115.931	150	93
Locus_1160_Transcript_3/8_Confidence_0.350_Length_796	ferritin 2-like protein	796	gi|193634248|ref|XP_001946712.1|PREDICTED: ferritin heavy polypeptide-like 17-like isoform 1 [Acyrthosiphon pisum]	XP_001946712	1.8469e-35	60	96.6709	142	86
Locus_1160_Transcript_4/8_Confidence_0.450_Length_1043	ferritin 2-like protein	1043	gi|193634248|ref|XP_001946712.1|PREDICTED: ferritin heavy polypeptide-like 17-like isoform 1 [Acyrthosiphon pisum]	XP_001946712	3.54362e-36	60	99.7525	146	89
Locus_1160_Transcript_5/8_Confidence_0.400_Length_1120	ferritin 2-like protein	1120	gi|193634248|ref|XP_001946712.1|PREDICTED: ferritin heavy polypeptide-like 17-like isoform 1 [Acyrthosiphon pisum]	XP_001946712	7.47217e-38	62	115.931	150	93
Locus_1160_Transcript_6/8_Confidence_0.400_Length_1120	ferritin 2-like protein	1120	gi|193634248|ref|XP_001946712.1|PREDICTED: ferritin heavy polypeptide-like 17-like isoform 1 [Acyrthosiphon pisum]	XP_001946712	3.95016e-36	60	99.7525	146	89
Locus_1160_Transcript_7/8_Confidence_0.300_Length_762	iron storage protein	762	gi|193634248|ref|XP_001946712.1|PREDICTED: ferritin heavy polypeptide-like 17-like isoform 1 [Acyrthosiphon pisum]	XP_001946712	1.53593e-25	61	109.383	145	89
Locus_1160_Transcript_8/8_Confidence_0.400_Length_1120	ferritin 2-like protein	1120	gi|193634248|ref|XP_001946712.1|PREDICTED: ferritin heavy polypeptide-like 17-like isoform 1 [Acyrthosiphon pisum]	XP_001946712	3.95016e-36	60	99.7525	146	89
Locus_1161_Transcript_1/1_Confidence_1.000_Length_2051	cd109 antigen	2051	gi|328722177|ref|XP_001944348.2|PREDICTED: CD109 antigen-like [Acyrthosiphon pisum]	XP_001944348	0	81	835.099	627	511
Locus_1162_Transcript_1/1_Confidence_1.000_Length_247	phospoglyceromutase	247	gi|33088843|gb|AAP93455.1|phospoglyceromutase [Curculio elephas]	AAP93455	8.05311e-41	89	140.584	82	73
Locus_1163_Transcript_1/1_Confidence_1.000_Length_272	60s ribosomal protein l7a	272	gi|312306046|gb|ADQ73876.1|60S ribosomal protein L7a [Laodelphax striatellus]	ADQ73876	4.21092e-41	95	145.591	90	86
Locus_1164_Transcript_1/1_Confidence_1.000_Length_1162	bridging integrator	1162	gi|345485570|ref|XP_003425296.1|PREDICTED: myc box-dependent-interacting protein 1-like isoform 3 [Nasonia vitripennis]	XP_003425296	2.62547e-36	95	144.821	74	71
Locus_1165_Transcript_1/1_Confidence_1.000_Length_680	nadh dehydrogenase	680	gi|283046718|ref|NP_001164305.1|NADH dehydrogenase [ubiquinone] flavoprotein 1, mitochondrial [Tribolium castaneum] >gi|270008216|gb|EFA04664.1| hypothetical protein TcasGA2_TC014119 [Tribolium castaneum]	NP_001164305	2.75821e-135	96	399.823	226	217
Locus_1167_Transcript_1/1_Confidence_1.000_Length_572	membrane associated progesterone receptor	572	gi|242005897|ref|XP_002423796.1|membrane-associated progesterone receptor component, putative [Pediculus humanus corporis] >gi|212507012|gb|EEB11058.1| membrane-associated progesterone receptor component, putative [Pediculus humanus corporis]	XP_002423796	3.18091e-12	84	70.0922	52	44
Locus_1168_Transcript_1/1_Confidence_1.000_Length_295	triosephosphate isomerase	295	gi|242011117|ref|XP_002426302.1|triosephosphate isomerase, putative [Pediculus humanus corporis] >gi|212510370|gb|EEB13564.1| triosephosphate isomerase, putative [Pediculus humanus corporis]	XP_002426302	1.3505e-35	90	97.8265	55	50
Locus_1171_Transcript_1/1_Confidence_1.000_Length_1797	multidrug resistance protein 2 (atp-binding cassette protein c)	1797	gi|345489376|ref|XP_001604021.2|PREDICTED: multidrug resistance-associated protein 1-like isoform 1 [Nasonia vitripennis]	XP_001604021	0	72	589.726	555	400
Locus_1173_Transcript_1/1_Confidence_1.000_Length_4328	isoforms a c f g h-like isoform 2	4328	gi|350413109|ref|XP_003489882.1|PREDICTED: dystrophin, isoforms A/C/F/G/H-like isoform 2 [Bombus impatiens]	XP_003489882	0	63	1282.32	1583	1006
Locus_1175_Transcript_1/1_Confidence_1.000_Length_2064	reverse transcriptase	2064	gi|292620155|ref|XP_001333892.3|PREDICTED: uncharacterized protein K02A2.6-like [Danio rerio]	XP_001333892	0	66	570.852	630	419
Locus_1176_Transcript_1/9_Confidence_0.304_Length_711	lim domain-binding protein 3	711	gi|193669165|ref|XP_001944917.1|PREDICTED: PDZ and LIM domain protein Zasp-like isoform 1 [Acyrthosiphon pisum]	XP_001944917	9.79011e-33	73	133.65	121	89
Locus_1176_Transcript_2/9_Confidence_0.304_Length_581	lim domain-binding protein 3	581	gi|193669165|ref|XP_001944917.1|PREDICTED: PDZ and LIM domain protein Zasp-like isoform 1 [Acyrthosiphon pisum]	XP_001944917	2.67326e-33	73	133.65	121	89
Locus_1176_Transcript_3/9_Confidence_0.478_Length_823	lim domain-binding protein 3	823	gi|193669165|ref|XP_001944917.1|PREDICTED: PDZ and LIM domain protein Zasp-like isoform 1 [Acyrthosiphon pisum]	XP_001944917	2.60183e-32	73	133.65	121	89
Locus_1176_Transcript_4/9_Confidence_0.261_Length_695	lim domain-binding protein 3	695	gi|193669165|ref|XP_001944917.1|PREDICTED: PDZ and LIM domain protein Zasp-like isoform 1 [Acyrthosiphon pisum]	XP_001944917	8.27308e-33	73	133.65	121	89
Locus_1176_Transcript_5/9_Confidence_0.391_Length_657	lim domain-binding protein 3	657	gi|193669165|ref|XP_001944917.1|PREDICTED: PDZ and LIM domain protein Zasp-like isoform 1 [Acyrthosiphon pisum]	XP_001944917	5.85951e-33	73	133.65	121	89
Locus_1176_Transcript_6/9_Confidence_0.304_Length_646	lim domain-binding protein 3	646	gi|193669165|ref|XP_001944917.1|PREDICTED: PDZ and LIM domain protein Zasp-like isoform 1 [Acyrthosiphon pisum]	XP_001944917	5.21041e-33	73	133.65	121	89
Locus_1176_Transcript_7/9_Confidence_0.435_Length_698	lim domain-binding protein 3	698	gi|270006792|gb|EFA03240.1|hypothetical protein TcasGA2_TC013172 [Tribolium castaneum]	EFA03240	5.5299e-28	98	120.939	57	56
Locus_1176_Transcript_9/9_Confidence_0.478_Length_746	lim domain-binding protein 3	746	gi|193669165|ref|XP_001944917.1|PREDICTED: PDZ and LIM domain protein Zasp-like isoform 1 [Acyrthosiphon pisum]	XP_001944917	1.32357e-32	73	133.65	121	89
Locus_1177_Transcript_1/2_Confidence_1.000_Length_582	glycerol-3-phosphate mitochondrial-like isoform 1	582	gi|156540304|ref|XP_001599125.1|PREDICTED: glycerol-3-phosphate dehydrogenase, mitochondrial-like isoform 1 [Nasonia vitripennis]	XP_001599125	8.49902e-50	93	180.259	100	93
Locus_1177_Transcript_2/2_Confidence_1.000_Length_579	glycerol-3-phosphate dehydrogenase	579	gi|91083661|ref|XP_975782.1|PREDICTED: similar to GA20935-PA isoform 2 [Tribolium castaneum]	XP_975782	3.67619e-33	82	134.035	99	82
Locus_1178_Transcript_1/1_Confidence_1.000_Length_2487	signal transducer and activator of transcription	2487	gi|383860846|ref|XP_003705899.1|PREDICTED: signal transducer and activator of transcription 5B-like [Megachile rotundata]	XP_003705899	0	82	1065.45	768	634
Locus_1179_Transcript_1/1_Confidence_1.000_Length_2752	nuclear pore complex protein nup107	2752	gi|332016695|gb|EGI57538.1|Nuclear pore complex protein Nup107 [Acromyrmex echinatior]	EGI57538	0	62	705.286	860	539
Locus_1180_Transcript_1/1_Confidence_1.000_Length_1022	pupal cuticle protein	1022	gi|240849314|ref|NP_001155507.1|cuticular protein 58 precursor [Acyrthosiphon pisum] >gi|328710782|ref|XP_003244356.1| PREDICTED: hypothetical protein LOC100573511 [Acyrthosiphon pisum] >gi|239792554|dbj|BAH72607.1| ACYPI003073 [Acyrthosiphon pisum]	NP_001155507	6.22576e-36	94	137.887	70	66
Locus_1183_Transcript_1/1_Confidence_1.000_Length_439	coiled-coil domain containing 99	439	gi|242246976|ref|NP_001156071.1|viral A-type inclusion protein, putative [Acyrthosiphon pisum] >gi|239792807|dbj|BAH72702.1| ACYPI001034 [Acyrthosiphon pisum]	NP_001156071	9.20978e-16	55	81.6481	143	80
Locus_1184_Transcript_1/1_Confidence_1.000_Length_1198	hypothetical conserved protein	1198	gi|193690794|ref|XP_001952300.1|PREDICTED: hypothetical protein LOC100168613 [Acyrthosiphon pisum]	XP_001952300	9.1954e-37	60	142.51	199	120
Locus_1185_Transcript_1/1_Confidence_1.000_Length_360	nadh dehydrogenase	360	gi|194218557|ref|XP_001498476.2|PREDICTED: NADH dehydrogenase [ubiquinone] iron-sulfur protein 8, mitochondrial-like [Equus caballus]	XP_001498476	4.50683e-44	83	152.91	93	78
Locus_1186_Transcript_1/2_Confidence_1.000_Length_322	GM21671 [Drosophila sechellia]	322	gi|195334835|ref|XP_002034082.1|GM21671 [Drosophila sechellia] >gi|194126052|gb|EDW48095.1| GM21671 [Drosophila sechellia]	XP_002034082	2.54012e-09	73	57.7658	38	28
Locus_1186_Transcript_2/2_Confidence_1.000_Length_327	GM21671 [Drosophila sechellia]	327	gi|195334835|ref|XP_002034082.1|GM21671 [Drosophila sechellia] >gi|194126052|gb|EDW48095.1| GM21671 [Drosophila sechellia]	XP_002034082	2.65597e-09	73	57.7658	38	28
Locus_1187_Transcript_1/1_Confidence_1.000_Length_1903	iron zinc purple acid phosphatase-like	1903	gi|193624668|ref|XP_001943217.1|PREDICTED: iron/zinc purple acid phosphatase-like protein-like [Acyrthosiphon pisum]	XP_001943217	0	81	598.971	407	333
Locus_1188_Transcript_1/1_Confidence_1.000_Length_518	high density lipoprotien binding protein vigilin	518	gi|340712055|ref|XP_003394580.1|PREDICTED: vigilin-like [Bombus terrestris]	XP_003394580	4.42255e-68	81	233.802	169	137
Locus_1190_Transcript_1/1_Confidence_1.000_Length_450	cathepsin d	450	gi|291223847|ref|XP_002731917.1|PREDICTED: putative gut cathepsin D-like aspartic protease-like [Saccoglossus kowalevskii]	XP_002731917	1.65144e-36	66	138.658	158	105
Locus_1194_Transcript_1/1_Confidence_1.000_Length_1582	sodium-dependent phosphate transporter	1582	gi|328717283|ref|XP_001951143.2|PREDICTED: putative inorganic phosphate cotransporter-like [Acyrthosiphon pisum]	XP_001951143	1.0321e-138	68	420.239	435	297
Locus_1202_Transcript_1/2_Confidence_0.625_Length_415	ribosomal protein l36e	415	gi|342905893|gb|AEL79230.1|ribosomal protein L36e [Rhodnius prolixus]	AEL79230	6.05742e-63	95	198.749	111	106
Locus_1202_Transcript_2/2_Confidence_0.750_Length_386	ribosomal protein l36e	386	gi|342905893|gb|AEL79230.1|ribosomal protein L36e [Rhodnius prolixus]	AEL79230	4.03751e-58	94	186.037	106	100
Locus_1213_Transcript_1/1_Confidence_1.000_Length_2622	nose resistant to fluoxetine protein 6	2622	gi|350404800|ref|XP_003487224.1|PREDICTED: hypothetical protein LOC100748921 isoform 1 [Bombus impatiens]	XP_003487224	1.60725e-167	62	533.487	658	410
Locus_1214_Transcript_1/5_Confidence_0.692_Length_634	clip-domain serine	634	gi|270011003|gb|EFA07451.1|serine protease P90 [Tribolium castaneum]	EFA07451	4.62907e-23	48	76.2554	129	63
Locus_1214_Transcript_2/5_Confidence_0.692_Length_634	clip-domain serine	634	gi|270011003|gb|EFA07451.1|serine protease P90 [Tribolium castaneum]	EFA07451	6.02395e-23	48	76.2554	129	63
Locus_1214_Transcript_3/5_Confidence_0.462_Length_320	st14a protein	320	gi|156391119|ref|XP_001635616.1|predicted protein [Nematostella vectensis] >gi|156222712|gb|EDO43553.1| predicted protein [Nematostella vectensis]	XP_001635616	6.7972e-11	73	64.3142	49	36
Locus_1214_Transcript_4/5_Confidence_0.692_Length_601	clip-domain serine	601	gi|270011003|gb|EFA07451.1|serine protease P90 [Tribolium castaneum]	EFA07451	7.69379e-21	45	68.9366	125	57
Locus_1214_Transcript_5/5_Confidence_0.692_Length_634	clip-domain serine	634	gi|270011003|gb|EFA07451.1|serine protease P90 [Tribolium castaneum]	EFA07451	6.02395e-23	48	76.2554	129	63
Locus_1217_Transcript_1/2_Confidence_1.000_Length_208	glutamine synthetase	208	gi|170034916|ref|XP_001845318.1|glutamine synthetase 1, 2 [Culex quinquefasciatus] >gi|167876611|gb|EDS39994.1| glutamine synthetase 1, 2 [Culex quinquefasciatus]	XP_001845318	3.63079e-19	78	83.5741	64	50
Locus_1217_Transcript_2/2_Confidence_1.000_Length_216	glutamine synthetase 2 (glutamate-amonia ligase)	216	gi|312381741|gb|EFR27417.1|hypothetical protein AND_05890 [Anopheles darlingi]	EFR27417	3.46208e-26	90	106.686	63	57
Locus_1219_Transcript_1/1_Confidence_1.000_Length_940	protein tex261	940	gi|225709286|gb|ACO10489.1|TEX261 [Caligus rogercresseyi]	ACO10489	2.12414e-82	76	258.455	201	154
Locus_1220_Transcript_1/4_Confidence_0.600_Length_216	secreted ferritin s subunit	216	gi|90819988|gb|ABD98751.1|putative ferritin [Graphocephala atropunctata]	ABD98751	4.5152e-39	95	137.887	71	68
Locus_1220_Transcript_2/4_Confidence_0.700_Length_214	secreted ferritin s subunit	214	gi|90819988|gb|ABD98751.1|putative ferritin [Graphocephala atropunctata]	ABD98751	1.49285e-36	98	131.339	64	63
Locus_1220_Transcript_3/4_Confidence_0.700_Length_220	secreted ferritin s subunit	220	gi|90819988|gb|ABD98751.1|putative ferritin [Graphocephala atropunctata]	ABD98751	1.61792e-36	98	131.339	64	63
Locus_1220_Transcript_4/4_Confidence_0.700_Length_240	secreted ferritin s subunit	240	gi|90819988|gb|ABD98751.1|putative ferritin [Graphocephala atropunctata]	ABD98751	1.61675e-45	96	154.836	79	76
Locus_1221_Transcript_1/3_Confidence_0.500_Length_286	hypothetical protein TcasGA2_TC002334 [Tribolium castaneum]	286	gi|270017112|gb|EFA13558.1|hypothetical protein TcasGA2_TC002334 [Tribolium castaneum]	EFA13558	1.07464e-22	90	92.8189	51	46
Locus_1221_Transcript_2/3_Confidence_0.300_Length_344	cg41536 cg41536- partial	344	gi|189242234|ref|XP_001812387.1|PREDICTED: similar to CG41536 CG41536-PA, partial [Tribolium castaneum] >gi|189242245|ref|XP_001806879.1| PREDICTED: similar to CG41536 CG41536-PA, partial [Tribolium castaneum]	XP_001812387	3.27848e-58	85	186.037	110	94
Locus_1221_Transcript_3/3_Confidence_0.800_Length_617	cg41536 cg41536- partial	617	gi|321449953|gb|EFX62167.1|hypothetical protein DAPPUDRAFT_120463 [Daphnia pulex]	EFX62167	9.99176e-65	81	208.764	139	113
Locus_1222_Transcript_1/8_Confidence_0.150_Length_208	imaginal disc growth factor 3	208	gi|53830694|gb|AAU95190.1|putative imaginal disc growth factor [Oncometopia nigricans]	AAU95190	7.84496e-34	100	128.257	63	63
Locus_1222_Transcript_2/8_Confidence_0.400_Length_383	cg5210 protein	383	gi|53830694|gb|AAU95190.1|putative imaginal disc growth factor [Oncometopia nigricans]	AAU95190	2.20314e-79	100	250.751	120	120
Locus_1222_Transcript_3/8_Confidence_0.175_Length_317	imaginal disc growth factor	317	gi|53830694|gb|AAU95190.1|putative imaginal disc growth factor [Oncometopia nigricans]	AAU95190	5.52211e-44	100	134.42	68	68
Locus_1222_Transcript_4/8_Confidence_0.275_Length_206	chitinase-like protein idgf4-like	206	gi|53830694|gb|AAU95190.1|putative imaginal disc growth factor [Oncometopia nigricans]	AAU95190	4.67129e-42	100	150.599	68	68
Locus_1222_Transcript_5/8_Confidence_0.275_Length_206	cg5210 protein	206	gi|53830694|gb|AAU95190.1|putative imaginal disc growth factor [Oncometopia nigricans]	AAU95190	8.6652e-37	100	136.346	61	61
Locus_1222_Transcript_6/8_Confidence_0.425_Length_492	chitinase-like protein idgf4-like	492	gi|53830694|gb|AAU95190.1|putative imaginal disc growth factor [Oncometopia nigricans]	AAU95190	5.37288e-87	100	271.937	132	132
Locus_1222_Transcript_7/8_Confidence_0.175_Length_305	imaginal disc growth factor	305	gi|53830694|gb|AAU95190.1|putative imaginal disc growth factor [Oncometopia nigricans]	AAU95190	2.93737e-45	100	138.658	70	70
Locus_1222_Transcript_8/8_Confidence_0.425_Length_468	cg5210 protein	468	gi|53830694|gb|AAU95190.1|putative imaginal disc growth factor [Oncometopia nigricans]	AAU95190	8.77496e-89	93	276.174	150	140
Locus_1224_Transcript_1/1_Confidence_1.000_Length_1002	probable dynactin subunit 2-like	1002	gi|91092480|ref|XP_967611.1|PREDICTED: similar to dynactin subunit [Tribolium castaneum] >gi|270012933|gb|EFA09381.1| hypothetical protein TcasGA2_TC001942 [Tribolium castaneum]	XP_967611	4.44248e-98	75	303.138	308	231
Locus_1227_Transcript_1/2_Confidence_1.000_Length_382	serpin 10 plasmodium-related inhibitory serine protease inhibitor	382	gi|118421175|gb|ABK88283.1|serpin [Anopheles sinensis]	ABK88283	9.14818e-22	63	96.6709	126	80
Locus_1227_Transcript_2/2_Confidence_1.000_Length_352	serine protease inhibitor serpin-4	352	gi|350406866|ref|XP_003487908.1|PREDICTED: serine protease inhibitor 3/4-like [Bombus impatiens]	XP_003487908	4.01001e-20	65	92.0485	112	73
Locus_1228_Transcript_1/1_Confidence_1.000_Length_536	triose phosphate isomerase	536	gi|383849822|ref|XP_003700534.1|PREDICTED: triosephosphate isomerase-like [Megachile rotundata]	XP_003700534	3.18017e-11	91	67.3958	37	34
Locus_1229_Transcript_1/1_Confidence_1.000_Length_1992	hsc70-interacting protein	1992	gi|345493108|ref|XP_003427005.1|PREDICTED: hsc70-interacting protein-like [Nasonia vitripennis]	XP_003427005	2.0256e-71	73	245.743	270	198
Locus_1230_Transcript_1/2_Confidence_1.000_Length_227	calcium atpase at isoform a	227	gi|328718401|ref|XP_001943129.2|PREDICTED: calcium-transporting ATPase sarcoplasmic/endoplasmic reticulum type-like isoform 1 [Acyrthosiphon pisum] >gi|328718403|ref|XP_003246477.1| PREDICTED: calcium-transporting ATPase sarcoplasmic/endoplasmic reticulum type-like isoform 2 [Acyrthosiphon pisum]	XP_001943129	2.0841e-36	92	139.043	75	69
Locus_1230_Transcript_2/2_Confidence_1.000_Length_201	calcium-transporting atpase sarcoplasmic endoplasmic reticulum type (calcium pump)	201	gi|158295519|ref|XP_001688817.1|AGAP006186-PA [Anopheles gambiae str. PEST] >gi|157016077|gb|EDO63823.1| AGAP006186-PA [Anopheles gambiae str. PEST]	XP_001688817	4.80995e-33	92	129.028	66	61
Locus_1231_Transcript_1/4_Confidence_0.650_Length_221	flightin cg7445-pa	221	gi|91093201|ref|XP_969293.1|PREDICTED: similar to flightin CG7445-PA [Tribolium castaneum]	XP_969293	1.01211e-12	87	67.781	55	48
Locus_1231_Transcript_2/4_Confidence_0.650_Length_395	flightin cg7445-pa	395	gi|91093201|ref|XP_969293.1|PREDICTED: similar to flightin CG7445-PA [Tribolium castaneum]	XP_969293	5.39613e-12	87	67.781	55	48
Locus_1231_Transcript_3/4_Confidence_0.650_Length_215	flightin cg7445-pa	215	gi|91093201|ref|XP_969293.1|PREDICTED: similar to flightin CG7445-PA [Tribolium castaneum]	XP_969293	9.44648e-13	87	67.781	55	48
Locus_1231_Transcript_4/4_Confidence_0.650_Length_203	flightin cg7445-pa	203	gi|91093201|ref|XP_969293.1|PREDICTED: similar to flightin CG7445-PA [Tribolium castaneum]	XP_969293	8.21144e-13	87	67.781	55	48
Locus_1234_Transcript_1/1_Confidence_1.000_Length_1613	adenylate cyclase	1613	gi|340729871|ref|XP_003403218.1|PREDICTED: proton-coupled folate transporter-like [Bombus terrestris]	XP_003403218	1.30378e-147	70	444.506	443	311
Locus_1235_Transcript_1/1_Confidence_1.000_Length_309	GI15280 [Drosophila mojavensis]	309	gi|195129816|ref|XP_002009350.1|GI15280 [Drosophila mojavensis] >gi|193907800|gb|EDW06667.1| GI15280 [Drosophila mojavensis]	XP_002009350	4.1428e-05	51	46.595	60	31
Locus_1236_Transcript_1/1_Confidence_1.000_Length_844	PREDICTED: hypothetical protein LOC100651619 [Bombus terrestris]	844	gi|340725732|ref|XP_003401220.1|PREDICTED: hypothetical protein LOC100651619 [Bombus terrestris]	XP_003401220	9.43877e-07	80	53.9138	40	32
Locus_1238_Transcript_1/1_Confidence_1.000_Length_1024	26s protease regulatory subunit 8-like	1024	gi|307212064|gb|EFN87947.1|26S protease regulatory subunit 8 [Harpegnathos saltator]	EFN87947	0	99	544.658	320	318
Locus_1239_Transcript_1/1_Confidence_1.000_Length_3833	rna polymerase ii second largest subunit	3833	gi|324120648|dbj|BAJ78715.1|RNA polymerase II second largest subunit [Cryptotympana facialis]	BAJ78715	0	99	2222.59	1151	1147
Locus_1240_Transcript_1/1_Confidence_1.000_Length_1089	phosphoserine aminotransferase	1089	gi|242021812|ref|XP_002431337.1|phosphoserine aminotransferase, putative [Pediculus humanus corporis] >gi|212516605|gb|EEB18599.1| phosphoserine aminotransferase, putative [Pediculus humanus corporis]	XP_002431337	2.22982e-158	79	460.299	337	268
Locus_1241_Transcript_1/1_Confidence_1.000_Length_551	protein lines-like	551	gi|332024853|gb|EGI65041.1|Protein lines [Acromyrmex echinatior]	EGI65041	1.93203e-17	70	88.1965	120	84
Locus_1242_Transcript_1/1_Confidence_1.000_Length_982	multiple pdz domain protein	982	gi|328708386|ref|XP_001942633.2|PREDICTED: multiple PDZ domain protein-like [Acyrthosiphon pisum]	XP_001942633	3.78469e-123	77	399.438	330	256
Locus_1245_Transcript_1/1_Confidence_1.000_Length_2209	protein ect2-like	2209	gi|328790834|ref|XP_396514.4|PREDICTED: LOW QUALITY PROTEIN: protein ECT2 [Apis mellifera]	XP_396514	4.22426e-71	45	259.225	762	344
Locus_1246_Transcript_1/1_Confidence_1.000_Length_224	cytochrome c oxidase subunit viia	224	gi|157116774|ref|XP_001658629.1|cytochrome c oxidase, subunit VIIA, putative [Aedes aegypti] >gi|94468502|gb|ABF18100.1| cytochrome c oxidase subunit VIIa [Aedes aegypti] >gi|108876310|gb|EAT40535.1| cytochrome c oxidase, subunit VIIA, putative [Aedes aegypti]	XP_001658629	1.8799e-08	67	55.0694	49	33
Locus_1247_Transcript_1/1_Confidence_1.000_Length_2520	mitogen-activated protein kinase 1	2520	gi|357617997|gb|EHJ71101.1|extracellular regulated MAP kinase [Danaus plexippus]	EHJ71101	5.5786e-15	93	80.4925	46	43
Locus_1248_Transcript_1/1_Confidence_1.000_Length_1031	short chain type dehydrogenase	1031	gi|347968005|ref|XP_312416.4|AGAP002521-PA [Anopheles gambiae str. PEST] >gi|347968007|ref|XP_003436144.1| AGAP002521-PB [Anopheles gambiae str. PEST] >gi|333468205|gb|EAA07469.4| AGAP002521-PA [Anopheles gambiae str. PEST] >gi|333468206|gb|EGK96869.1| AGAP002521-PB [Anopheles gambiae str. PEST]	XP_312416	2.8374e-105	79	320.087	253	202
Locus_1249_Transcript_1/1_Confidence_1.000_Length_347	dnaj homolog subfamily a member 2-like	347	gi|91081923|ref|XP_970724.1|PREDICTED: similar to DnaJ (Hsp40) homolog, subfamily A, member 2 [Tribolium castaneum] >gi|270007352|gb|EFA03800.1| hypothetical protein TcasGA2_TC013913 [Tribolium castaneum]	XP_970724	2.76082e-33	72	128.642	115	83
Locus_1252_Transcript_1/1_Confidence_1.000_Length_505	mitochondrial cytochrome c oxidase subunit 5b isoform 1	505	gi|90820020|gb|ABD98768.1|putative mitochondrial cytochrome c oxidase polypeptide Vb [Graphocephala atropunctata]	ABD98768	5.94793e-46	97	156.762	78	76
Locus_1253_Transcript_1/1_Confidence_1.000_Length_723	charged multivesicular body protein 2a	723	gi|156551902|ref|XP_001606844.1|PREDICTED: charged multivesicular body protein 2a-like [Nasonia vitripennis]	XP_001606844	1.73978e-87	96	269.626	185	179
Locus_1254_Transcript_1/1_Confidence_1.000_Length_4173	e3 ubiquitin-protein ligase huwe1	4173	gi|307207086|gb|EFN84895.1|E3 ubiquitin-protein ligase HUWE1 [Harpegnathos saltator]	EFN84895	0	58	900.582	1389	806
Locus_1256_Transcript_1/1_Confidence_1.000_Length_2296	transcript antisense to ribosomal rna protein	2296	gi|356547748|ref|XP_003542272.1|PREDICTED: uncharacterized protein LOC100802441 [Glycine max]	XP_003542272	7.36707e-08	89	60.4622	37	33
Locus_1258_Transcript_1/1_Confidence_1.000_Length_1307	spectrin beta chain	1307	gi|307192223|gb|EFN75525.1|Spectrin beta chain [Harpegnathos saltator]	EFN75525	0	88	697.967	436	387
Locus_1259_Transcript_1/1_Confidence_1.000_Length_275	malate dehydrogenase	275	gi|158296085|ref|XP_316604.4|AGAP006576-PC [Anopheles gambiae str. PEST] >gi|157016343|gb|EAA44260.4| AGAP006576-PC [Anopheles gambiae str. PEST]	XP_316604	2.54403e-44	86	156.377	91	79
Locus_1260_Transcript_1/3_Confidence_0.600_Length_531	malate l-lactate dehydrogenase family protein	531	gi|341881168|gb|EGT37103.1|hypothetical protein CAEBREN_17944 [Caenorhabditis brenneri]	EGT37103	5.03743e-70	79	221.09	158	126
Locus_1260_Transcript_2/3_Confidence_0.600_Length_583	isoform b	583	gi|341881168|gb|EGT37103.1|hypothetical protein CAEBREN_17944 [Caenorhabditis brenneri]	EGT37103	2.46339e-75	78	235.343	166	130
Locus_1260_Transcript_3/3_Confidence_0.600_Length_583	isoform b	583	gi|195552901|ref|XP_002076561.1|GD17648 [Drosophila simulans] >gi|194202172|gb|EDX15748.1| GD17648 [Drosophila simulans]	XP_002076561	2.73507e-76	77	241.121	192	149
Locus_1261_Transcript_1/1_Confidence_1.000_Length_7370	viral a-type inclusion protein	7370	gi|383859598|ref|XP_003705280.1|PREDICTED: uncharacterized protein LOC100882521 [Megachile rotundata]	XP_003705280	1.88274e-74	41	286.96	2421	1007
Locus_1265_Transcript_1/1_Confidence_1.000_Length_438	vacuolar proton atpases	438	gi|357611408|gb|EHJ67465.1|vacuolar proton ATPase [Danaus plexippus]	EHJ67465	3.96777e-56	86	196.438	122	105
Locus_1266_Transcript_1/1_Confidence_1.000_Length_1924	inorganic phosphate cotransporter-like	1924	gi|328709879|ref|XP_001947589.2|PREDICTED: sialin-like [Acyrthosiphon pisum]	XP_001947589	0	75	555.829	470	353
Locus_1267_Transcript_1/1_Confidence_1.000_Length_784	muscle-specific protein 300 cg33715-pd	784	gi|307175147|gb|EFN65249.1|Nesprin-2 [Camponotus floridanus]	EFN65249	3.03249e-66	65	234.958	262	172
Locus_1268_Transcript_1/1_Confidence_1.000_Length_1165	atp-citrate synthase	1165	gi|237874159|ref|NP_001153852.1|ATP citrate lyase [Acyrthosiphon pisum]	NP_001153852	0	93	640.188	386	361
Locus_1269_Transcript_1/1_Confidence_1.000_Length_454	orf16-lacz fusion protein	454	gi|139439217|ref|ZP_01772659.1|Hypothetical protein COLAER_01671 [Collinsella aerofaciens ATCC 25986] >gi|139439470|ref|ZP_01772902.1| Hypothetical protein COLAER_01925 [Collinsella aerofaciens ATCC 25986] >gi|139439882|ref|ZP_01773247.1| Hypothetical protein COLAER_02284 [Collinsella aerofaciens ATCC 25986] >gi|133774810|gb|EBA38630.1| Hypothetical protein COLAER_02284 [Collinsella aerofaciens A…	ZP_01772659	4.30723e-48	70	162.925	135	95
Locus_1271_Transcript_1/1_Confidence_1.000_Length_1755	serine threonine-protein phosphatase 2a 65 kda regulatory subunit a alpha isoform-like	1755	gi|307189141|gb|EFN73589.1|Serine/threonine-protein phosphatase 2A 65 kDa regulatory subunit A alpha isoform [Camponotus floridanus]	EFN73589	0	94	911.368	511	485
Locus_1272_Transcript_1/1_Confidence_1.000_Length_1127	alpha-tocopherol transfer	1127	gi|156545848|ref|XP_001606341.1|PREDICTED: alpha-tocopherol transfer protein-like [Nasonia vitripennis]	XP_001606341	1.26789e-54	57	192.2	301	173
Locus_1273_Transcript_1/1_Confidence_1.000_Length_2884	PREDICTED: uncharacterized protein LOC100869430 [Apis florea]	2884	gi|380020703|ref|XP_003694219.1|PREDICTED: uncharacterized protein LOC100869430 [Apis florea]	XP_003694219	1.51164e-20	45	106.686	398	183
Locus_1274_Transcript_2/5_Confidence_0.316_Length_364	lim domain and actin-binding protein 1	364	gi|189239799|ref|XP_970395.2|PREDICTED: similar to LIM domain protein [Tribolium castaneum]	XP_970395	2.86462e-42	76	157.918	113	87
Locus_1274_Transcript_3/5_Confidence_0.368_Length_478	lim domain and actin-binding protein 1	478	gi|380024158|ref|XP_003695873.1|PREDICTED: uncharacterized protein LOC100866778 [Apis florea]	XP_003695873	7.09407e-42	61	159.073	162	99
Locus_1274_Transcript_5/5_Confidence_0.421_Length_573	lim domain and actin-binding protein 1	573	gi|380024158|ref|XP_003695873.1|PREDICTED: uncharacterized protein LOC100866778 [Apis florea]	XP_003695873	2.07729e-41	61	159.073	162	99
Locus_1275_Transcript_1/2_Confidence_1.000_Length_395	transposable element tc3 transposase	395	gi|270015525|gb|EFA11973.1|hypothetical protein TcasGA2_TC004054 [Tribolium castaneum]	EFA11973	4.35971e-14	58	75.485	82	48
Locus_1275_Transcript_2/2_Confidence_1.000_Length_330	transposable element tc3 transposase	330	gi|270012037|gb|EFA08485.1|hypothetical protein TcasGA2_TC006137 [Tribolium castaneum]	EFA08485	8.30427e-13	57	71.2478	78	45
Locus_1276_Transcript_1/1_Confidence_1.000_Length_1541	hypothetical protein DAPPUDRAFT_96952 [Daphnia pulex]	1541	gi|321476498|gb|EFX87459.1|hypothetical protein DAPPUDRAFT_96952 [Daphnia pulex]	EFX87459	6.67279e-41	59	157.918	202	120
Locus_1278_Transcript_1/1_Confidence_1.000_Length_288	poly a binding cytoplasmic 2	288	gi|148227542|ref|NP_001082094.1|embryonic polyadenylate-binding protein A [Xenopus laevis] >gi|94711253|sp|Q98SP8.2|EPABA_XENLA RecName: Full=Embryonic polyadenylate-binding protein A; Short=Embryonic poly(A)-binding protein A; Short=ePAB-A; Short=ePABP-A; AltName: Full=XePABP-A >gi|51258324|gb|AAH80020.1| EPAB protein [Xenopus laevis]	NP_001082094	2.32622e-20	94	72.0182	39	37
Locus_1279_Transcript_1/1_Confidence_1.000_Length_248	probable atp-dependent rna helicase ddx17-like	248	gi|364023667|gb|AEW46908.1|seminal fluid protein CSSFP060 [Chilo suppressalis]	AEW46908	5.69215e-24	69	96.6709	82	57
Locus_1281_Transcript_1/1_Confidence_1.000_Length_1001	atp synthase alpha subunit vacuolar	1001	gi|239791896|dbj|BAH72354.1|ACYPI002584 [Acyrthosiphon pisum]	BAH72354	4.40392e-126	97	374.4	197	193
Locus_1282_Transcript_1/3_Confidence_0.769_Length_341	larval serum protein 2	341	gi|170031244|ref|XP_001843496.1|larval serum protein 2 [Culex quinquefasciatus] >gi|167869523|gb|EDS32906.1| larval serum protein 2 [Culex quinquefasciatus]	XP_001843496	3.542e-06	56	48.1358	72	41
Locus_1282_Transcript_2/3_Confidence_0.769_Length_341	larval serum protein 2	341	gi|170031244|ref|XP_001843496.1|larval serum protein 2 [Culex quinquefasciatus] >gi|167869523|gb|EDS32906.1| larval serum protein 2 [Culex quinquefasciatus]	XP_001843496	3.542e-06	56	48.1358	72	41
Locus_1282_Transcript_3/3_Confidence_0.769_Length_341	larval serum protein 2	341	gi|170031244|ref|XP_001843496.1|larval serum protein 2 [Culex quinquefasciatus] >gi|167869523|gb|EDS32906.1| larval serum protein 2 [Culex quinquefasciatus]	XP_001843496	3.542e-06	56	48.1358	72	41
Locus_1286_Transcript_1/1_Confidence_1.000_Length_4264	PREDICTED: similar to T19B10.5 [Tribolium castaneum]	4264	gi|189235405|ref|XP_970717.2|PREDICTED: similar to T19B10.5 [Tribolium castaneum]	XP_970717	2.49936e-75	49	285.419	717	352
Locus_1287_Transcript_1/1_Confidence_1.000_Length_1746	pyridoxamine 5 -phosphate oxidase	1746	gi|328722061|ref|XP_001947706.2|PREDICTED: pyridoxine/pyridoxamine 5'-phosphate oxidase-like [Acyrthosiphon pisum]	XP_001947706	3.02539e-60	74	208.379	177	132
Locus_1290_Transcript_1/1_Confidence_1.000_Length_1451	long-chain-fatty-acid-- ligase acsbg2	1451	gi|328708315|ref|XP_001945956.2|PREDICTED: long-chain-fatty-acid--CoA ligase ACSBG2-like [Acyrthosiphon pisum]	XP_001945956	0	76	543.502	441	336
Locus_1296_Transcript_1/1_Confidence_1.000_Length_2227	isoform d	2227	gi|270002456|gb|EEZ98903.1|hypothetical protein TcasGA2_TC004519 [Tribolium castaneum]	EEZ98903	1.9229e-132	71	407.527	386	275
Locus_1298_Transcript_1/1_Confidence_1.000_Length_615	leucyl-trna cytoplasmic	615	gi|321458602|gb|EFX69668.1|hypothetical protein DAPPUDRAFT_300874 [Daphnia pulex]	EFX69668	1.95809e-43	61	165.236	181	111
Locus_1299_Transcript_1/1_Confidence_1.000_Length_893	vacuolar atp synthase subunit d	893	gi|46561758|gb|AAT01084.1|putative vacuolar ATP synthase subunit D [Homalodisca vitripennis]	AAT01084	2.28428e-74	100	238.81	124	124
Locus_1301_Transcript_1/1_Confidence_1.000_Length_424	nmda receptor glutamate-binding chain	424	gi|321457436|gb|EFX68523.1|hypothetical protein DAPPUDRAFT_63064 [Daphnia pulex]	EFX68523	1.10698e-35	70	132.88	110	77
Locus_1302_Transcript_1/1_Confidence_1.000_Length_4934	epidermal growth factor receptor	4934	gi|383865152|ref|XP_003708039.1|PREDICTED: epidermal growth factor receptor-like [Megachile rotundata]	XP_003708039	0	77	1960.65	1419	1101
Locus_1304_Transcript_1/1_Confidence_1.000_Length_1655	thioredoxin reductase mitochondrial-like	1655	gi|295842222|ref|NP_001171496.1|thioredoxin reductase 1 isoform 1 [Apis mellifera]	NP_001171496	0	80	452.981	335	268
Locus_1305_Transcript_1/2_Confidence_1.000_Length_408	carboxyl choline esterase cce016a	408	gi|328713239|ref|XP_001947304.2|PREDICTED: esterase FE4-like [Acyrthosiphon pisum]	XP_001947304	1.15731e-16	69	84.3445	79	55
Locus_1305_Transcript_2/2_Confidence_1.000_Length_376	carboxyl choline esterase cce016a	376	gi|328713239|ref|XP_001947304.2|PREDICTED: esterase FE4-like [Acyrthosiphon pisum]	XP_001947304	8.62174e-17	69	84.3445	79	55
Locus_1307_Transcript_1/1_Confidence_1.000_Length_297	ribosomal protein s2	297	gi|240849555|ref|NP_001155755.1|40S ribosomal protein S2-like [Acyrthosiphon pisum] >gi|239788328|dbj|BAH70852.1| ACYPI008325 [Acyrthosiphon pisum]	NP_001155755	8.84601e-43	98	150.214	80	79
Locus_1308_Transcript_1/1_Confidence_1.000_Length_1798	proline dehydrogenase mitochondrial-like	1798	gi|242013379|ref|XP_002427385.1|proline oxidase, putative [Pediculus humanus corporis] >gi|212511759|gb|EEB14647.1| proline oxidase, putative [Pediculus humanus corporis]	XP_002427385	0	87	645.58	435	380
Locus_1309_Transcript_1/5_Confidence_0.308_Length_422	cg9897	422	gi|340729240|ref|XP_003402914.1|PREDICTED: trypsin-1-like [Bombus terrestris]	XP_003402914	1.7393e-09	64	61.6178	76	49
Locus_1309_Transcript_4/5_Confidence_0.308_Length_534	cg9897	534	gi|340729240|ref|XP_003402914.1|PREDICTED: trypsin-1-like [Bombus terrestris]	XP_003402914	1.94967e-09	60	62.3882	91	55
Locus_1310_Transcript_1/2_Confidence_1.000_Length_278	60s ribosomal protein l7	278	gi|48142798|ref|XP_393614.1|PREDICTED: 60S ribosomal protein L7 [Apis mellifera]	XP_393614	6.97688e-42	89	147.517	87	78
Locus_1310_Transcript_2/2_Confidence_1.000_Length_290	60s ribosomal protein l7	290	gi|48142798|ref|XP_393614.1|PREDICTED: 60S ribosomal protein L7 [Apis mellifera]	XP_393614	1.13278e-48	94	165.236	90	85
Locus_1312_Transcript_1/1_Confidence_1.000_Length_1070	programmed cell death protein 6-like isoform 1	1070	gi|189236562|ref|XP_975592.2|PREDICTED: similar to programmed cell death protein [Tribolium castaneum]	XP_975592	2.27464e-84	84	264.233	175	148
Locus_1315_Transcript_1/1_Confidence_1.000_Length_607	glucosyl glucuronosyl transferases	607	gi|193678784|ref|XP_001951823.1|PREDICTED: UDP-glucuronosyltransferase 2B14-like [Acyrthosiphon pisum]	XP_001951823	9.85429e-09	74	62.3882	50	37
Locus_1316_Transcript_1/1_Confidence_1.000_Length_1963	actin binding	1963	gi|345482997|ref|XP_003424721.1|PREDICTED: LOW QUALITY PROTEIN: catenin alpha-like [Nasonia vitripennis]	XP_003424721	0	93	1036.94	629	589
Locus_1317_Transcript_2/3_Confidence_0.636_Length_548	aminopeptidase n	548	gi|195394926|ref|XP_002056090.1|GJ10416 [Drosophila virilis] >gi|194142799|gb|EDW59202.1| GJ10416 [Drosophila virilis]	XP_002056090	1.27493e-06	47	55.8398	117	56
Locus_1317_Transcript_3/3_Confidence_0.818_Length_606	aminopeptidase n	606	gi|195394926|ref|XP_002056090.1|GJ10416 [Drosophila virilis] >gi|194142799|gb|EDW59202.1| GJ10416 [Drosophila virilis]	XP_002056090	1.64964e-06	47	55.8398	117	56
Locus_1318_Transcript_1/1_Confidence_1.000_Length_4819	glycogen debranching enzyme-like	4819	gi|328721928|ref|XP_001949657.2|PREDICTED: glycogen debranching enzyme-like [Acyrthosiphon pisum]	XP_001949657	0	75	1810.04	1509	1137
Locus_1321_Transcript_1/1_Confidence_1.000_Length_1421	transcriptional regulatory protein pho23	1421	gi|350398999|ref|XP_003485379.1|PREDICTED: hypothetical protein LOC100749547 [Bombus impatiens]	XP_003485379	1.85174e-12	54	78.5666	127	69
Locus_1323_Transcript_1/1_Confidence_1.000_Length_828	ecdysone inducible protein 75	828	gi|187468484|emb|CAM97374.1|ecdysone inducible protein 75 [Blattella germanica]	CAM97374	4.84634e-77	75	260.381	277	208
Locus_1324_Transcript_1/4_Confidence_0.444_Length_361	lipid storage droplets surface-binding protein 1	361	gi|239788866|dbj|BAH71091.1|ACYPI007905 [Acyrthosiphon pisum]	BAH71091	6.44973e-42	79	148.288	102	81
Locus_1324_Transcript_2/4_Confidence_0.556_Length_433	lipid storage droplets surface-binding protein 1	433	gi|239788866|dbj|BAH71091.1|ACYPI007905 [Acyrthosiphon pisum]	BAH71091	3.95641e-42	73	149.828	117	86
Locus_1324_Transcript_3/4_Confidence_0.667_Length_446	lipid storage droplet- isoform b	446	gi|239788866|dbj|BAH71091.1|ACYPI007905 [Acyrthosiphon pisum]	BAH71091	1.63469e-42	69	150.984	130	90
Locus_1324_Transcript_4/4_Confidence_0.667_Length_457	lipid storage droplet- isoform b	457	gi|239788866|dbj|BAH71091.1|ACYPI007905 [Acyrthosiphon pisum]	BAH71091	1.21712e-43	69	154.066	134	93
Locus_1326_Transcript_1/1_Confidence_1.000_Length_301	nucleosome assembly protein 1-like 1	301	gi|307214979|gb|EFN89824.1|Nucleosome assembly protein 1-like 1 [Harpegnathos saltator]	EFN89824	1.02667e-31	74	123.635	100	74
Locus_1327_Transcript_1/1_Confidence_1.000_Length_375	dihydrofolate reductase-like	375	gi|126321506|ref|XP_001363618.1|PREDICTED: dihydrofolate reductase-like [Monodelphis domestica]	XP_001363618	2.46903e-05	71	48.9062	39	28
Locus_1329_Transcript_1/1_Confidence_1.000_Length_2981	transcription factor ap-1-like	2981	gi|307176797|gb|EFN66194.1|Transcription factor AP-1 [Camponotus floridanus]	EFN66194	3.60199e-75	65	258.07	284	187
Locus_1332_Transcript_1/1_Confidence_0.250_Length_268	myosin light chain alkali-like	268	gi|322786593|gb|EFZ12988.1|hypothetical protein SINV_04902 [Solenopsis invicta]	EFZ12988	5.94846e-11	72	63.5438	50	36
Locus_1333_Transcript_1/1_Confidence_1.000_Length_1054	golgi to er traffic protein 4 homolog	1054	gi|307166166|gb|EFN60415.1|UPF0363 protein C7orf20 [Camponotus floridanus]	EFN60415	4.08431e-115	75	347.821	312	237
Locus_1335_Transcript_1/1_Confidence_1.000_Length_2448	atp-dependent rna helicase ddx1-like	2448	gi|242023540|ref|XP_002432190.1|ATP-dependent RNA helicase Ddx1, putative [Pediculus humanus corporis] >gi|212517587|gb|EEB19452.1| ATP-dependent RNA helicase Ddx1, putative [Pediculus humanus corporis]	XP_002432190	0	86	1120.53	739	641
Locus_1338_Transcript_1/1_Confidence_1.000_Length_2980	periodic tryptophan protein 2 homolog	2980	gi|383855764|ref|XP_003703380.1|PREDICTED: periodic tryptophan protein 2 homolog [Megachile rotundata]	XP_003703380	0	77	1118.61	911	709
Locus_1339_Transcript_1/1_Confidence_1.000_Length_1290	peptidyl-prolyl cis-trans isomerase-like 2-like	1290	gi|357617091|gb|EHJ70582.1|cyclophilin [Danaus plexippus]	EHJ70582	0	85	604.749	401	343
Locus_1340_Transcript_1/1_Confidence_1.000_Length_313	chk1 checkpoint-like protein	313	gi|323650303|gb|ADX97237.1|CHK1 checkpoint-like protein [Perca flavescens]	ADX97237	6.3631e-21	95	87.8113	45	43
Locus_1342_Transcript_1/1_Confidence_0.583_Length_295	myosin heavy chain	295	gi|189239927|ref|XP_001814139.1|PREDICTED: similar to Myosin heavy chain CG17927-PF isoform 7 [Tribolium castaneum]	XP_001814139	2.76176e-16	81	82.8037	53	43
Locus_1344_Transcript_1/1_Confidence_1.000_Length_2971	melanotransferrin-like	2971	gi|242004162|ref|XP_002422999.1|transferrin, putative [Pediculus humanus corporis] >gi|212505915|gb|EEB10261.1| transferrin, putative [Pediculus humanus corporis]	XP_002422999	0	77	949.888	743	574
Locus_1345_Transcript_1/1_Confidence_1.000_Length_1598	lambda-crystallin homolog	1598	gi|383849103|ref|XP_003700186.1|PREDICTED: lambda-crystallin homolog [Megachile rotundata]	XP_003700186	4.88518e-126	80	382.489	317	255
Locus_1349_Transcript_1/4_Confidence_0.444_Length_553	cytochrome p450	553	gi|195571299|ref|XP_002103641.1|GD18865 [Drosophila simulans] >gi|194199568|gb|EDX13144.1| GD18865 [Drosophila simulans]	XP_002103641	3.1119e-20	65	95.9005	100	65
Locus_1349_Transcript_2/4_Confidence_0.500_Length_855	cytochrome p450	855	gi|195037499|ref|XP_001990198.1|GH18361 [Drosophila grimshawi] >gi|193894394|gb|EDV93260.1| GH18361 [Drosophila grimshawi]	XP_001990198	1.02987e-36	56	145.976	207	116
Locus_1349_Transcript_3/4_Confidence_0.611_Length_855	cytochrome p450	855	gi|195108707|ref|XP_001998934.1|GI23351 [Drosophila mojavensis] >gi|193915528|gb|EDW14395.1| GI23351 [Drosophila mojavensis]	XP_001998934	1.53253e-41	55	159.073	227	127
Locus_1349_Transcript_4/4_Confidence_0.611_Length_855	cytochrome p450	855	gi|195037499|ref|XP_001990198.1|GH18361 [Drosophila grimshawi] >gi|193894394|gb|EDV93260.1| GH18361 [Drosophila grimshawi]	XP_001990198	6.33529e-38	57	149.443	207	120
Locus_1350_Transcript_1/1_Confidence_1.000_Length_1891	zinc finger protein	1891	gi|350535004|ref|NP_001232980.1|uncharacterized protein LOC100168509 [Acyrthosiphon pisum] >gi|239790127|dbj|BAH71646.1| ACYPI009202 [Acyrthosiphon pisum]	NP_001232980	2.09315e-55	75	196.052	184	138
Locus_1351_Transcript_1/1_Confidence_1.000_Length_1046	cyclin j	1046	gi|291234540|ref|XP_002737200.1|PREDICTED: cyclin A-like [Saccoglossus kowalevskii]	XP_002737200	2.9306e-41	57	154.451	238	137
Locus_1352_Transcript_1/1_Confidence_1.000_Length_1006	PREDICTED: uncharacterized protein LOC100881271 [Megachile rotundata]	1006	gi|383853722|ref|XP_003702371.1|PREDICTED: uncharacterized protein LOC100881271 [Megachile rotundata]	XP_003702371	0.000356202	65	50.0618	52	34
Locus_1353_Transcript_1/1_Confidence_1.000_Length_1805	eukaryotic translation initiation factor 3 subunit d	1805	gi|340722070|ref|XP_003399433.1|PREDICTED: eukaryotic translation initiation factor 3 subunit D-like [Bombus terrestris] >gi|350414810|ref|XP_003490425.1| PREDICTED: eukaryotic translation initiation factor 3 subunit D-like [Bombus impatiens]	XP_003399433	0	87	894.034	551	483
Locus_1354_Transcript_1/1_Confidence_1.000_Length_320	hook protein	320	gi|328718253|ref|XP_001947752.2|PREDICTED: girdin-like [Acyrthosiphon pisum]	XP_001947752	1.90317e-32	81	129.413	102	83
Locus_1356_Transcript_1/1_Confidence_1.000_Length_836	probable phosphorylase b kinase regulatory subunit beta-like	836	gi|380013108|ref|XP_003690611.1|PREDICTED: probable phosphorylase b kinase regulatory subunit beta-like [Apis florea]	XP_003690611	8.37707e-151	92	460.685	270	251
Locus_1357_Transcript_1/1_Confidence_1.000_Length_2143	solute carrier organic anion transporter family member 5a1-like	2143	gi|328710400|ref|XP_001949701.2|PREDICTED: solute carrier organic anion transporter family member 4C1-like [Acyrthosiphon pisum]	XP_001949701	0	64	578.17	624	403
Locus_1358_Transcript_1/1_Confidence_1.000_Length_2248	ubiquitin carboxyl-terminal hydrolase 5	2248	gi|340714337|ref|XP_003395686.1|PREDICTED: ubiquitin carboxyl-terminal hydrolase 5-like isoform 1 [Bombus terrestris]	XP_003395686	0	76	823.157	691	532
Locus_1359_Transcript_1/4_Confidence_0.600_Length_468	low-density lipoprotein receptor-related protein 4 precursor	468	gi|156391903|ref|XP_001635789.1|predicted protein [Nematostella vectensis] >gi|156222886|gb|EDO43726.1| predicted protein [Nematostella vectensis]	XP_001635789	2.87077e-30	58	124.405	160	93
Locus_1359_Transcript_2/4_Confidence_0.600_Length_465	low density lipoprotein receptor-related protein 4	465	gi|296479644|gb|DAA21759.1|low density lipoprotein receptor-related protein 4 [Bos taurus]	DAA21759	3.39331e-28	58	119.783	160	94
Locus_1359_Transcript_3/4_Confidence_0.700_Length_468	low-density lipoprotein receptor-related protein 4 precursor	468	gi|156391903|ref|XP_001635789.1|predicted protein [Nematostella vectensis] >gi|156222886|gb|EDO43726.1| predicted protein [Nematostella vectensis]	XP_001635789	3.54887e-29	57	121.324	160	92
Locus_1359_Transcript_4/4_Confidence_0.600_Length_468	low-density lipoprotein receptor-related protein 4 precursor	468	gi|156391903|ref|XP_001635789.1|predicted protein [Nematostella vectensis] >gi|156222886|gb|EDO43726.1| predicted protein [Nematostella vectensis]	XP_001635789	2.09525e-30	58	124.79	160	93
Locus_1364_Transcript_1/1_Confidence_0.750_Length_334	salivary protein mys2 precursor	334	gi|33518707|gb|AAQ20836.1|salivary protein MYS2 precursor [Rhodnius prolixus]	AAQ20836	1.1015e-16	49	80.1073	119	59
Locus_1371_Transcript_1/4_Confidence_0.455_Length_427	histone-lysine n-methyltransferase setmar-like	427	gi|327281657|ref|XP_003225563.1|PREDICTED: histone-lysine N-methyltransferase SETMAR-like [Anolis carolinensis]	XP_003225563	1.47077e-06	62	53.1434	51	32
Locus_1371_Transcript_2/4_Confidence_0.364_Length_438	flj37770-like protein	438	gi|328703830|ref|XP_003242319.1|PREDICTED: histone-lysine N-methyltransferase SETMAR-like [Acyrthosiphon pisum]	XP_003242319	8.03329e-12	61	48.1358	59	36
Locus_1371_Transcript_3/4_Confidence_0.727_Length_996	histone-lysine n-methyltransferase setmar-like	996	gi|328703830|ref|XP_003242319.1|PREDICTED: histone-lysine N-methyltransferase SETMAR-like [Acyrthosiphon pisum]	XP_003242319	1.35333e-47	67	168.703	164	111
Locus_1371_Transcript_4/4_Confidence_0.727_Length_819	histone-lysine n-methyltransferase setmar-like	819	gi|328703830|ref|XP_003242319.1|PREDICTED: histone-lysine N-methyltransferase SETMAR-like [Acyrthosiphon pisum]	XP_003242319	9.73204e-48	67	168.703	164	111
Locus_1373_Transcript_1/1_Confidence_1.000_Length_1084	camp-dependent protein kinase type ii regulatory subunit-like	1084	gi|66517761|ref|XP_392905.2|PREDICTED: cAMP-dependent protein kinase type II regulatory subunit isoform 1 [Apis mellifera] >gi|46847760|emb|CAG27571.1| cAMP-dependent protein kinase type II regulatory chain [Apis mellifera carnica]	XP_392905	3.79729e-116	75	353.214	306	231
Locus_1376_Transcript_1/1_Confidence_1.000_Length_704	ebna2 binding protein p100	704	gi|242003900|ref|XP_002422905.1|nuclease domain-containing protein, putative [Pediculus humanus corporis] >gi|212505787|gb|EEB10167.1| nuclease domain-containing protein, putative [Pediculus humanus corporis]	XP_002422905	3.29727e-10	86	67.781	43	37
Locus_1377_Transcript_1/1_Confidence_1.000_Length_536	tes14	536	gi|340709054|ref|XP_003393130.1|PREDICTED: 28S ribosomal protein S36, mitochondrial-like [Bombus terrestris]	XP_003393130	3.61846e-13	60	70.4774	86	52
Locus_1379_Transcript_1/1_Confidence_1.000_Length_1493	sodium-dependent phosphate transport protein chloroplastic-like	1493	gi|242021014|ref|XP_002430942.1|conserved hypothetical protein [Pediculus humanus corporis] >gi|212516160|gb|EEB18204.1| conserved hypothetical protein [Pediculus humanus corporis]	XP_002430942	0	93	644.81	392	365
Locus_1380_Transcript_1/1_Confidence_1.000_Length_562	cysteine string	562	gi|242011107|ref|XP_002426297.1|Cysteine string protein, putative [Pediculus humanus corporis] >gi|212510365|gb|EEB13559.1| Cysteine string protein, putative [Pediculus humanus corporis]	XP_002426297	8.20833e-71	96	222.631	117	113
Locus_1383_Transcript_1/1_Confidence_1.000_Length_220	facilitated trehalose transporter tret1-like	220	gi|291461587|dbj|BAI83428.1|sugar transporter 14 [Nilaparvata lugens]	BAI83428	8.63518e-13	64	70.4774	71	46
Locus_1384_Transcript_1/1_Confidence_1.000_Length_316	cytochrome p450	316	gi|91077588|ref|XP_973180.1|PREDICTED: similar to cytochrome P450 [Tribolium castaneum] >gi|270002749|gb|EEZ99196.1| cytochrome P450 304E1 [Tribolium castaneum]	XP_973180	1.96869e-14	56	76.6406	104	59
Locus_1385_Transcript_1/1_Confidence_1.000_Length_2079	aspartyl-trna synthetase	2079	gi|156547524|ref|XP_001606841.1|PREDICTED: asparaginyl-tRNA synthetase, cytoplasmic-like [Nasonia vitripennis]	XP_001606841	0	89	917.146	558	501
Locus_1386_Transcript_1/1_Confidence_1.000_Length_1579	pdz domain-containing protein gipc1-like	1579	gi|193660949|ref|XP_001943777.1|PREDICTED: PDZ domain-containing protein GIPC1-like [Acyrthosiphon pisum]	XP_001943777	4.5433e-148	88	438.343	280	247
Locus_1390_Transcript_1/1_Confidence_1.000_Length_990	poly	990	gi|239788942|dbj|BAH71122.1|ACYPI008688 [Acyrthosiphon pisum]	BAH71122	8.83576e-26	56	112.464	182	103
Locus_1392_Transcript_1/1_Confidence_1.000_Length_1234	endonuclease reverse transcriptase	1234	gi|270016838|gb|EFA13284.1|hypothetical protein TcasGA2_TC010304 [Tribolium castaneum]	EFA13284	2.85255e-40	53	154.066	258	138
Locus_1394_Transcript_1/2_Confidence_1.000_Length_228	eukaryotic initiation factor 4a-ii	228	gi|65736550|dbj|BAD98517.1|hypotheical protein [Nasutitermes takasagoensis]	BAD98517	1.74865e-39	94	137.117	75	71
Locus_1394_Transcript_2/2_Confidence_1.000_Length_237	eukaryotic initiation factor 4a-ii	237	gi|65736550|dbj|BAD98517.1|hypotheical protein [Nasutitermes takasagoensis]	BAD98517	8.20801e-47	98	155.992	79	78
Locus_1397_Transcript_1/2_Confidence_1.000_Length_262	long form-like	262	gi|307191731|gb|EFN75173.1|Paramyosin, long form [Harpegnathos saltator]	EFN75173	9.47464e-28	90	112.849	70	63
Locus_1397_Transcript_2/2_Confidence_1.000_Length_240	long form-like	240	gi|307191731|gb|EFN75173.1|Paramyosin, long form [Harpegnathos saltator]	EFN75173	1.85802e-37	93	139.428	80	75
Locus_1401_Transcript_1/1_Confidence_1.000_Length_340	connector enhancer of kinase suppressor of ras 3	340	gi|383858770|ref|XP_003704872.1|PREDICTED: uncharacterized protein LOC100882812 [Megachile rotundata]	XP_003704872	1.10589e-37	90	145.206	103	93
Locus_1403_Transcript_1/1_Confidence_1.000_Length_1529	3-hydroxyacyl-coa dehyrogenase	1529	gi|328717308|ref|XP_001949325.2|PREDICTED: trifunctional enzyme subunit alpha, mitochondrial-like [Acyrthosiphon pisum]	XP_001949325	2.00812e-164	84	495.738	357	300
Locus_1404_Transcript_1/1_Confidence_1.000_Length_2496	f-box lrr protein	2496	gi|380029798|ref|XP_003698552.1|PREDICTED: uncharacterized protein LOC100865166 [Apis florea]	XP_003698552	8.0042e-164	63	504.212	651	414
Locus_1405_Transcript_1/1_Confidence_1.000_Length_1545	dolichyl-diphosphooligosaccharide--protein glycosyltransferase subunit 2-like	1545	gi|242025614|ref|XP_002433219.1|Dolichyl-diphosphooligosaccharide--protein glycosyltransferase 63 kDa subunit precursor, putative [Pediculus humanus corporis] >gi|212518760|gb|EEB20481.1| Dolichyl-diphosphooligosaccharide--protein glycosyltransferase 63 kDa subunit precursor, putative [Pediculus humanus corporis]	XP_002433219	9.39124e-141	69	430.254	452	314
Locus_1406_Transcript_1/1_Confidence_1.000_Length_2858	aldehyde dehydrogenase	2858	gi|312375378|gb|EFR22765.1|hypothetical protein AND_14241 [Anopheles darlingi]	EFR22765	0	85	743.806	499	428
Locus_1407_Transcript_1/1_Confidence_1.000_Length_2325	wd40 repeat-containing protein smu1	2325	gi|383851711|ref|XP_003701375.1|PREDICTED: WD40 repeat-containing protein SMU1-like [Megachile rotundata]	XP_003701375	0	95	931.013	510	489
Locus_1408_Transcript_1/1_Confidence_1.000_Length_451	reactive oxygen species modulator 1-like	451	gi|195021395|ref|XP_001985386.1|GH14530 [Drosophila grimshawi] >gi|193898868|gb|EDV97734.1| GH14530 [Drosophila grimshawi]	XP_001985386	7.90214e-46	96	154.451	79	76
Locus_1409_Transcript_1/1_Confidence_1.000_Length_477	2-oxoglutarate mitochondrial-like	477	gi|67043771|gb|AAY63984.1|putative oxoglutarate dehydrogenase [Lysiphlebus testaceipes]	AAY63984	1.06843e-99	99	305.449	148	147
Locus_1411_Transcript_1/1_Confidence_1.000_Length_331	glutathione s-transferase	331	gi|83755202|gb|ABC46449.1|GST [Lygus lineolaris] >gi|83755204|gb|ABC46450.1| GST [Lygus lineolaris]	ABC46449	7.36331e-21	81	92.0485	65	53
Locus_1412_Transcript_1/1_Confidence_1.000_Length_3009	ddb1- and cul4-associated factor 15	3009	gi|328718025|ref|XP_003246362.1|PREDICTED: hypothetical protein LOC100570502 [Acyrthosiphon pisum]	XP_003246362	2.79286e-65	58	243.817	389	227
Locus_1413_Transcript_1/1_Confidence_1.000_Length_1317	4-hydroxyphenylpyruvate dioxygenase	1317	gi|345492319|ref|XP_001600932.2|PREDICTED: 4-hydroxyphenylpyruvate dioxygenase-like [Nasonia vitripennis]	XP_001600932	0	86	589.726	381	328
Locus_1414_Transcript_1/1_Confidence_1.000_Length_355	sp51_dicdi ame: full=probable spore coat protein ddb_g0283555 flags: precursor	355	gi|66810610|ref|XP_639012.1|hypothetical protein DDB_G0283555 [Dictyostelium discoideum AX4] >gi|74854584|sp|Q54QX2.1|SP51_DICDI RecName: Full=Probable spore coat protein DDB_G0283555; Flags: Precursor >gi|60467635|gb|EAL65655.1| hypothetical protein DDB_G0283555 [Dictyostelium discoideum AX4]	XP_639012	0.000756943	44	45.8246	88	39
Locus_1415_Transcript_1/1_Confidence_1.000_Length_273	apolipoprotein a1 a4 e	273	gi|313206167|ref|YP_004045344.1|apolipoprotein a1/a4/e [Riemerella anatipestifer ATCC 11845 = DSM 15868] >gi|383485480|ref|YP_005394392.1| unnamed protein product [Riemerella anatipestifer ATCC 11845 = DSM 15868] >gi|386321845|ref|YP_006018007.1| ompA1 gene product [Riemerella anatipestifer RA-GD] >gi|312445483|gb|ADQ81838.1| Apolipoprotein A1/A4/E [Riemerella anatipestifer ATCC 11845 = DSM 15868…	YP_004045344	3.59431e-06	59	51.9878	94	56
Locus_1418_Transcript_1/1_Confidence_1.000_Length_593	atp synthase subunit mitochondrial-like	593	gi|156541546|ref|XP_001604038.1|PREDICTED: ATP synthase subunit s, mitochondrial-like [Nasonia vitripennis]	XP_001604038	1.62219e-46	71	161.77	160	115
Locus_1419_Transcript_1/1_Confidence_1.000_Length_1055	von willebrand factor type egf and pentraxin domain-containing protein 1	1055	gi|307196324|gb|EFN77937.1|Sushi, von Willebrand factor type A, EGF and pentraxin domain-containing protein 1 [Harpegnathos saltator]	EFN77937	8.57321e-38	42	154.836	355	151
Locus_1420_Transcript_1/1_Confidence_1.000_Length_1679	serine threonine-protein kinase vrk1	1679	gi|242019466|ref|XP_002430182.1|serine/threonine-protein kinase VRK1, putative [Pediculus humanus corporis] >gi|212515273|gb|EEB17444.1| serine/threonine-protein kinase VRK1, putative [Pediculus humanus corporis]	XP_002430182	1.86564e-147	64	446.432	475	306
Locus_1425_Transcript_1/1_Confidence_1.000_Length_535	f-box only protein 21-like	535	gi|260821103|ref|XP_002605873.1|hypothetical protein BRAFLDRAFT_90800 [Branchiostoma floridae] >gi|229291209|gb|EEN61883.1| hypothetical protein BRAFLDRAFT_90800 [Branchiostoma floridae]	XP_002605873	4.74957e-36	67	139.813	124	84
Locus_1426_Transcript_1/1_Confidence_1.000_Length_514	x-linked retinitis pigmentosa gtpase regulator-like protein	514	gi|242004863|ref|XP_002423296.1|hypothetical protein Phum_PHUM047680 [Pediculus humanus corporis] >gi|212506298|gb|EEB10558.1| hypothetical protein Phum_PHUM047680 [Pediculus humanus corporis]	XP_002423296	4.86597e-18	64	90.5077	140	90
Locus_1428_Transcript_1/1_Confidence_1.000_Length_698	eukaryotic translation initiation factor 4b-like	698	gi|380011015|ref|XP_003689609.1|PREDICTED: eukaryotic translation initiation factor 4B-like [Apis florea]	XP_003689609	1.82233e-10	61	68.1662	84	52
Locus_1429_Transcript_1/1_Confidence_1.000_Length_2265	ubiquitin thioesterase otu1-like	2265	gi|383856052|ref|XP_003703524.1|PREDICTED: ubiquitin thioesterase OTU1-like [Megachile rotundata]	XP_003703524	1.96627e-122	76	380.178	318	242
Locus_1431_Transcript_1/4_Confidence_0.263_Length_453	gamma-interferon-inducible lysosomal thiol reductase	453	gi|346470783|gb|AEO35236.1|hypothetical protein [Amblyomma maculatum]	AEO35236	2.6194e-12	54	69.707	95	52
Locus_1431_Transcript_2/4_Confidence_0.474_Length_654	gamma-interferon-inducible lysosomal thiol reductase	654	gi|346469759|gb|AEO34724.1|hypothetical protein [Amblyomma maculatum]	AEO34724	3.01428e-33	55	128.642	200	110
Locus_1431_Transcript_3/4_Confidence_0.526_Length_686	gamma-interferon-inducible lysosomal thiol reductase	686	gi|346470783|gb|AEO35236.1|hypothetical protein [Amblyomma maculatum]	AEO35236	1.0095e-11	54	69.707	95	52
Locus_1431_Transcript_4/4_Confidence_0.474_Length_320	gamma-interferon-inducible lysosomal thiol reductase	320	gi|346469759|gb|AEO34724.1|hypothetical protein [Amblyomma maculatum]	AEO34724	7.77027e-16	58	78.1814	94	55
Locus_1432_Transcript_1/2_Confidence_1.000_Length_425	troponin c	425	gi|326693929|ref|NP_001192033.1|troponin C-like [Acyrthosiphon pisum] >gi|239790194|dbj|BAH71673.1| ACYPI007392 [Acyrthosiphon pisum]	NP_001192033	4.58349e-31	85	118.627	78	67
Locus_1432_Transcript_2/2_Confidence_1.000_Length_425	troponin c	425	gi|326693929|ref|NP_001192033.1|troponin C-like [Acyrthosiphon pisum] >gi|239790194|dbj|BAH71673.1| ACYPI007392 [Acyrthosiphon pisum]	NP_001192033	4.58115e-31	85	118.627	78	67
Locus_1433_Transcript_1/1_Confidence_1.000_Length_2886	eukaryotic translation initiation factor 2c 2	2886	gi|328698351|ref|XP_003240620.1|PREDICTED: protein argonaute-2-like isoform 2 [Acyrthosiphon pisum] >gi|328698356|ref|XP_003240622.1| PREDICTED: protein argonaute-2-like isoform 4 [Acyrthosiphon pisum]	XP_003240620	0	98	1654.42	854	837
Locus_1434_Transcript_1/1_Confidence_1.000_Length_1554	eukaryotic translation initiation factor 3 subunit c	1554	gi|350424620|ref|XP_003493856.1|PREDICTED: eukaryotic translation initiation factor 3 subunit C-like isoform 1 [Bombus impatiens]	XP_003493856	0	92	802.742	484	448
Locus_1435_Transcript_1/1_Confidence_1.000_Length_6812	activating signal cointegrator 1 complex subunit 3	6812	gi|347965554|ref|XP_321922.5|AGAP001234-PA [Anopheles gambiae str. PEST] >gi|333470458|gb|EAA01788.6| AGAP001234-PA [Anopheles gambiae str. PEST]	XP_321922	0	74	2457.94	2176	1627
Locus_1436_Transcript_1/2_Confidence_1.000_Length_283	fk506-binding protein 4	283	gi|332023470|gb|EGI63713.1|FK506-binding protein 59 [Acromyrmex echinatior]	EGI63713	6.58618e-05	82	48.521	63	52
Locus_1439_Transcript_1/1_Confidence_1.000_Length_1126	nuclear hormone receptor	1126	gi|189235910|ref|XP_966635.2|PREDICTED: similar to GA14768-PA, partial [Tribolium castaneum]	XP_966635	1.16783e-13	70	78.9518	104	73
Locus_1440_Transcript_1/1_Confidence_1.000_Length_2728	fimbrin plastin	2728	gi|350412818|ref|XP_003489774.1|PREDICTED: plastin-3-like [Bombus impatiens]	XP_003489774	0	90	967.222	603	548
Locus_1442_Transcript_1/1_Confidence_1.000_Length_3529	210kda protein	3529	gi|340728676|ref|XP_003402645.1|PREDICTED: hypothetical protein LOC100650708 [Bombus terrestris]	XP_003402645	0	55	744.962	1201	662
Locus_1443_Transcript_1/1_Confidence_1.000_Length_757	nefa-interacting nuclear protein nip30	757	gi|383850355|ref|XP_003700761.1|PREDICTED: protein FAM192A-like [Megachile rotundata]	XP_003700761	3.80393e-42	67	154.451	225	152
Locus_1444_Transcript_1/2_Confidence_1.000_Length_338	fatty acid synthase-like	338	gi|345479258|ref|XP_003423914.1|PREDICTED: fatty acid synthase-like isoform 2 [Nasonia vitripennis]	XP_003423914	1.43712e-53	91	191.045	108	99
Locus_1444_Transcript_2/2_Confidence_1.000_Length_350	fatty acid synthase-like	350	gi|345479258|ref|XP_003423914.1|PREDICTED: fatty acid synthase-like isoform 2 [Nasonia vitripennis]	XP_003423914	3.74108e-61	92	213.001	116	107
Locus_1445_Transcript_1/1_Confidence_1.000_Length_1908	alcohol dehydrogenase	1908	gi|193606105|ref|XP_001948814.1|PREDICTED: reticulon-4-interacting protein 1, mitochondrial-like isoform 1 [Acyrthosiphon pisum]	XP_001948814	5.47718e-99	56	322.398	498	282
Locus_1446_Transcript_1/3_Confidence_0.571_Length_288	nadh dehydrogenase	288	gi|170060794|ref|XP_001865958.1|NADH dehydrogenase [Culex quinquefasciatus] >gi|167879139|gb|EDS42522.1| NADH dehydrogenase [Culex quinquefasciatus]	XP_001865958	6.33268e-17	80	77.411	55	44
Locus_1446_Transcript_2/3_Confidence_0.571_Length_453	nadh dehydrogenase	453	gi|170060794|ref|XP_001865958.1|NADH dehydrogenase [Culex quinquefasciatus] >gi|167879139|gb|EDS42522.1| NADH dehydrogenase [Culex quinquefasciatus]	XP_001865958	3.02294e-16	80	77.411	55	44
Locus_1446_Transcript_3/3_Confidence_0.714_Length_461	nadh dehydrogenase	461	gi|170060794|ref|XP_001865958.1|NADH dehydrogenase [Culex quinquefasciatus] >gi|167879139|gb|EDS42522.1| NADH dehydrogenase [Culex quinquefasciatus]	XP_001865958	3.24643e-16	80	77.411	55	44
Locus_1448_Transcript_1/1_Confidence_1.000_Length_2238	ankyrin repeat and zinc finger domain-containing protein 1-like	2238	gi|380025675|ref|XP_003696594.1|PREDICTED: ankyrin repeat and zinc finger domain-containing protein 1-like [Apis florea]	XP_003696594	3.90406e-139	56	439.884	785	442
Locus_1449_Transcript_1/3_Confidence_0.600_Length_375	probable hydroxyacid-oxoacid mitochondrial-like	375	gi|322794749|gb|EFZ17696.1|hypothetical protein SINV_01501 [Solenopsis invicta]	EFZ17696	9.98915e-19	70	89.3521	82	58
Locus_1449_Transcript_2/3_Confidence_0.600_Length_328	probable hydroxyacid-oxoacid mitochondrial-like	328	gi|322794749|gb|EFZ17696.1|hypothetical protein SINV_01501 [Solenopsis invicta]	EFZ17696	1.77767e-21	70	96.2857	84	59
Locus_1449_Transcript_3/3_Confidence_0.600_Length_375	probable hydroxyacid-oxoacid mitochondrial-like	375	gi|91092172|ref|XP_968236.1|PREDICTED: similar to Type III alcohol dehydrogenase CG3425-PA [Tribolium castaneum] >gi|270014470|gb|EFA10918.1| hypothetical protein TcasGA2_TC001744 [Tribolium castaneum]	XP_968236	1.9887e-20	72	93.9745	80	58
Locus_1451_Transcript_1/1_Confidence_1.000_Length_814	chitin deacetylase 1	814	gi|156523066|ref|NP_001095946.1|chitin deacetylase 1 precursor [Tribolium castaneum] >gi|155675830|gb|ABU25223.1| chitin deacetylase 1 [Tribolium castaneum] >gi|270007508|gb|EFA03956.1| hypothetical protein TcasGA2_TC014100 [Tribolium castaneum]	NP_001095946	5.38304e-154	96	451.44	220	213
Locus_1452_Transcript_1/1_Confidence_1.000_Length_789	neither inactivation nor afterpotential protein c	789	gi|383865054|ref|XP_003707990.1|PREDICTED: neither inactivation nor afterpotential protein C-like [Megachile rotundata]	XP_003707990	8.25307e-56	85	203.756	141	120
Locus_1455_Transcript_1/1_Confidence_1.000_Length_442	2-oxoglutarate mitochondrial-like	442	gi|158295748|ref|XP_001688857.1|AGAP006366-PE [Anopheles gambiae str. PEST] >gi|158295754|ref|XP_001688859.1| AGAP006366-PD [Anopheles gambiae str. PEST] >gi|157016185|gb|EDO63863.1| AGAP006366-PE [Anopheles gambiae str. PEST] >gi|157016188|gb|EDO63865.1| AGAP006366-PD [Anopheles gambiae str. PEST]	XP_001688857	7.7295e-94	97	302.368	147	143
Locus_1456_Transcript_1/1_Confidence_1.000_Length_7381	isoform f	7381	gi|328710996|ref|XP_001943701.2|PREDICTED: hypothetical protein LOC100167534 [Acyrthosiphon pisum]	XP_001943701	1.41171e-60	43	240.736	1091	480
Locus_1457_Transcript_1/1_Confidence_1.000_Length_508	zinc finger bed domain-containing protein 5	508	gi|94470467|gb|ABF20544.1|transposase [Aedes aegypti]	ABF20544	1.23175e-10	54	67.781	103	56
Locus_1459_Transcript_1/1_Confidence_1.000_Length_1391	acyl-coa dehydrogenase	1391	gi|328713184|ref|XP_001949624.2|PREDICTED: very long-chain specific acyl-CoA dehydrogenase, mitochondrial-like isoform 1 [Acyrthosiphon pisum] >gi|328713186|ref|XP_003245012.1| PREDICTED: very long-chain specific acyl-CoA dehydrogenase, mitochondrial-like isoform 2 [Acyrthosiphon pisum]	XP_001949624	0	86	553.132	376	327
Locus_1461_Transcript_1/1_Confidence_1.000_Length_384	sodium potassium atpase alpha subunit	384	gi|34484237|gb|AAQ72753.1|sodium/potassium ATPase alpha subunit [Acrosternum hilare]	AAQ72753	2.88478e-77	99	244.973	127	126
Locus_1462_Transcript_1/1_Confidence_1.000_Length_2857	protease m1 zinc metalloprotease	2857	gi|328718942|ref|XP_001944764.2|PREDICTED: aminopeptidase N-like [Acyrthosiphon pisum]	XP_001944764	0	63	782.711	895	568
Locus_1463_Transcript_1/1_Confidence_1.000_Length_1898	camp-dependent protein kinase r2	1898	gi|91085999|ref|XP_972435.1|PREDICTED: similar to cAMP-dependent protein kinase R2 [Tribolium castaneum]	XP_972435	4.30546e-177	85	519.235	376	320
Locus_1465_Transcript_1/1_Confidence_1.000_Length_3302	ubiquitin carboxyl-terminal hydrolase 31-like	3302	gi|328788793|ref|XP_396802.3|PREDICTED: ubiquitin carboxyl-terminal hydrolase 31-like isoform 1 [Apis mellifera]	XP_396802	0	69	965.296	910	630
Locus_1468_Transcript_1/1_Confidence_1.000_Length_655	mitochondrial dicarboxylate carrier	655	gi|383847144|ref|XP_003699215.1|PREDICTED: mitochondrial dicarboxylate carrier-like [Megachile rotundata]	XP_003699215	5.90766e-40	93	148.288	79	74
Locus_1469_Transcript_1/1_Confidence_1.000_Length_980	catalase	980	gi|321451304|gb|EFX63002.1|hypothetical protein DAPPUDRAFT_308727 [Daphnia pulex]	EFX63002	3.56002e-59	73	206.453	168	123
Locus_1470_Transcript_1/2_Confidence_1.000_Length_249	alcohol dehydrogenase	249	gi|91091164|ref|XP_971113.1|PREDICTED: similar to aldo-keto reductase [Tribolium castaneum] >gi|270013127|gb|EFA09575.1| hypothetical protein TcasGA2_TC011689 [Tribolium castaneum]	XP_971113	1.46201e-15	68	77.411	82	56
Locus_1470_Transcript_2/2_Confidence_1.000_Length_249	alcohol dehydrogenase	249	gi|91091164|ref|XP_971113.1|PREDICTED: similar to aldo-keto reductase [Tribolium castaneum] >gi|270013127|gb|EFA09575.1| hypothetical protein TcasGA2_TC011689 [Tribolium castaneum]	XP_971113	1.46201e-15	68	77.411	82	56
Locus_1472_Transcript_1/3_Confidence_0.667_Length_262	pyruvate kinase	262	gi|91094451|ref|XP_966698.1|PREDICTED: similar to pyruvate kinase isoform 1 [Tribolium castaneum] >gi|270000746|gb|EEZ97193.1| hypothetical protein TcasGA2_TC004380 [Tribolium castaneum]	XP_966698	7.52253e-38	87	140.969	87	76
Locus_1472_Transcript_2/3_Confidence_0.667_Length_385	pyruvate kinase	385	gi|91094451|ref|XP_966698.1|PREDICTED: similar to pyruvate kinase isoform 1 [Tribolium castaneum] >gi|270000746|gb|EEZ97193.1| hypothetical protein TcasGA2_TC004380 [Tribolium castaneum]	XP_966698	1e-66	90	220.705	128	116
Locus_1472_Transcript_3/3_Confidence_0.778_Length_401	pyruvate kinase	401	gi|91094451|ref|XP_966698.1|PREDICTED: similar to pyruvate kinase isoform 1 [Tribolium castaneum] >gi|270000746|gb|EEZ97193.1| hypothetical protein TcasGA2_TC004380 [Tribolium castaneum]	XP_966698	5.03396e-70	90	229.565	133	121
Locus_1473_Transcript_1/1_Confidence_1.000_Length_311	40s ribosomal protein s9	311	gi|90819966|gb|ABD98740.1|putative S9e ribosomal protein [Graphocephala atropunctata]	ABD98740	3.98832e-31	100	102.064	48	48
Locus_1476_Transcript_1/1_Confidence_1.000_Length_544	hypothetical protein EAG_10470 [Camponotus floridanus]	544	gi|307181583|gb|EFN69127.1|hypothetical protein EAG_10470 [Camponotus floridanus]	EFN69127	4.39017e-11	57	65.0846	92	53
Locus_1478_Transcript_1/2_Confidence_1.000_Length_228	thyrotropin-releasing hormone-degrading ectoenzyme-like	228	gi|328703692|ref|XP_001948350.2|PREDICTED: thyrotropin-releasing hormone-degrading ectoenzyme-like [Acyrthosiphon pisum]	XP_001948350	0.000255049	62	46.595	48	30
Locus_1478_Transcript_2/2_Confidence_1.000_Length_249	aminopeptidase n	249	gi|307175763|gb|EFN65598.1|Aminopeptidase N [Camponotus floridanus]	EFN65598	2.31506e-05	55	50.0618	72	40
Locus_1479_Transcript_1/6_Confidence_0.400_Length_316	transposable element tc3 transposase	316	gi|307210015|gb|EFN86775.1|hypothetical protein EAI_02636 [Harpegnathos saltator]	EFN86775	1.57655e-12	66	66.6254	54	36
Locus_1479_Transcript_2/6_Confidence_0.333_Length_311	transposable element tc3 transposase	311	gi|307210015|gb|EFN86775.1|hypothetical protein EAI_02636 [Harpegnathos saltator]	EFN86775	1.49009e-12	66	66.6254	54	36
Locus_1479_Transcript_3/6_Confidence_0.200_Length_304	transposable element tc3 transposase	304	gi|307210015|gb|EFN86775.1|hypothetical protein EAI_02636 [Harpegnathos saltator]	EFN86775	1.40866e-12	66	66.6254	54	36
Locus_1479_Transcript_4/6_Confidence_0.467_Length_317	transposable element tc3 transposase	317	gi|307210015|gb|EFN86775.1|hypothetical protein EAI_02636 [Harpegnathos saltator]	EFN86775	1.57575e-12	66	66.6254	54	36
Locus_1479_Transcript_5/6_Confidence_0.533_Length_319	transposable element tc3 transposase	319	gi|307210015|gb|EFN86775.1|hypothetical protein EAI_02636 [Harpegnathos saltator]	EFN86775	1.62074e-12	66	66.6254	54	36
Locus_1479_Transcript_6/6_Confidence_0.667_Length_306	transposable element tc3 transposase	306	gi|307210015|gb|EFN86775.1|hypothetical protein EAI_02636 [Harpegnathos saltator]	EFN86775	1.40794e-12	66	66.6254	54	36
Locus_1482_Transcript_1/1_Confidence_1.000_Length_1086	eukaryotic translation initiation factor 5a	1086	gi|149898825|gb|ABR27878.1|translation initiation factor 5a [Triatoma infestans]	ABR27878	1.30326e-85	99	266.929	133	132
Locus_1486_Transcript_1/2_Confidence_1.000_Length_341	2-oxoglutarate dehydrogenase	341	gi|307178145|gb|EFN66953.1|2-oxoglutarate dehydrogenase E1 component, mitochondrial [Camponotus floridanus]	EFN66953	1.44088e-55	89	194.126	113	101
Locus_1486_Transcript_2/2_Confidence_1.000_Length_347	2-oxoglutarate dehydrogenase	347	gi|307178145|gb|EFN66953.1|2-oxoglutarate dehydrogenase E1 component, mitochondrial [Camponotus floridanus]	EFN66953	1.75962e-58	90	202.216	114	103
Locus_1489_Transcript_1/1_Confidence_1.000_Length_874	xk-related protein 6	874	gi|193605909|ref|XP_001947181.1|PREDICTED: hypothetical protein LOC100169224 [Acyrthosiphon pisum]	XP_001947181	5.3523e-60	63	211.846	262	166
Locus_1491_Transcript_1/1_Confidence_1.000_Length_3181	zinc finger protein 598	3181	gi|332020203|gb|EGI60647.1|Zinc finger protein 598 [Acromyrmex echinatior]	EGI60647	2.1217e-157	65	501.516	492	323
Locus_1492_Transcript_1/1_Confidence_1.000_Length_789	cystinosin homolog	789	gi|350425466|ref|XP_003494130.1|PREDICTED: cystinosin homolog isoform 1 [Bombus impatiens]	XP_003494130	4.02283e-77	68	249.595	242	165
Locus_1493_Transcript_1/1_Confidence_1.000_Length_962	vacuolar-sorting protein snf8	962	gi|380010929|ref|XP_003689568.1|PREDICTED: vacuolar-sorting protein SNF8-like isoform 1 [Apis florea] >gi|380010931|ref|XP_003689569.1| PREDICTED: vacuolar-sorting protein SNF8-like isoform 2 [Apis florea]	XP_003689568	3.1155e-133	89	390.193	250	223
Locus_1495_Transcript_1/1_Confidence_1.000_Length_985	salivary protein mys2 precursor	985	gi|33518707|gb|AAQ20836.1|salivary protein MYS2 precursor [Rhodnius prolixus]	AAQ20836	3.06347e-16	49	83.1889	140	69
Locus_1497_Transcript_1/1_Confidence_1.000_Length_1925	mmr1 hsr1 gtp binding protein	1925	gi|270004156|gb|EFA00604.1|hypothetical protein TcasGA2_TC003476 [Tribolium castaneum]	EFA00604	0	78	630.558	494	387
Locus_1498_Transcript_1/2_Confidence_1.000_Length_443	troponin i	443	gi|350415431|ref|XP_003490639.1|PREDICTED: troponin I-like isoform 4 [Bombus impatiens] >gi|78101806|tpg|DAA05522.1| TPA_inf: troponin I isoform 6b1 [Apis mellifera]	XP_003490639	2.10063e-46	87	159.844	108	94
Locus_1498_Transcript_2/2_Confidence_1.000_Length_422	troponin i	422	gi|350415431|ref|XP_003490639.1|PREDICTED: troponin I-like isoform 4 [Bombus impatiens] >gi|78101806|tpg|DAA05522.1| TPA_inf: troponin I isoform 6b1 [Apis mellifera]	XP_003490639	2.05306e-50	87	169.859	116	101
Locus_1501_Transcript_1/1_Confidence_1.000_Length_1610	ccr4-not transcription complex subunit 1	1610	gi|307197189|gb|EFN78511.1|CCR4-NOT transcription complex subunit 1 [Harpegnathos saltator]	EFN78511	0	91	921.768	536	490
Locus_1504_Transcript_1/1_Confidence_1.000_Length_1206	26s proteasome non-atpase regulatory subunit 4-like	1206	gi|91091988|ref|XP_967302.1|PREDICTED: similar to GA20484-PA isoform 1 [Tribolium castaneum]	XP_967302	2.01368e-173	87	500.745	378	329
Locus_1506_Transcript_1/1_Confidence_1.000_Length_2573	dna-directed rna polymerase ii largest subunit	2573	gi|380028712|ref|XP_003698034.1|PREDICTED: uncharacterized protein LOC100867543 [Apis florea]	XP_003698034	1.47043e-69	59	245.358	308	182
Locus_1508_Transcript_1/1_Confidence_1.000_Length_1029	conserved hypothetical protein [Culex quinquefasciatus]	1029	gi|170068091|ref|XP_001868729.1|conserved hypothetical protein [Culex quinquefasciatus] >gi|167864205|gb|EDS27588.1| conserved hypothetical protein [Culex quinquefasciatus]	XP_001868729	9.41532e-37	55	148.288	222	124
Locus_1510_Transcript_1/5_Confidence_0.333_Length_331	multidrug resistance-associated protein 1-like	331	gi|11071955|dbj|BAB17319.1|cMOAT [Mus musculus]	BAB17319	1.69134e-48	82	160.999	110	91
Locus_1510_Transcript_2/5_Confidence_0.600_Length_477	multidrug resistance-associated protein 1-like	477	gi|328794153|ref|XP_001123016.2|PREDICTED: multidrug resistance-associated protein 1-like [Apis mellifera]	XP_001123016	1.57146e-80	90	250.366	158	143
Locus_1510_Transcript_3/5_Confidence_0.467_Length_331	multidrug resistance-associated protein 1-like	331	gi|328794153|ref|XP_001123016.2|PREDICTED: multidrug resistance-associated protein 1-like [Apis mellifera]	XP_001123016	8.96241e-49	86	166.777	110	95
Locus_1510_Transcript_4/5_Confidence_0.200_Length_259	atp-binding sub-family c (cftr mrp) member 2	259	gi|323434957|gb|ADX66438.1|multidrug resistance-associated protein member 2 [Danio rerio]	ADX66438	3.34167e-35	86	136.732	86	74
Locus_1510_Transcript_5/5_Confidence_0.400_Length_477	multidrug resistance-associated protein 1-like	477	gi|328794153|ref|XP_001123016.2|PREDICTED: multidrug resistance-associated protein 1-like [Apis mellifera]	XP_001123016	1.78633e-79	89	247.669	158	141
Locus_1511_Transcript_1/1_Confidence_1.000_Length_2128	coronin-6-like isoform 1	2128	gi|189238186|ref|XP_966734.2|PREDICTED: similar to GA21791-PA [Tribolium castaneum] >gi|270008836|gb|EFA05284.1| hypothetical protein TcasGA2_TC015441 [Tribolium castaneum]	XP_966734	0	89	801.586	482	429
Locus_1512_Transcript_1/1_Confidence_1.000_Length_1135	cytoplasmic polyadenylation element binding	1135	gi|307206969|gb|EFN84808.1|Probable RNA-binding protein orb2 [Harpegnathos saltator]	EFN84808	0	90	583.178	333	303
Locus_1513_Transcript_1/1_Confidence_1.000_Length_2155	cytoplasmic polyadenylation element-binding protein 1-like	2155	gi|321461416|gb|EFX72448.1|hypothetical protein DAPPUDRAFT_326182 [Daphnia pulex]	EFX72448	1.98289e-130	79	399.823	284	226
Locus_1514_Transcript_1/3_Confidence_0.750_Length_406	alkaline phosphatase	406	gi|223951435|gb|ACN29682.1|alakaline phosphatase 1 [Nilaparvata lugens]	ACN29682	3.59029e-44	75	160.999	129	97
Locus_1514_Transcript_2/3_Confidence_0.750_Length_394	alkaline phosphatase	394	gi|223951435|gb|ACN29682.1|alakaline phosphatase 1 [Nilaparvata lugens]	ACN29682	1.6483e-40	73	150.599	123	91
Locus_1514_Transcript_3/3_Confidence_0.750_Length_406	alkaline phosphatase	406	gi|223951435|gb|ACN29682.1|alakaline phosphatase 1 [Nilaparvata lugens]	ACN29682	3.59029e-44	75	160.999	129	97
Locus_1515_Transcript_1/2_Confidence_1.000_Length_773	ribonuclease uk114-like isoform 1	773	gi|383848293|ref|XP_003699786.1|PREDICTED: ribonuclease UK114-like isoform 1 [Megachile rotundata]	XP_003699786	2.0192e-50	76	172.17	137	105
Locus_1515_Transcript_2/2_Confidence_1.000_Length_756	ribonuclease uk114-like isoform 1	756	gi|383848293|ref|XP_003699786.1|PREDICTED: ribonuclease UK114-like isoform 1 [Megachile rotundata]	XP_003699786	1.19382e-47	77	164.851	135	104
Locus_1516_Transcript_1/1_Confidence_1.000_Length_730	small optic isoform c	730	gi|307186108|gb|EFN71833.1|Calpain-D [Camponotus floridanus]	EFN71833	8.47056e-39	53	153.68	242	129
Locus_1517_Transcript_1/1_Confidence_1.000_Length_2100	protein fam114a2-like	2100	gi|91081353|ref|XP_971021.1|PREDICTED: similar to AGAP004464-PA [Tribolium castaneum] >gi|270005192|gb|EFA01640.1| hypothetical protein TcasGA2_TC007210 [Tribolium castaneum]	XP_971021	1.34862e-87	55	297.745	640	352
Locus_1518_Transcript_1/1_Confidence_1.000_Length_450	zinc finger protein 235-like	450	gi|189238223|ref|XP_970733.2|PREDICTED: similar to CG7368 CG7368-PB [Tribolium castaneum]	XP_970733	5.6974e-41	56	150.599	177	100
Locus_1519_Transcript_1/1_Confidence_1.000_Length_1052	alkaline phosphatase	1052	gi|223951437|gb|ACN29683.1|alakaline phosphatase 2 [Nilaparvata lugens]	ACN29683	5.57313e-106	67	332.413	330	222
Locus_1520_Transcript_1/6_Confidence_0.375_Length_313	fructose-bisphosphate aldolase	313	gi|46561746|gb|AAT01078.1|putative fructose 1,6-bisphosphate aldolase [Homalodisca vitripennis]	AAT01078	9.19827e-63	98	204.912	104	102
Locus_1520_Transcript_2/6_Confidence_0.375_Length_313	fructose-bisphosphate aldolase	313	gi|46561746|gb|AAT01078.1|putative fructose 1,6-bisphosphate aldolase [Homalodisca vitripennis]	AAT01078	1.01867e-61	97	202.216	104	101
Locus_1520_Transcript_3/6_Confidence_0.500_Length_372	fructose -bisphosphate aldolase	372	gi|46561746|gb|AAT01078.1|putative fructose 1,6-bisphosphate aldolase [Homalodisca vitripennis]	AAT01078	4.51315e-37	98	138.658	71	70
Locus_1520_Transcript_4/6_Confidence_0.312_Length_233	fructose -bisphosphate aldolase	233	gi|46561746|gb|AAT01078.1|putative fructose 1,6-bisphosphate aldolase [Homalodisca vitripennis]	AAT01078	3.92992e-37	97	136.732	72	70
Locus_1520_Transcript_5/6_Confidence_0.375_Length_313	fructose-bisphosphate aldolase	313	gi|46561746|gb|AAT01078.1|putative fructose 1,6-bisphosphate aldolase [Homalodisca vitripennis]	AAT01078	9.20296e-63	98	204.912	104	102
Locus_1520_Transcript_6/6_Confidence_0.375_Length_313	fructose-bisphosphate aldolase	313	gi|46561746|gb|AAT01078.1|putative fructose 1,6-bisphosphate aldolase [Homalodisca vitripennis]	AAT01078	9.19827e-63	98	204.912	104	102
Locus_1521_Transcript_1/1_Confidence_1.000_Length_1807	hepatocyte growth factor-regulated tyrosine kinase substrate	1807	gi|383865653|ref|XP_003708287.1|PREDICTED: hepatocyte growth factor-regulated tyrosine kinase substrate-like isoform 1 [Megachile rotundata]	XP_003708287	1.87148e-51	73	198.364	252	185
Locus_1526_Transcript_1/2_Confidence_0.800_Length_534	isocitrate dehydrogenase	534	gi|270002635|gb|EEZ99082.1|hypothetical protein TcasGA2_TC004962 [Tribolium castaneum]	EEZ99082	8.4929e-92	91	283.493	166	152
Locus_1526_Transcript_2/2_Confidence_0.800_Length_539	isocitrate dehydrogenase	539	gi|332375630|gb|AEE62956.1|unknown [Dendroctonus ponderosae]	AEE62956	9.96515e-95	94	290.041	164	155
Locus_1527_Transcript_1/1_Confidence_1.000_Length_590	cytochrome p450	590	gi|290349636|dbj|BAI77926.1|cytochrome P450 [Culex quinquefasciatus]	BAI77926	2.56812e-34	58	135.576	199	117
Locus_1528_Transcript_1/1_Confidence_1.000_Length_3659	basement membrane-specific heparan sulfate proteoglycan core protein	3659	gi|321479130|gb|EFX90086.1|hypothetical protein DAPPUDRAFT_186952 [Daphnia pulex]	EFX90086	0	66	729.939	718	481
Locus_1529_Transcript_1/1_Confidence_1.000_Length_2223	clathrin heavy chain	2223	gi|242006398|ref|XP_002424037.1|clathrin heavy chain, putative [Pediculus humanus corporis] >gi|212507343|gb|EEB11299.1| clathrin heavy chain, putative [Pediculus humanus corporis]	XP_002424037	0	94	1078.54	643	605
Locus_1530_Transcript_1/3_Confidence_0.667_Length_615	heterogeneous nuclear ribonucleoprotein l-like	615	gi|340708741|ref|XP_003392980.1|PREDICTED: heterogeneous nuclear ribonucleoprotein L-like [Bombus terrestris]	XP_003392980	1.88518e-56	72	195.667	165	119
Locus_1530_Transcript_2/3_Confidence_0.667_Length_476	heterogeneous nuclear ribonucleoprotein l-like	476	gi|340708741|ref|XP_003392980.1|PREDICTED: heterogeneous nuclear ribonucleoprotein L-like [Bombus terrestris]	XP_003392980	1.04562e-65	80	218.009	154	124
Locus_1530_Transcript_3/3_Confidence_0.667_Length_536	heterogeneous nuclear ribonucleoprotein l-like	536	gi|340708741|ref|XP_003392980.1|PREDICTED: heterogeneous nuclear ribonucleoprotein L-like [Bombus terrestris]	XP_003392980	2.22574e-65	80	218.009	154	124
Locus_1531_Transcript_1/3_Confidence_0.600_Length_647	tubulin alpha-1c chain- partial	647	gi|149627356|ref|XP_001508693.1|PREDICTED: tubulin alpha-1C chain-like, partial [Ornithorhynchus anatinus]	XP_001508693	1.28541e-112	99	331.643	160	159
Locus_1531_Transcript_2/3_Confidence_0.667_Length_463	tubulin alpha-1c chain- partial	463	gi|149627356|ref|XP_001508693.1|PREDICTED: tubulin alpha-1C chain-like, partial [Ornithorhynchus anatinus]	XP_001508693	7.85665e-109	99	319.316	153	152
Locus_1531_Transcript_3/3_Confidence_0.733_Length_647	tubulin alpha-1c chain- partial	647	gi|149627356|ref|XP_001508693.1|PREDICTED: tubulin alpha-1C chain-like, partial [Ornithorhynchus anatinus]	XP_001508693	3.17811e-113	99	333.183	160	159
Locus_1532_Transcript_1/2_Confidence_1.000_Length_299	lipophorin precursor	299	gi|209571429|dbj|BAG75121.1|lipophorin precursor [Nilaparvata lugens]	BAG75121	4.64644e-20	67	93.9745	98	66
Locus_1532_Transcript_2/2_Confidence_1.000_Length_299	lipophorin precursor	299	gi|209571429|dbj|BAG75121.1|lipophorin precursor [Nilaparvata lugens]	BAG75121	6.30723e-20	67	93.5893	98	66
Locus_1536_Transcript_1/4_Confidence_0.214_Length_338	glutamine synthetase 2 (glutamate-amonia ligase)	338	gi|383860251|ref|XP_003705604.1|PREDICTED: glutamine synthetase 2 cytoplasmic-like [Megachile rotundata]	XP_003705604	1.01184e-24	86	104.375	67	58
Locus_1536_Transcript_2/4_Confidence_0.286_Length_337	glutamine synthetase	337	gi|91079628|ref|XP_967731.1|PREDICTED: similar to AGAP002355-PA [Tribolium castaneum] >gi|270003374|gb|EEZ99821.1| hypothetical protein TcasGA2_TC002601 [Tribolium castaneum]	XP_967731	8.49181e-61	88	200.29	111	98
Locus_1536_Transcript_3/4_Confidence_0.357_Length_588	glutamine synthetase isoform b	588	gi|347967690|ref|XP_312603.5|AGAP002355-PA [Anopheles gambiae str. PEST] >gi|333468344|gb|EAA08219.5| AGAP002355-PA [Anopheles gambiae str. PEST]	XP_312603	2.69538e-83	83	261.922	167	140
Locus_1536_Transcript_4/4_Confidence_0.286_Length_337	glutamine synthetase	337	gi|321477807|gb|EFX88765.1|hypothetical protein DAPPUDRAFT_206496 [Daphnia pulex]	EFX88765	3.10983e-60	89	198.749	111	99
Locus_1538_Transcript_1/1_Confidence_1.000_Length_302	fatty acid synthase-like isoform 2	302	gi|328705164|ref|XP_003242717.1|PREDICTED: fatty acid synthase-like isoform 2 [Acyrthosiphon pisum]	XP_003242717	1.45912e-39	84	150.214	95	80
Locus_1540_Transcript_1/1_Confidence_1.000_Length_2006	ecto-nox disulfide-thiol exchanger 2	2006	gi|91092928|ref|XP_971830.1|PREDICTED: similar to ecto-NOX disulfide-thiol exchanger 2 [Tribolium castaneum] >gi|270003029|gb|EEZ99476.1| hypothetical protein TcasGA2_TC000049 [Tribolium castaneum]	XP_971830	0	80	582.408	525	422
Locus_1541_Transcript_1/1_Confidence_1.000_Length_1413	dolichyl-phosphate beta-glucosyltransferase	1413	gi|332375232|gb|AEE62757.1|unknown [Dendroctonus ponderosae]	AEE62757	2.18412e-136	78	407.142	325	256
Locus_1542_Transcript_1/2_Confidence_1.000_Length_273	glutamate dehydrogenase	273	gi|114052462|ref|NP_001040245.1|glutamate dehydrogenase [Bombyx mori] >gi|87248501|gb|ABD36303.1| glutamate dehydrogenase [Bombyx mori]	NP_001040245	1.02643e-48	92	171.4	91	84
Locus_1542_Transcript_2/2_Confidence_1.000_Length_272	glutamate dehydrogenase	272	gi|114052462|ref|NP_001040245.1|glutamate dehydrogenase [Bombyx mori] >gi|87248501|gb|ABD36303.1| glutamate dehydrogenase [Bombyx mori]	NP_001040245	5.01933e-48	92	169.474	90	83
Locus_1545_Transcript_1/1_Confidence_1.000_Length_617	aggrecan core protein	617	gi|242012247|ref|XP_002426845.1|Perlucin, putative [Pediculus humanus corporis] >gi|212511058|gb|EEB14107.1| Perlucin, putative [Pediculus humanus corporis]	XP_002426845	4.26359e-27	63	109.768	125	79
Locus_1546_Transcript_1/1_Confidence_1.000_Length_2132	arginyl-trna synthetase	2132	gi|383862219|ref|XP_003706581.1|PREDICTED: arginine--tRNA ligase, cytoplasmic-like [Megachile rotundata]	XP_003706581	0	77	806.979	676	524
Locus_1548_Transcript_1/1_Confidence_1.000_Length_557	ribosomal protein l21	557	gi|340708670|ref|XP_003392945.1|PREDICTED: 60S ribosomal protein L21-like [Bombus terrestris]	XP_003392945	1.23665e-83	90	254.988	159	144
Locus_1549_Transcript_1/1_Confidence_1.000_Length_1005	hypothetical protein Phum_PHUM609160 [Pediculus humanus corporis]	1005	gi|242025198|ref|XP_002433013.1|hypothetical protein Phum_PHUM609160 [Pediculus humanus corporis] >gi|212518522|gb|EEB20275.1| hypothetical protein Phum_PHUM609160 [Pediculus humanus corporis]	XP_002433013	8.27035e-21	57	99.3673	177	102
Locus_1551_Transcript_1/1_Confidence_1.000_Length_977	cg7860-pa	977	gi|91088005|ref|XP_973827.1|PREDICTED: similar to l-asparaginase [Tribolium castaneum] >gi|270011895|gb|EFA08343.1| hypothetical protein TcasGA2_TC005986 [Tribolium castaneum]	XP_973827	4.30137e-110	74	333.569	302	224
Locus_1552_Transcript_1/1_Confidence_1.000_Length_1272	cytochrome p450	1272	gi|241659421|emb|CAZ65617.1|cytochrome P450 [Nilaparvata lugens]	CAZ65617	3.97143e-44	52	171.014	380	198
Locus_1553_Transcript_1/1_Confidence_1.000_Length_1198	protein kri1 homolog	1198	gi|242015782|ref|XP_002428526.1|conserved hypothetical protein [Pediculus humanus corporis] >gi|212513160|gb|EEB15788.1| conserved hypothetical protein [Pediculus humanus corporis]	XP_002428526	1.10275e-26	63	120.168	159	101
Locus_1554_Transcript_1/1_Confidence_1.000_Length_748	hypothetical protein TcasGA2_TC006209 [Tribolium castaneum]	748	gi|270012106|gb|EFA08554.1|hypothetical protein TcasGA2_TC006209 [Tribolium castaneum]	EFA08554	8.40892e-06	48	54.6842	139	67
Locus_1556_Transcript_1/2_Confidence_1.000_Length_391	icarapin- partial	391	gi|383858377|ref|XP_003704678.1|PREDICTED: icarapin-like, partial [Megachile rotundata]	XP_003704678	4.16168e-12	56	68.1662	104	59
Locus_1556_Transcript_2/2_Confidence_1.000_Length_275	salivary secreted mucin 3	275	gi|383858377|ref|XP_003704678.1|PREDICTED: icarapin-like, partial [Megachile rotundata]	XP_003704678	5.0829e-12	67	66.6254	67	45
Locus_1557_Transcript_1/1_Confidence_1.000_Length_1615	protein vac14 homolog	1615	gi|340716819|ref|XP_003396890.1|PREDICTED: protein VAC14 homolog [Bombus terrestris]	XP_003396890	0	79	667.537	529	423
Locus_1558_Transcript_1/1_Confidence_1.000_Length_473	protein creg2-like	473	gi|193662009|ref|XP_001950884.1|PREDICTED: protein CREG2-like [Acyrthosiphon pisum]	XP_001950884	8.25725e-25	64	104.76	105	68
Locus_1559_Transcript_1/1_Confidence_1.000_Length_2676	translocation protein sec63 homolog	2676	gi|242008885|ref|XP_002425227.1|conserved hypothetical protein [Pediculus humanus corporis] >gi|212508955|gb|EEB12489.1| conserved hypothetical protein [Pediculus humanus corporis]	XP_002425227	0	76	897.886	784	602
Locus_1562_Transcript_1/1_Confidence_1.000_Length_1186	golgin subfamily a member 1	1186	gi|350418499|ref|XP_003491877.1|PREDICTED: hypothetical protein LOC100749724 isoform 1 [Bombus impatiens]	XP_003491877	1.96117e-51	62	190.274	258	161
Locus_1563_Transcript_1/1_Confidence_1.000_Length_2874	glutamic acid-rich protein	2874	gi|357629420|gb|EHJ78197.1|hypothetical protein KGM_18799 [Danaus plexippus]	EHJ78197	2.73577e-20	41	105.916	551	229
Locus_1564_Transcript_1/2_Confidence_1.000_Length_391	40s ribosomal protein s17	391	gi|340721039|ref|XP_003398934.1|PREDICTED: 40S ribosomal protein S17-like isoform 1 [Bombus terrestris]	XP_003398934	1.70707e-42	98	105.145	54	53
Locus_1564_Transcript_2/2_Confidence_1.000_Length_349	40s ribosomal protein s17	349	gi|340721039|ref|XP_003398934.1|PREDICTED: 40S ribosomal protein S17-like isoform 1 [Bombus terrestris]	XP_003398934	3.64832e-36	98	105.145	54	53
Locus_1565_Transcript_1/1_Confidence_1.000_Length_1818	btb poz domain-containing protein 2-like	1818	gi|334326746|ref|XP_001371955.2|PREDICTED: BTB/POZ domain-containing protein 2-like [Monodelphis domestica]	XP_001371955	0	86	671.389	434	377
Locus_1566_Transcript_1/1_Confidence_1.000_Length_339	atp-binding cassette sub-family a member 3	339	gi|328705811|ref|XP_001947916.2|PREDICTED: ATP-binding cassette sub-family A member 3-like [Acyrthosiphon pisum]	XP_001947916	3.34685e-18	69	88.9669	91	63
Locus_1568_Transcript_1/6_Confidence_0.375_Length_759	protein tyrosine receptor q	759	gi|328718868|ref|XP_001948568.2|PREDICTED: hypothetical protein LOC100163240 [Acyrthosiphon pisum]	XP_001948568	2.97086e-15	46	83.9593	203	95
Locus_1568_Transcript_2/6_Confidence_0.625_Length_1311	phosphotidylinositol phosphatase ptprq-like	1311	gi|328718651|ref|XP_003246540.1|PREDICTED: hypothetical protein LOC100573779 [Acyrthosiphon pisum]	XP_003246540	7.25144e-16	53	88.5817	156	84
Locus_1568_Transcript_3/6_Confidence_0.562_Length_1198	phosphotidylinositol phosphatase ptprq-like	1198	gi|328718868|ref|XP_001948568.2|PREDICTED: hypothetical protein LOC100163240 [Acyrthosiphon pisum]	XP_001948568	2.87445e-13	46	80.1073	207	96
Locus_1568_Transcript_4/6_Confidence_0.562_Length_1308	lethal family member (let-805)	1308	gi|328718651|ref|XP_003246540.1|PREDICTED: hypothetical protein LOC100573779 [Acyrthosiphon pisum]	XP_003246540	9.20023e-18	53	94.3597	155	83
Locus_1568_Transcript_5/6_Confidence_0.562_Length_1311	phosphotidylinositol phosphatase ptprq-like	1311	gi|328718868|ref|XP_001948568.2|PREDICTED: hypothetical protein LOC100163240 [Acyrthosiphon pisum]	XP_001948568	4.11735e-13	46	80.1073	207	96
Locus_1568_Transcript_6/6_Confidence_0.562_Length_1311	phosphotidylinositol phosphatase ptprq-like	1311	gi|328718868|ref|XP_001948568.2|PREDICTED: hypothetical protein LOC100163240 [Acyrthosiphon pisum]	XP_001948568	4.11735e-13	46	80.1073	207	96
Locus_1569_Transcript_1/1_Confidence_1.000_Length_391	acid ceramidase-like	391	gi|351695916|gb|EHA98834.1|Acid ceramidase, partial [Heterocephalus glaber]	EHA98834	1.94941e-41	75	150.599	131	99
Locus_1570_Transcript_1/3_Confidence_0.625_Length_626	reverse transcriptase-like protein	626	gi|345491901|ref|XP_003426736.1|PREDICTED: hypothetical protein LOC100679084 [Nasonia vitripennis]	XP_003426736	2.21116e-07	55	45.0542	68	38
Locus_1570_Transcript_2/3_Confidence_0.750_Length_693	reverse transcriptase-like protein	693	gi|115815137|ref|XP_001200981.1|PREDICTED: similar to reverse transcriptase-like protein [Strongylocentrotus purpuratus] >gi|115950144|ref|XP_001179774.1| PREDICTED: similar to reverse transcriptase-like protein [Strongylocentrotus purpuratus]	XP_001200981	8.12518e-05	50	43.1282	82	41
Locus_1570_Transcript_3/3_Confidence_0.750_Length_675	reverse transcriptase-like protein	675	gi|322801161|gb|EFZ21879.1|hypothetical protein SINV_07771 [Solenopsis invicta]	EFZ21879	0.000204254	64	36.965	42	27
Locus_1571_Transcript_1/2_Confidence_1.000_Length_497	moca- isoform b	497	gi|194746402|ref|XP_001955669.1|GF18880 [Drosophila ananassae] >gi|190628706|gb|EDV44230.1| GF18880 [Drosophila ananassae]	XP_001955669	0.000321093	90	48.1358	44	40
Locus_1574_Transcript_1/1_Confidence_1.000_Length_326	bestrophin 2	326	gi|91079895|ref|XP_968277.1|PREDICTED: similar to AGAP004881-PA, partial [Tribolium castaneum]	XP_968277	3.82686e-52	90	174.096	107	97
Locus_1577_Transcript_1/1_Confidence_1.000_Length_2064	glucose dehydrogenase	2064	gi|156551752|ref|XP_001602133.1|PREDICTED: glucose dehydrogenase [acceptor]-like [Nasonia vitripennis]	XP_001602133	0	85	870.537	596	510
Locus_1582_Transcript_1/1_Confidence_1.000_Length_322	40s ribosomal protein s6-like	322	gi|307168090|gb|EFN61388.1|40S ribosomal protein S6 [Camponotus floridanus]	EFN61388	3.36971e-34	94	127.102	73	69
Locus_1585_Transcript_1/1_Confidence_1.000_Length_521	beta tubulin	521	gi|354470539|ref|XP_003497528.1|PREDICTED: tubulin beta-2A chain-like [Cricetulus griseus]	XP_003497528	2.88117e-120	99	350.517	173	172
Locus_1586_Transcript_1/2_Confidence_1.000_Length_390	adp-ribosylation factor 1	390	gi|354482400|ref|XP_003503386.1|PREDICTED: ADP-ribosylation factor 1-like [Cricetulus griseus]	XP_003503386	1.2482e-48	100	161.384	79	79
Locus_1586_Transcript_2/2_Confidence_1.000_Length_386	adp-ribosylation factor 1	386	gi|354482400|ref|XP_003503386.1|PREDICTED: ADP-ribosylation factor 1-like [Cricetulus griseus]	XP_003503386	1.20213e-48	100	161.384	79	79
Locus_1590_Transcript_1/1_Confidence_1.000_Length_1925	map kinase-activated protein kinase	1925	gi|91082767|ref|XP_973630.1|PREDICTED: similar to map kinase-activated protein kinase (mapkapk) [Tribolium castaneum] >gi|270014946|gb|EFA11394.1| hypothetical protein TcasGA2_TC013565 [Tribolium castaneum]	XP_973630	1.04956e-178	83	522.702	353	294
Locus_1591_Transcript_1/2_Confidence_1.000_Length_316	translationally controlled tumor protein	316	gi|90819984|gb|ABD98748.1|putative translationally controlled tumor protein [Graphocephala atropunctata]	ABD98748	1.84204e-31	95	118.627	62	59
Locus_1591_Transcript_2/2_Confidence_1.000_Length_316	translationally controlled tumor protein	316	gi|90819984|gb|ABD98748.1|putative translationally controlled tumor protein [Graphocephala atropunctata]	ABD98748	1.84204e-31	95	118.627	62	59
Locus_1592_Transcript_1/2_Confidence_1.000_Length_228	alpha tubulin	228	gi|28189749|dbj|BAC56489.1|similar to tubulin alpha 1 [Bos taurus]	BAC56489	7.76745e-23	97	92.0485	42	41
Locus_1592_Transcript_2/2_Confidence_1.000_Length_243	alpha tubulin	243	gi|344252860|gb|EGW08964.1|Tubulin alpha-3 chain [Cricetulus griseus]	EGW08964	1.49973e-17	86	78.9518	44	38
Locus_1594_Transcript_1/1_Confidence_1.000_Length_1161	vacuolar atp synthase subunit ac39	1161	gi|383860708|ref|XP_003705831.1|PREDICTED: V-type proton ATPase subunit d-like [Megachile rotundata]	XP_003705831	0	97	677.552	348	341
Locus_1596_Transcript_1/1_Confidence_1.000_Length_2700	spermatogenesis-associated protein 20	2700	gi|242004841|ref|XP_002423285.1|conserved hypothetical protein [Pediculus humanus corporis] >gi|212506287|gb|EEB10547.1| conserved hypothetical protein [Pediculus humanus corporis]	XP_002423285	0	73	857.44	731	534
Locus_1598_Transcript_1/1_Confidence_1.000_Length_2280	isoform f	2280	gi|189240939|ref|XP_970466.2|PREDICTED: similar to Mitochondrial tumor suppressor 1 homolog (Angiotensin-II type 2 receptor-interacting protein) (AT2 receptor-binding protein) (Coiled-coiled tumor suppressor gene 1 protein) [Tribolium castaneum]	XP_970466	3.27791e-17	57	94.3597	159	91
Locus_1600_Transcript_1/1_Confidence_1.000_Length_1078	protein creg1-like	1078	gi|193662009|ref|XP_001950884.1|PREDICTED: protein CREG2-like [Acyrthosiphon pisum]	XP_001950884	1.06919e-48	69	174.096	157	109
Locus_1602_Transcript_1/2_Confidence_0.750_Length_445	40s ribosomal protein s3a	445	gi|74901606|sp|Q5G5C4.1|RS3A_PERAMRecName: Full=40S ribosomal protein S3a >gi|57869784|gb|AAW57773.1| Parcxpwex01 [Periplaneta americana]	Q5G5C4	8.79885e-40	98	144.436	73	72
Locus_1602_Transcript_2/2_Confidence_0.875_Length_453	40s ribosomal protein s3a	453	gi|74901606|sp|Q5G5C4.1|RS3A_PERAMRecName: Full=40S ribosomal protein S3a >gi|57869784|gb|AAW57773.1| Parcxpwex01 [Periplaneta americana]	Q5G5C4	9.78286e-40	98	144.436	73	72
Locus_1604_Transcript_1/1_Confidence_1.000_Length_1247	developmentally-regulated gtp-binding protein 2-like	1247	gi|307197879|gb|EFN78978.1|Developmentally-regulated GTP-binding protein 2 [Harpegnathos saltator]	EFN78978	0	97	622.854	349	341
Locus_1605_Transcript_1/1_Confidence_1.000_Length_347	bla g 5 allergen	347	gi|91078932|ref|XP_967475.1|PREDICTED: similar to Bla g 5 allergen isoform 1 [Tribolium castaneum] >gi|91078934|ref|XP_976145.1| PREDICTED: similar to Bla g 5 allergen isoform 2 [Tribolium castaneum] >gi|270004172|gb|EFA00620.1| hypothetical protein TcasGA2_TC003496 [Tribolium castaneum]	XP_967475	6.20261e-25	71	102.834	89	64
Locus_1607_Transcript_1/1_Confidence_1.000_Length_917	peroxiredoxin 1	917	gi|307175821|gb|EFN65636.1|Peroxiredoxin 1 [Camponotus floridanus]	EFN65636	1.44872e-115	91	342.428	191	175
Locus_1608_Transcript_1/1_Confidence_1.000_Length_1030	piggybac transposable element derived 4	1030	gi|221109326|ref|XP_002165783.1|PREDICTED: similar to piggyBac transposable element derived 4 [Hydra magnipapillata]	XP_002165783	0.000454099	44	41.5874	159	71
Locus_1609_Transcript_1/3_Confidence_0.750_Length_343	lipoyltransferase mitochondrial-like	343	gi|195380812|ref|XP_002049155.1|GJ21426 [Drosophila virilis] >gi|194143952|gb|EDW60348.1| GJ21426 [Drosophila virilis]	XP_002049155	1.11623e-40	71	148.673	111	79
Locus_1609_Transcript_2/3_Confidence_0.625_Length_322	lipoyltransferase mitochondrial-like	322	gi|195441869|ref|XP_002068684.1|GK17909 [Drosophila willistoni] >gi|194164769|gb|EDW79670.1| GK17909 [Drosophila willistoni]	XP_002068684	9.06575e-41	80	148.673	98	79
Locus_1609_Transcript_3/3_Confidence_0.750_Length_380	lipoyltransferase mitochondrial-like	380	gi|195380812|ref|XP_002049155.1|GJ21426 [Drosophila virilis] >gi|194143952|gb|EDW60348.1| GJ21426 [Drosophila virilis]	XP_002049155	4.64696e-41	67	150.214	126	85
Locus_1612_Transcript_1/1_Confidence_1.000_Length_2331	lilliputian cg8817-pb	2331	gi|340710387|ref|XP_003393773.1|PREDICTED: hypothetical protein LOC100648085 [Bombus terrestris]	XP_003393773	2.50335e-48	55	194.126	303	167
Locus_1614_Transcript_1/1_Confidence_1.000_Length_579	protein creg1-like	579	gi|321475852|gb|EFX86814.1|hypothetical protein DAPPUDRAFT_44590 [Daphnia pulex]	EFX86814	9.63447e-20	64	91.2781	90	58
Locus_1615_Transcript_1/1_Confidence_1.000_Length_2244	bifunctional aminoacyl-trna synthetase	2244	gi|195392359|ref|XP_002054825.1|GJ22579 [Drosophila virilis] >gi|194152911|gb|EDW68345.1| GJ22579 [Drosophila virilis]	XP_002054825	0	77	880.552	680	530
Locus_1616_Transcript_1/1_Confidence_1.000_Length_1728	serine threonine-protein kinase wnk	1728	gi|322786476|gb|EFZ12925.1|hypothetical protein SINV_10612 [Solenopsis invicta]	EFZ12925	0	91	666.766	391	356
Locus_1618_Transcript_1/1_Confidence_1.000_Length_289	vesicular glutamate transporter 1-like	289	gi|383861142|ref|XP_003706045.1|PREDICTED: vesicular glutamate transporter 2-like [Megachile rotundata]	XP_003706045	5.15023e-24	66	102.834	96	64
Locus_1620_Transcript_1/1_Confidence_1.000_Length_6659	fatty acid synthase-like	6659	gi|91078002|ref|XP_969531.1|PREDICTED: similar to p270 [Tribolium castaneum] >gi|270001419|gb|EEZ97866.1| hypothetical protein TcasGA2_TC000238 [Tribolium castaneum]	XP_969531	0	53	1041.18	2216	1175
Locus_1623_Transcript_1/1_Confidence_1.000_Length_1456	conserved hypothetical protein [Culex quinquefasciatus]	1456	gi|170049989|ref|XP_001858957.1|conserved hypothetical protein [Culex quinquefasciatus] >gi|167871617|gb|EDS35000.1| conserved hypothetical protein [Culex quinquefasciatus]	XP_001858957	1.00688e-27	47	122.479	334	160
Locus_1627_Transcript_1/1_Confidence_1.000_Length_1327	dna-j hsp40	1327	gi|170038291|ref|XP_001846985.1|DNA-J/hsp40 [Culex quinquefasciatus] >gi|167881844|gb|EDS45227.1| DNA-J/hsp40 [Culex quinquefasciatus]	XP_001846985	1.89905e-176	84	509.22	351	295
Locus_1628_Transcript_1/1_Confidence_1.000_Length_759	protein takeout-like	759	gi|193636635|ref|XP_001950829.1|PREDICTED: protein takeout-like [Acyrthosiphon pisum]	XP_001950829	1.55123e-48	63	171.014	205	131
Locus_1630_Transcript_1/2_Confidence_0.714_Length_321	l-asparaginase i	321	gi|194887951|ref|XP_001976836.1|GG18566 [Drosophila erecta] >gi|190648485|gb|EDV45763.1| GG18566 [Drosophila erecta]	XP_001976836	1.2135e-17	60	86.2705	100	60
Locus_1630_Transcript_2/2_Confidence_0.714_Length_373	l-asparaginase i	373	gi|195398929|ref|XP_002058073.1|GJ15882 [Drosophila virilis] >gi|194150497|gb|EDW66181.1| GJ15882 [Drosophila virilis]	XP_002058073	2.49463e-18	62	88.9669	110	69
Locus_1631_Transcript_1/2_Confidence_0.769_Length_506	hypothetical conserved protein	506	gi|289577260|ref|NP_001166188.1|Z band alternatively spliced PDZ-motif protein 66 isoform 2 [Nasonia vitripennis]	NP_001166188	1.13076e-23	62	101.679	104	65
Locus_1631_Transcript_2/2_Confidence_0.769_Length_557	hypothetical conserved protein	557	gi|270007461|gb|EFA03909.1|hypothetical protein TcasGA2_TC014041 [Tribolium castaneum]	EFA03909	2.36576e-32	77	128.642	98	76
Locus_1632_Transcript_1/1_Confidence_1.000_Length_322	ribosomal protein l10	322	gi|56462218|gb|AAV91392.1|ribosomal protein L10 [Lonomia obliqua]	AAV91392	8.63575e-47	91	156.762	86	79
Locus_1634_Transcript_1/1_Confidence_1.000_Length_1807	recombination repair protein 1-like	1807	gi|350410618|ref|XP_003489091.1|PREDICTED: recombination repair protein 1-like [Bombus impatiens]	XP_003489091	5.91702e-127	72	387.882	332	241
Locus_1635_Transcript_1/1_Confidence_1.000_Length_638	z band alternatively spliced pdz-motif protein isoform k	638	gi|328722465|ref|XP_003247587.1|PREDICTED: PDZ and LIM domain protein Zasp-like isoform 3 [Acyrthosiphon pisum]	XP_003247587	1.96375e-45	77	168.318	143	111
Locus_1636_Transcript_1/1_Confidence_1.000_Length_261	cytochrome c oxidase polypeptide iv	261	gi|282158083|ref|NP_001164085.1|cytochrome c oxidase subunit IV [Tribolium castaneum] >gi|270011048|gb|EFA07496.1| hypothetical protein TcasGA2_TC009512 [Tribolium castaneum]	NP_001164085	2.89369e-22	85	93.9745	55	47
Locus_1637_Transcript_1/1_Confidence_1.000_Length_233	ribosomal protein l27ae	233	gi|90820018|gb|ABD98766.1|putative ribosomal protein L27Ae [Graphocephala atropunctata]	ABD98766	1.53781e-33	100	122.094	59	59
Locus_1638_Transcript_1/1_Confidence_1.000_Length_569	adp-ribosylation factor 1	569	gi|307095130|gb|ADN29871.1|ADP ribosylation factor [Triatoma matogrossensis]	ADN29871	2.7933e-68	100	216.853	106	106
Locus_1641_Transcript_1/1_Confidence_1.000_Length_631	eukaryotic initiation factor 4a	631	gi|350421455|ref|XP_003492849.1|PREDICTED: eukaryotic initiation factor 4A-like isoform 1 [Bombus impatiens]	XP_003492849	1.29103e-112	91	339.347	196	180
Locus_1643_Transcript_1/1_Confidence_1.000_Length_1924	bifunctional coenzyme a synthase	1924	gi|383853249|ref|XP_003702135.1|PREDICTED: bifunctional coenzyme A synthase-like [Megachile rotundata]	XP_003702135	7.0626e-171	70	509.22	523	368
Locus_1645_Transcript_1/1_Confidence_1.000_Length_420	selenium-dependent glutathione peroxidase	420	gi|290969348|gb|ADD71075.1|selenium-dependent glutathione peroxidase [Haliotis discus hannai]	ADD71075	9.94016e-25	68	103.605	91	62
Locus_1647_Transcript_1/1_Confidence_1.000_Length_3186	phosphatidylserine decarboxylase proenzyme-like	3186	gi|156537524|ref|XP_001607478.1|PREDICTED: phosphatidylserine decarboxylase proenzyme-like [Nasonia vitripennis]	XP_001607478	3.49449e-99	58	330.102	403	237
Locus_1648_Transcript_1/4_Confidence_0.429_Length_219	isoform m	219	gi|90855625|gb|ABE01174.1|IP16026p [Drosophila melanogaster]	ABE01174	1.03165e-15	62	76.6406	74	46
Locus_1648_Transcript_2/4_Confidence_0.571_Length_628	isoform h	628	gi|345490244|ref|XP_003426335.1|PREDICTED: hypothetical protein LOC100679236 [Nasonia vitripennis]	XP_003426335	6.18332e-30	69	126.331	115	80
Locus_1648_Transcript_3/4_Confidence_0.571_Length_312	cg6108 cg6108-pa	312	gi|242010134|ref|XP_002425831.1|hypothetical protein Phum_PHUM221870 [Pediculus humanus corporis] >gi|212509764|gb|EEB13093.1| hypothetical protein Phum_PHUM221870 [Pediculus humanus corporis]	XP_002425831	8.30012e-22	59	98.9821	120	71
Locus_1648_Transcript_4/4_Confidence_0.571_Length_339	cg6108 cg6108-pa	339	gi|345490244|ref|XP_003426335.1|PREDICTED: hypothetical protein LOC100679236 [Nasonia vitripennis]	XP_003426335	2.54678e-31	69	126.331	115	80
Locus_1649_Transcript_1/2_Confidence_1.000_Length_311	hypothetical protein [Eristalis tenax]	311	gi|146189684|emb|CAM92110.1|hypothetical protein [Eristalis tenax]	CAM92110	2.29374e-05	69	46.9802	46	32
Locus_1649_Transcript_2/2_Confidence_1.000_Length_346	kazal-type proteinase inhibitor-like protein	346	gi|170028831|ref|XP_001842298.1|conserved hypothetical protein [Culex quinquefasciatus] >gi|167877983|gb|EDS41366.1| conserved hypothetical protein [Culex quinquefasciatus]	XP_001842298	2.59508e-05	50	47.3654	62	31
Locus_1650_Transcript_1/1_Confidence_1.000_Length_474	conserved protein	474	gi|357625395|gb|EHJ75854.1|hypothetical protein KGM_17991 [Danaus plexippus]	EHJ75854	1.31957e-12	65	68.5514	80	52
Locus_1652_Transcript_1/1_Confidence_1.000_Length_590	peptidoglycan recognition protein 3 short class	590	gi|270015154|gb|EFA11602.1|hypothetical protein TcasGA2_TC013620 [Tribolium castaneum]	EFA11602	2.76896e-30	69	119.398	96	67
Locus_1654_Transcript_1/2_Confidence_1.000_Length_874	isoform b	874	gi|195053828|ref|XP_001993828.1|GH19024 [Drosophila grimshawi] >gi|193895698|gb|EDV94564.1| GH19024 [Drosophila grimshawi]	XP_001993828	1.43799e-86	74	246.128	208	154
Locus_1654_Transcript_2/2_Confidence_1.000_Length_697	isoform b	697	gi|193716193|ref|XP_001949775.1|PREDICTED: gelsolin-like isoform 1 [Acyrthosiphon pisum]	XP_001949775	1.40664e-73	79	229.95	173	137
Locus_1656_Transcript_1/1_Confidence_1.000_Length_1037	methylosome subunit picln	1037	gi|321461713|gb|EFX72742.1|hypothetical protein DAPPUDRAFT_308065 [Daphnia pulex]	EFX72742	2.11256e-32	66	129.028	139	93
Locus_1657_Transcript_1/1_Confidence_1.000_Length_226	fatty acid synthase-like	226	gi|340718780|ref|XP_003397841.1|PREDICTED: fatty acid synthase-like [Bombus terrestris] >gi|363980846|gb|AEW43642.1| fatty acid synthase [Bombus terrestris]	XP_003397841	6.83006e-33	93	129.798	73	68
Locus_1658_Transcript_1/1_Confidence_1.000_Length_689	26s proteasome non-atpase regulatory subunit 6	689	gi|357610675|gb|EHJ67089.1|hypothetical protein KGM_03040 [Danaus plexippus]	EHJ67089	1.53643e-71	69	233.417	229	160
Locus_1661_Transcript_1/2_Confidence_1.000_Length_335	fatty acid binding protein	335	gi|342905773|gb|AEL79170.1|fatty acid-binding protein FABP [Rhodnius prolixus]	AEL79170	7.38672e-41	90	141.354	90	81
Locus_1661_Transcript_2/2_Confidence_1.000_Length_251	fatty acid binding protein	251	gi|342905773|gb|AEL79170.1|fatty acid-binding protein FABP [Rhodnius prolixus]	AEL79170	7.28227e-38	90	132.494	83	75
Locus_1662_Transcript_1/1_Confidence_1.000_Length_391	serine threonine-protein kinase mitochondrial-like	391	gi|156555444|ref|XP_001605979.1|PREDICTED: serine/threonine-protein kinase PINK1, mitochondrial-like [Nasonia vitripennis]	XP_001605979	5.46717e-44	74	160.614	129	96
Locus_1663_Transcript_1/1_Confidence_1.000_Length_2519	cell division cycle and apoptosis regulator protein 1	2519	gi|270002493|gb|EEZ98940.1|hypothetical protein TcasGA2_TC004563 [Tribolium castaneum]	EEZ98940	3.25534e-80	75	289.656	257	193
Locus_1664_Transcript_1/1_Confidence_1.000_Length_5428	protein dopey-1 homolog isoform 1	5428	gi|328721966|ref|XP_001943256.2|PREDICTED: protein dopey-1 homolog isoform 1 [Acyrthosiphon pisum]	XP_001943256	0	68	1702.57	1910	1302
Locus_1665_Transcript_1/1_Confidence_1.000_Length_1168	lim domain-binding protein 3	1168	gi|380027286|ref|XP_003697359.1|PREDICTED: LOW QUALITY PROTEIN: PDZ and LIM domain protein Zasp-like [Apis florea]	XP_003697359	1.20141e-109	95	347.436	167	160
Locus_1666_Transcript_1/1_Confidence_1.000_Length_3266	leucine-rich transmembrane protein	3266	gi|357603260|gb|EHJ63681.1|hypothetical protein KGM_06598 [Danaus plexippus]	EHJ63681	1.2536e-46	48	187.193	539	259
Locus_1668_Transcript_1/1_Confidence_1.000_Length_2224	nadph--cytochrome p450 reductase-like	2224	gi|242006280|ref|XP_002423980.1|NADPH--cytochrome P450, putative [Pediculus humanus corporis] >gi|212507262|gb|EEB11242.1| NADPH--cytochrome P450, putative [Pediculus humanus corporis]	XP_002423980	9.01729e-110	87	359.377	228	200
Locus_1670_Transcript_1/1_Confidence_1.000_Length_434	chromosome segregation atpase	434	gi|300812997|ref|ZP_07093383.1|conserved hypothetical protein [Lactobacillus delbrueckii subsp. bulgaricus PB2003/044-T3-4] >gi|300496031|gb|EFK31167.1| conserved hypothetical protein [Lactobacillus delbrueckii subsp. bulgaricus PB2003/044-T3-4]	ZP_07093383	0.000743276	52	46.595	147	77
Locus_1671_Transcript_1/1_Confidence_1.000_Length_459	short isoform ab	459	gi|189239227|ref|XP_973767.2|PREDICTED: similar to kakapo [Tribolium castaneum]	XP_973767	6.26185e-27	73	116.316	100	73
Locus_1672_Transcript_2/2_Confidence_1.000_Length_307	venom serine carboxypeptidase	307	gi|357607746|gb|EHJ65674.1|venom serine carboxypeptidase [Danaus plexippus]	EHJ65674	2.4425e-05	50	50.0618	103	52
Locus_1674_Transcript_1/1_Confidence_1.000_Length_1713	facilitated trehalose transporter tret1-like	1713	gi|193610443|ref|XP_001952640.1|PREDICTED: facilitated trehalose transporter Tret1-like [Acyrthosiphon pisum]	XP_001952640	1.21311e-88	57	292.352	447	259
Locus_1675_Transcript_1/1_Confidence_1.000_Length_682	myosin heavy nonmuscle or smooth muscle	682	gi|307214547|gb|EFN89532.1|Myosin heavy chain, non-muscle [Harpegnathos saltator]	EFN89532	2.02118e-83	93	281.567	227	212
Locus_1678_Transcript_1/2_Confidence_1.000_Length_437	spermine synthase	437	gi|307204802|gb|EFN83360.1|Spermine synthase [Harpegnathos saltator]	EFN83360	4.83495e-74	88	232.646	145	129
Locus_1678_Transcript_2/2_Confidence_1.000_Length_437	spermine synthase	437	gi|307204802|gb|EFN83360.1|Spermine synthase [Harpegnathos saltator]	EFN83360	9.67396e-74	88	231.876	145	128
Locus_1679_Transcript_1/1_Confidence_1.000_Length_295	abnormal wing disc-like protein	295	gi|90819960|gb|ABD98737.1|putative nucleoside diphosphate kinase [Graphocephala atropunctata]	ABD98737	1.05447e-64	100	203.371	97	97
Locus_1681_Transcript_1/1_Confidence_1.000_Length_3380	upf0378 protein kiaa0100-like	3380	gi|350396712|ref|XP_003484637.1|PREDICTED: UPF0378 protein KIAA0100-like [Bombus impatiens]	XP_003484637	0	81	1337.4	1011	826
Locus_1682_Transcript_1/1_Confidence_1.000_Length_469	isoform e	469	gi|242007864|ref|XP_002424738.1|conserved hypothetical protein [Pediculus humanus corporis] >gi|212508231|gb|EEB12000.1| conserved hypothetical protein [Pediculus humanus corporis]	XP_002424738	2.93306e-64	100	190.66	120	120
Locus_1683_Transcript_1/1_Confidence_1.000_Length_1595	26s proteasome non-atpase regulatory subunit 12	1595	gi|242014164|ref|XP_002427765.1|26S proteasome non-ATPase regulatory subunit, putative [Pediculus humanus corporis] >gi|212512219|gb|EEB15027.1| 26S proteasome non-ATPase regulatory subunit, putative [Pediculus humanus corporis]	XP_002427765	0	90	725.702	460	414
Locus_1684_Transcript_1/2_Confidence_0.833_Length_285	nadh dehydrogenase	285	gi|193587168|ref|XP_001946240.1|PREDICTED: NADH dehydrogenase [ubiquinone] flavoprotein 1, mitochondrial-like [Acyrthosiphon pisum]	XP_001946240	5.52232e-44	98	120.939	58	57
Locus_1684_Transcript_2/2_Confidence_0.833_Length_285	nadh dehydrogenase	285	gi|193587168|ref|XP_001946240.1|PREDICTED: NADH dehydrogenase [ubiquinone] flavoprotein 1, mitochondrial-like [Acyrthosiphon pisum]	XP_001946240	5.52232e-44	98	120.939	58	57
Locus_1685_Transcript_1/2_Confidence_1.000_Length_483	14-3-3 zeta	483	gi|365266873|gb|AEW70349.1|14-3-3 zeta [Megachile rotundata]	AEW70349	4.21332e-106	100	314.309	161	161
Locus_1685_Transcript_2/2_Confidence_1.000_Length_315	14-3-3 zeta	315	gi|263173438|gb|ACY69942.1|multifunctional chaperone [Cimex lectularius]	ACY69942	5.39422e-64	99	204.527	105	104
Locus_1687_Transcript_1/1_Confidence_1.000_Length_1812	er degradation-enhancing alpha-mannosidase-like 1	1812	gi|242001042|ref|XP_002435164.1|alpha-mannosidase, putative [Ixodes scapularis] >gi|215498494|gb|EEC07988.1| alpha-mannosidase, putative [Ixodes scapularis]	XP_002435164	0	78	689.493	545	430
Locus_1690_Transcript_1/1_Confidence_1.000_Length_663	PREDICTED: uncharacterized protein LOC100865969 [Apis florea]	663	gi|380030574|ref|XP_003698920.1|PREDICTED: uncharacterized protein LOC100865969 [Apis florea]	XP_003698920	4.94237e-09	86	60.077	37	32
Locus_1691_Transcript_1/1_Confidence_1.000_Length_2041	isoform a	2041	gi|347971473|ref|XP_313121.5|AGAP004218-PA [Anopheles gambiae str. PEST] >gi|333468684|gb|EAA08542.5| AGAP004218-PA [Anopheles gambiae str. PEST]	XP_313121	1.06051e-35	53	147.132	288	153
Locus_1695_Transcript_1/1_Confidence_1.000_Length_348	katanin p60 atpase-containing subunit a-like 1	348	gi|380025740|ref|XP_003696626.1|PREDICTED: LOW QUALITY PROTEIN: katanin p60 ATPase-containing subunit A-like 1-like [Apis florea]	XP_003696626	6.33323e-67	96	219.935	115	111
Locus_1696_Transcript_1/1_Confidence_1.000_Length_369	thioredoxin-like protein	369	gi|194759109|ref|XP_001961792.1|GF15144 [Drosophila ananassae] >gi|190615489|gb|EDV31013.1| GF15144 [Drosophila ananassae]	XP_001961792	1.02337e-24	68	100.523	83	57
Locus_1697_Transcript_1/1_Confidence_1.000_Length_2601	serine threonine protein kinase	2601	gi|347966505|ref|XP_003435922.1|AGAP001752-PB [Anopheles gambiae str. PEST] >gi|333470031|gb|EGK97491.1| AGAP001752-PB [Anopheles gambiae str. PEST]	XP_003435922	0	92	593.193	344	318
Locus_1698_Transcript_1/1_Confidence_1.000_Length_3577	vitellogenin	3577	gi|355398726|gb|AER70365.1|vitellogenin [Vespula vulgaris]	AER70365	1.9086e-62	44	243.047	1107	491
Locus_1700_Transcript_1/5_Confidence_0.385_Length_561	integrin beta-ps-like	561	gi|328711107|ref|XP_003244447.1|PREDICTED: integrin beta-PS-like [Acyrthosiphon pisum]	XP_003244447	4.58303e-83	87	272.322	186	163
Locus_1700_Transcript_2/5_Confidence_0.615_Length_1139	integrin beta-ps-like	1139	gi|242023700|ref|XP_002432269.1|myospheroid protein, putative [Pediculus humanus corporis] >gi|212517678|gb|EEB19531.1| myospheroid protein, putative [Pediculus humanus corporis]	XP_002432269	0	82	577.785	379	311
Locus_1700_Transcript_3/5_Confidence_0.615_Length_1139	integrin beta-ps-like	1139	gi|242023700|ref|XP_002432269.1|myospheroid protein, putative [Pediculus humanus corporis] >gi|212517678|gb|EEB19531.1| myospheroid protein, putative [Pediculus humanus corporis]	XP_002432269	0	81	571.622	379	308
Locus_1700_Transcript_4/5_Confidence_0.692_Length_1340	integrin beta-ps-like	1340	gi|242023700|ref|XP_002432269.1|myospheroid protein, putative [Pediculus humanus corporis] >gi|212517678|gb|EEB19531.1| myospheroid protein, putative [Pediculus humanus corporis]	XP_002432269	0	82	677.552	446	369
Locus_1700_Transcript_5/5_Confidence_0.615_Length_1139	integrin beta-ps-like	1139	gi|242023700|ref|XP_002432269.1|myospheroid protein, putative [Pediculus humanus corporis] >gi|212517678|gb|EEB19531.1| myospheroid protein, putative [Pediculus humanus corporis]	XP_002432269	0	82	579.326	379	311
Locus_1701_Transcript_1/1_Confidence_1.000_Length_2288	translation elongation factor g	2288	gi|170040111|ref|XP_001847855.1|elongation factor G 1, mitochondrial [Culex quinquefasciatus] >gi|261263143|sp|B0WGM1.1|EFGM_CULQU RecName: Full=Elongation factor G, mitochondrial; Short=EF-Gmt; AltName: Full=Elongation factor G 1, mitochondrial; Short=mEF-G 1; AltName: Full=Elongation factor G1; Flags: Precursor >gi|167863667|gb|EDS27050.1| elongation factor G 1, mitochondrial [Culex quinquefasc…	XP_001847855	0	87	1129.78	720	628
Locus_1704_Transcript_1/1_Confidence_1.000_Length_517	c1q-like venom protein precursor	517	gi|322784033|gb|EFZ11173.1|hypothetical protein SINV_15128 [Solenopsis invicta]	EFZ11173	1.68796e-17	62	83.9593	98	61
Locus_1705_Transcript_1/1_Confidence_1.000_Length_520	cg4147	520	gi|295872422|gb|ADG50136.1|CG4147 [Drosophila simulans] >gi|295872424|gb|ADG50137.1| CG4147 [Drosophila simulans] >gi|295872426|gb|ADG50138.1| CG4147 [Drosophila simulans] >gi|295872428|gb|ADG50139.1| CG4147 [Drosophila simulans] >gi|295872430|gb|ADG50140.1| CG4147 [Drosophila simulans] >gi|295872432|gb|ADG50141.1| CG4147 [Drosophila simulans] >gi|295872434|gb|ADG50142.1| CG4147 [Drosophila simul…	ADG50136	3.06943e-104	99	308.916	173	172
Locus_1706_Transcript_1/1_Confidence_1.000_Length_1601	ras association domain-containing protein 8-like	1601	gi|242012845|ref|XP_002427137.1|conserved hypothetical protein [Pediculus humanus corporis] >gi|212511408|gb|EEB14399.1| conserved hypothetical protein [Pediculus humanus corporis]	XP_002427137	8.55582e-159	65	474.552	537	354
Locus_1707_Transcript_1/1_Confidence_1.000_Length_262	40s ribosomal protein s20	262	gi|208657531|gb|ACI30062.1|40S ribosomal protein S20 [Anopheles darlingi] >gi|312378411|gb|EFR24992.1| hypothetical protein AND_27252 [Anopheles darlingi]	ACI30062	1.4771e-44	90	149.828	86	78
Locus_1710_Transcript_1/1_Confidence_1.000_Length_3220	monocarboxylate transporter 14	3220	gi|383853225|ref|XP_003702123.1|PREDICTED: uncharacterized protein LOC100881636 [Megachile rotundata]	XP_003702123	0	71	793.882	761	545
Locus_1711_Transcript_1/2_Confidence_1.000_Length_392	integrin alpha-ps1	392	gi|242011545|ref|XP_002426509.1|Integrin alpha-PS1 precursor, putative [Pediculus humanus corporis] >gi|212510635|gb|EEB13771.1| Integrin alpha-PS1 precursor, putative [Pediculus humanus corporis]	XP_002426509	3.17608e-33	86	132.494	86	74
Locus_1711_Transcript_2/2_Confidence_1.000_Length_419	integrin alpha-ps1	419	gi|328719447|ref|XP_001947330.2|PREDICTED: integrin alpha-PS1-like isoform 1 [Acyrthosiphon pisum]	XP_001947330	2.11106e-33	81	133.65	95	77
Locus_1719_Transcript_1/1_Confidence_1.000_Length_1471	unc93a protein	1471	gi|66555624|ref|XP_396585.2|PREDICTED: UNC93-like protein-like [Apis mellifera]	XP_396585	0	84	686.026	477	405
Locus_1722_Transcript_1/1_Confidence_1.000_Length_2803	fetal alzheimer falz	2803	gi|383857078|ref|XP_003704033.1|PREDICTED: LOW QUALITY PROTEIN: nucleosome-remodeling factor subunit NURF301-like [Megachile rotundata]	XP_003704033	7.42085e-178	61	581.637	845	519
Locus_1724_Transcript_1/1_Confidence_1.000_Length_1654	nuclear pore complex protein nup98	1654	gi|157105810|ref|XP_001649036.1|nuclear pore complex protein nup98 [Aedes aegypti] >gi|108880000|gb|EAT44225.1| nuclear pore complex protein nup98 [Aedes aegypti]	XP_001649036	1.86996e-96	52	331.257	561	294
Locus_1726_Transcript_1/1_Confidence_1.000_Length_1949	gp150 protein	1949	gi|357631018|gb|EHJ78757.1|hypothetical protein KGM_11850 [Danaus plexippus]	EHJ78757	1.35279e-47	53	187.963	473	251
Locus_1730_Transcript_1/1_Confidence_1.000_Length_382	z band alternatively spliced pdz-motif protein isoform b	382	gi|91082237|ref|XP_967133.1|PREDICTED: similar to IP16036p isoform 1 [Tribolium castaneum]	XP_967133	1.83787e-19	53	90.1225	149	79
Locus_1731_Transcript_1/1_Confidence_1.000_Length_1524	nucleolar protein c7b	1524	gi|328714759|ref|XP_001946845.2|PREDICTED: hypothetical protein LOC100161626 isoform 1 [Acyrthosiphon pisum]	XP_001946845	5.05365e-157	69	487.649	553	385
Locus_1733_Transcript_1/1_Confidence_1.000_Length_325	trehalose transporter 1- isoform b	325	gi|193674084|ref|XP_001950990.1|PREDICTED: facilitated trehalose transporter Tret1-like isoform 1 [Acyrthosiphon pisum]	XP_001950990	4.64396e-38	80	143.28	103	83
Locus_1735_Transcript_1/1_Confidence_1.000_Length_887	midline isoform q	887	gi|91095131|ref|XP_971500.1|PREDICTED: similar to midline fasciclin [Tribolium castaneum] >gi|270015611|gb|EFA12059.1| hypothetical protein TcasGA2_TC012903 [Tribolium castaneum]	XP_971500	3.11814e-33	54	138.272	230	126
Locus_1737_Transcript_1/1_Confidence_1.000_Length_365	ribosomal protein s3	365	gi|116488040|gb|ABJ98602.1|40S ribosomal protein S3 [Scophthalmus maximus]	ABJ98602	5.13273e-72	98	222.246	120	118
Locus_1738_Transcript_1/1_Confidence_1.000_Length_881	late trypsin	881	gi|25990134|gb|AAN74999.1|late trypsin-like 2 [Ochlerotatus epactius]	AAN74999	2.7069e-31	53	126.716	237	127
Locus_1739_Transcript_1/1_Confidence_1.000_Length_274	troponin c	274	gi|170053795|ref|XP_001862839.1|troponin C [Culex quinquefasciatus] >gi|167874148|gb|EDS37531.1| troponin C [Culex quinquefasciatus]	XP_001862839	2.74736e-08	75	55.8398	41	31
Locus_1740_Transcript_1/1_Confidence_1.000_Length_203	sugar transporter 14	203	gi|291461587|dbj|BAI83428.1|sugar transporter 14 [Nilaparvata lugens]	BAI83428	0.000643038	68	34.6538	38	26
Locus_1741_Transcript_1/1_Confidence_1.000_Length_1049	atp-binding cassette sub-family e member 1	1049	gi|242006426|ref|XP_002424051.1|ATP-binding cassette subfamily E, member 1 [Pediculus humanus corporis] >gi|212507357|gb|EEB11313.1| ATP-binding cassette subfamily E, member 1 [Pediculus humanus corporis]	XP_002424051	0	95	636.336	335	321
Locus_1742_Transcript_1/1_Confidence_1.000_Length_525	eukaryotic translation initiation factor 2 subunit 2	525	gi|239789408|dbj|BAH71330.1|ACYPI004549 [Acyrthosiphon pisum]	BAH71330	3.60878e-76	100	236.498	117	117
Locus_1743_Transcript_1/1_Confidence_1.000_Length_1045	transcription factor hnf-4 homolog	1045	gi|189239605|ref|XP_968613.2|PREDICTED: similar to hepatocyte nuclear factor 4 [Tribolium castaneum]	XP_968613	0	91	534.258	340	312
Locus_1744_Transcript_1/1_Confidence_1.000_Length_344	endothelin-converting enzyme 1	344	gi|384497359|gb|EIE87850.1|hypothetical protein RO3G_12561 [Rhizopus oryzae RA 99-880]	EIE87850	1.07422e-21	61	96.2857	102	63
Locus_1746_Transcript_1/1_Confidence_1.000_Length_717	glycosyl hydrolase family protein	717	gi|304414850|ref|ZP_07395768.1|glycosyl hydrolase [Candidatus Regiella insecticola LSR1] >gi|304283119|gb|EFL91533.1| glycosyl hydrolase [Candidatus Regiella insecticola LSR1]	ZP_07395768	2.41451e-56	62	189.504	197	124
Locus_1747_Transcript_1/1_Confidence_1.000_Length_5933	glutamate synthase	5933	gi|328721168|ref|XP_001948786.2|PREDICTED: putative glutamate synthase [NADPH]-like [Acyrthosiphon pisum]	XP_001948786	0	88	3089.29	1985	1757
Locus_1748_Transcript_1/7_Confidence_0.750_Length_1106	high density lipoprotein binding isoform cra_b	1106	gi|350398741|ref|XP_003485296.1|PREDICTED: vigilin-like [Bombus impatiens]	XP_003485296	2.10247e-58	77	214.542	199	155
Locus_1748_Transcript_2/7_Confidence_0.300_Length_521	high density lipoprotien binding protein vigilin	521	gi|350398741|ref|XP_003485296.1|PREDICTED: vigilin-like [Bombus impatiens]	XP_003485296	1.77993e-50	78	184.111	169	132
Locus_1748_Transcript_3/7_Confidence_0.450_Length_609	high density lipoprotien binding protein vigilin	609	gi|350398741|ref|XP_003485296.1|PREDICTED: vigilin-like [Bombus impatiens]	XP_003485296	4.9699e-50	78	184.111	169	132
Locus_1748_Transcript_4/7_Confidence_0.450_Length_593	high density lipoprotein binding isoform cra_b	593	gi|350398741|ref|XP_003485296.1|PREDICTED: vigilin-like [Bombus impatiens]	XP_003485296	8.04124e-61	77	214.542	199	155
Locus_1748_Transcript_5/7_Confidence_0.450_Length_599	high density lipoprotein binding isoform cra_b	599	gi|350398741|ref|XP_003485296.1|PREDICTED: vigilin-like [Bombus impatiens]	XP_003485296	2.73298e-62	78	218.779	200	156
Locus_1748_Transcript_6/7_Confidence_0.350_Length_547	high density lipoprotien binding protein vigilin	547	gi|332023809|gb|EGI64033.1|Vigilin [Acromyrmex echinatior]	EGI64033	9.49926e-51	75	185.267	184	139
Locus_1748_Transcript_7/7_Confidence_0.450_Length_599	high density lipoprotein binding isoform cra_b	599	gi|350398741|ref|XP_003485296.1|PREDICTED: vigilin-like [Bombus impatiens]	XP_003485296	2.73298e-62	78	218.779	200	156
Locus_1749_Transcript_1/1_Confidence_1.000_Length_883	stress-activated protein kinase jnk	883	gi|336187369|gb|AEI27292.1|p38 mitogen JNK [Bemisia tabaci]	AEI27292	0	96	551.206	285	275
Locus_1751_Transcript_1/1_Confidence_1.000_Length_3643	dna repair endonuclease xpf-like	3643	gi|340715119|ref|XP_003396067.1|PREDICTED: LOW QUALITY PROTEIN: DNA repair endonuclease XPF-like [Bombus terrestris]	XP_003396067	0	70	856.284	852	603
Locus_1752_Transcript_1/1_Confidence_1.000_Length_831	ras-related protein rab-14-like	831	gi|237820631|ref|NP_001153783.1|Rab-protein 14 [Tribolium castaneum]	NP_001153783	1.48951e-125	94	367.466	199	189
Locus_1753_Transcript_1/3_Confidence_0.667_Length_382	dynein light chain cytoplasmic	382	gi|149243127|pdb|2PG1|AChain A, Structural Analysis Of A Cytoplasmic Dynein Light Chain- Intermediate Chain Complex >gi|149243128|pdb|2PG1|B Chain B, Structural Analysis Of A Cytoplasmic Dynein Light Chain- Intermediate Chain Complex >gi|149243129|pdb|2PG1|C Chain C, Structural Analysis Of A Cytoplasmic Dynein Light Chain- Intermediate Chain Complex >gi|149243130|pdb|2PG1|D Chain D, Structural An…	2PG1_A	1.60072e-54	100	176.022	84	84
Locus_1753_Transcript_2/3_Confidence_0.667_Length_462	dynein light chain cytoplasmic	462	gi|149243127|pdb|2PG1|AChain A, Structural Analysis Of A Cytoplasmic Dynein Light Chain- Intermediate Chain Complex >gi|149243128|pdb|2PG1|B Chain B, Structural Analysis Of A Cytoplasmic Dynein Light Chain- Intermediate Chain Complex >gi|149243129|pdb|2PG1|C Chain C, Structural Analysis Of A Cytoplasmic Dynein Light Chain- Intermediate Chain Complex >gi|149243130|pdb|2PG1|D Chain D, Structural An…	2PG1_A	4.4191e-54	100	176.022	84	84
Locus_1753_Transcript_3/3_Confidence_0.667_Length_382	dynein light chain cytoplasmic	382	gi|149243127|pdb|2PG1|AChain A, Structural Analysis Of A Cytoplasmic Dynein Light Chain- Intermediate Chain Complex >gi|149243128|pdb|2PG1|B Chain B, Structural Analysis Of A Cytoplasmic Dynein Light Chain- Intermediate Chain Complex >gi|149243129|pdb|2PG1|C Chain C, Structural Analysis Of A Cytoplasmic Dynein Light Chain- Intermediate Chain Complex >gi|149243130|pdb|2PG1|D Chain D, Structural An…	2PG1_A	1.60072e-54	100	176.022	84	84
Locus_1754_Transcript_1/1_Confidence_1.000_Length_377	40s ribosomal protein s28-like	377	gi|91094381|ref|XP_971000.1|PREDICTED: similar to ribosomal protein S28e [Tribolium castaneum] >gi|69608600|emb|CAJ01883.1| ribosomal protein S28e [Micromalthus debilis] >gi|69608604|emb|CAJ01884.1| ribosomal protein S28e [Mycetophagus quadripustulatus] >gi|264667435|gb|ACY71303.1| ribosomal protein S28 [Chrysomela tremula] >gi|270014912|gb|EFA11360.1| hypothetical protein TcasGA2_TC011517 [Tribo…	XP_971000	9.82401e-28	100	106.686	53	53
Locus_1755_Transcript_1/1_Confidence_1.000_Length_2651	tyrosine-protein phosphatase non-receptor	2651	gi|242017130|ref|XP_002429045.1|tyrosine-protein phosphatase non-receptor type, putative [Pediculus humanus corporis] >gi|212513900|gb|EEB16307.1| tyrosine-protein phosphatase non-receptor type, putative [Pediculus humanus corporis]	XP_002429045	4.59316e-169	82	506.138	351	288
Locus_1758_Transcript_1/1_Confidence_1.000_Length_420	sodium-dependent phosphate transporter	420	gi|195472279|ref|XP_002088428.1|GE18563 [Drosophila yakuba] >gi|194174529|gb|EDW88140.1| GE18563 [Drosophila yakuba]	XP_002088428	1.12876e-19	71	65.4698	63	45
Locus_1761_Transcript_1/3_Confidence_0.357_Length_218	aldolase	218	gi|53830708|gb|AAU95197.1|putative fructose 1,6-bisphosphate aldolase [Oncometopia nigricans]	AAU95197	1.43863e-19	97	84.7297	41	40
Locus_1761_Transcript_2/3_Confidence_0.500_Length_233	aldolase	233	gi|53830708|gb|AAU95197.1|putative fructose 1,6-bisphosphate aldolase [Oncometopia nigricans]	AAU95197	9.04428e-15	85	65.855	41	35
Locus_1761_Transcript_3/3_Confidence_0.429_Length_220	aldolase	220	gi|53830708|gb|AAU95197.1|putative fructose 1,6-bisphosphate aldolase [Oncometopia nigricans]	AAU95197	2.3639e-20	97	84.7297	41	40
Locus_1762_Transcript_1/1_Confidence_1.000_Length_9749	null	0	>FakeBlastResult|Locus_1762_Transcript_1/1_Confidence_1.000_Length_9749	Locus_1762_Transcript_1/1_Confidence_1.000_Length_9749	0	100	1	1	1
Locus_1763_Transcript_1/3_Confidence_0.429_Length_419	tubulin alpha-1 chain	419	gi|358341068|dbj|GAA48837.1|tubulin alpha-1 chain [Clonorchis sinensis]	GAA48837	1.06274e-54	88	182.185	107	95
Locus_1763_Transcript_2/3_Confidence_0.429_Length_246	tubulin alpha 2	246	gi|229890782|emb|CAY56555.1|tubulin alpha [Bombus terrestris]	CAY56555	2.95091e-07	80	51.6026	36	29
Locus_1763_Transcript_3/3_Confidence_0.714_Length_416	tubulin alpha-1 chain	416	gi|10242180|gb|AAG15325.1|AF255563_1alpha tubulin [Notothenia coriiceps]	AAG15325	4.17688e-71	86	223.787	138	119
Locus_1764_Transcript_1/1_Confidence_1.000_Length_1022	adp-ribosylation factor 6	1022	gi|322785548|gb|EFZ12210.1|hypothetical protein SINV_14695 [Solenopsis invicta]	EFZ12210	8.84137e-123	100	361.688	176	176
Locus_1766_Transcript_1/1_Confidence_1.000_Length_1529	phosphatidylcholine:ceramide cholinephosphotransferase 1-like isoform 1	1529	gi|307175624|gb|EFN65533.1|Phosphatidylcholine:ceramide cholinephosphotransferase 1 [Camponotus floridanus]	EFN65533	8.97307e-157	72	463.381	401	292
Locus_1767_Transcript_1/1_Confidence_1.000_Length_1360	hypothetical protein EGM_04678 [Macaca fascicularis]	1360	gi|355751211|gb|EHH55466.1|hypothetical protein EGM_04678 [Macaca fascicularis]	EHH55466	8.64101e-05	40	53.9138	180	72
Locus_1768_Transcript_1/1_Confidence_1.000_Length_456	serpin b6	456	gi|242005566|ref|XP_002423635.1|serine protease inhibitor, putative [Pediculus humanus corporis] >gi|212506795|gb|EEB10897.1| serine protease inhibitor, putative [Pediculus humanus corporis]	XP_002423635	4.82831e-17	65	85.1149	101	66
Locus_1769_Transcript_1/10_Confidence_0.208_Length_578	myb dna-binding domain protein	578	gi|212541855|ref|XP_002151082.1|MYB DNA-binding domain protein [Penicillium marneffei ATCC 18224] >gi|210065989|gb|EEA20082.1| MYB DNA-binding domain protein [Penicillium marneffei ATCC 18224]	XP_002151082	1.20326e-05	40	53.1434	197	79
Locus_1769_Transcript_2/10_Confidence_0.208_Length_564	myb dna-binding domain protein	564	gi|195584447|ref|XP_002082018.1|GD25421 [Drosophila simulans] >gi|194194027|gb|EDX07603.1| GD25421 [Drosophila simulans]	XP_002082018	6.56061e-05	38	50.447	196	75
Locus_1769_Transcript_5/10_Confidence_0.333_Length_981	glycogenin	981	gi|340717939|ref|XP_003397431.1|PREDICTED: hypothetical protein LOC100651605 [Bombus terrestris]	XP_003397431	1.64177e-20	84	100.908	65	55
Locus_1769_Transcript_6/10_Confidence_0.125_Length_329	glycogenin	329	gi|328781117|ref|XP_624798.3|PREDICTED: glycogenin-1-like [Apis mellifera]	XP_624798	6.9307e-22	83	96.2857	62	52
Locus_1769_Transcript_7/10_Confidence_0.250_Length_788	autotransporter-associated beta strand repeat protein	788	gi|326428625|gb|EGD74195.1|hypothetical protein PTSG_06207 [Salpingoeca sp. ATCC 50818]	EGD74195	1.04678e-08	39	63.929	247	98
Locus_1769_Transcript_8/10_Confidence_0.125_Length_354	glycogenin	354	gi|383864237|ref|XP_003707586.1|PREDICTED: uncharacterized protein LOC100878087 [Megachile rotundata]	XP_003707586	2.82072e-25	83	108.997	71	59
Locus_1769_Transcript_9/10_Confidence_0.333_Length_982	glycogenin	982	gi|383864237|ref|XP_003707586.1|PREDICTED: uncharacterized protein LOC100878087 [Megachile rotundata]	XP_003707586	4.47699e-23	83	108.997	71	59
Locus_1769_Transcript_10/10_Confidence_0.250_Length_788	autotransporter-associated beta strand repeat protein	788	gi|326428625|gb|EGD74195.1|hypothetical protein PTSG_06207 [Salpingoeca sp. ATCC 50818]	EGD74195	1.04625e-08	39	63.929	247	98
Locus_1770_Transcript_1/2_Confidence_1.000_Length_425	apolipoprotein d	425	gi|149060756|gb|EDM11470.1|apolipoprotein D, isoform CRA_b [Rattus norvegicus] >gi|149060760|gb|EDM11474.1| apolipoprotein D, isoform CRA_b [Rattus norvegicus]	EDM11470	1.88536e-13	59	72.4034	72	43
Locus_1772_Transcript_1/1_Confidence_1.000_Length_434	nucleolar and coiled-body phosphoprotein 1	434	gi|221129554|ref|XP_002161388.1|PREDICTED: similar to Nucleolar phosphoprotein p130 [Hydra magnipapillata]	XP_002161388	1.11469e-21	90	96.2857	51	46
Locus_1774_Transcript_1/1_Confidence_1.000_Length_1111	clip-domain serine	1111	gi|307192555|gb|EFN75743.1|Serine protease easter [Harpegnathos saltator]	EFN75743	2.8083e-49	55	178.333	292	162
Locus_1775_Transcript_1/1_Confidence_1.000_Length_3535	wd repeat-containing protein 11	3535	gi|242008605|ref|XP_002425093.1|conserved hypothetical protein [Pediculus humanus corporis] >gi|212508758|gb|EEB12355.1| conserved hypothetical protein [Pediculus humanus corporis]	XP_002425093	0	65	991.49	1187	778
Locus_1778_Transcript_1/1_Confidence_1.000_Length_557	isoform b	557	gi|198450850|ref|XP_001358158.2|GA19756 [Drosophila pseudoobscura pseudoobscura] >gi|198131219|gb|EAL27295.2| GA19756 [Drosophila pseudoobscura pseudoobscura]	XP_001358158	6.33906e-17	54	85.5001	159	86
Locus_1780_Transcript_1/1_Confidence_1.000_Length_2230	protein argonaute-2-like	2230	gi|156546430|ref|XP_001607164.1|PREDICTED: protein argonaute-2-like [Nasonia vitripennis]	XP_001607164	0	62	595.89	747	470
Locus_1782_Transcript_1/1_Confidence_1.000_Length_1896	serine threonine-protein phosphatase 2a 56 kda regulatory subunit delta isoform-like	1896	gi|242010263|ref|XP_002425888.1|serine/threonine-protein phosphatase 2A 56 kDa regulatory subunit delta isoform, putative [Pediculus humanus corporis] >gi|212509864|gb|EEB13150.1| serine/threonine-protein phosphatase 2A 56 kDa regulatory subunit delta isoform, putative [Pediculus humanus corporis]	XP_002425888	0	91	796.579	500	455
Locus_1784_Transcript_1/1_Confidence_1.000_Length_205	sodium calcium exchanger	205	gi|170039131|ref|XP_001847399.1|sodium/calcium exchanger [Culex quinquefasciatus] >gi|167862749|gb|EDS26132.1| sodium/calcium exchanger [Culex quinquefasciatus]	XP_001847399	1.46362e-29	89	114.39	68	61
Locus_1785_Transcript_1/1_Confidence_1.000_Length_1385	atp-dependent rna helicase pl10-like	1385	gi|380017597|ref|XP_003692739.1|PREDICTED: LOW QUALITY PROTEIN: putative ATP-dependent RNA helicase Pl10-like [Apis florea]	XP_003692739	8.7985e-135	86	415.616	266	229
Locus_1786_Transcript_1/1_Confidence_1.000_Length_2010	adenosylhomocysteinase b	2010	gi|91083583|ref|XP_968366.1|PREDICTED: similar to adenosylhomocysteinase [Tribolium castaneum] >gi|270007826|gb|EFA04274.1| hypothetical protein TcasGA2_TC014564 [Tribolium castaneum]	XP_968366	0	92	767.303	431	397
Locus_1787_Transcript_1/1_Confidence_1.000_Length_2980	PREDICTED: uncharacterized protein KIAA2013 homolog [Acyrthosiphon pisum]	2980	gi|328719085|ref|XP_001947624.2|PREDICTED: uncharacterized protein KIAA2013 homolog [Acyrthosiphon pisum]	XP_001947624	3.92903e-153	65	479.174	570	375
Locus_1788_Transcript_1/1_Confidence_1.000_Length_1500	serine threonine-protein kinase nlk-like	1500	gi|54792412|emb|CAH65680.1|nemo-like protein [Nilaparvata lugens]	CAH65680	0	91	738.799	433	398
Locus_1790_Transcript_1/1_Confidence_1.000_Length_1622	n-acetylglucosaminyl-phosphatidylinositol de-n-acetylase-like	1622	gi|194741390|ref|XP_001953172.1|GF17341 [Drosophila ananassae] >gi|190626231|gb|EDV41755.1| GF17341 [Drosophila ananassae]	XP_001953172	1.98824e-58	65	207.608	224	147
Locus_1791_Transcript_1/1_Confidence_1.000_Length_1892	leucine-rich repeat-containing protein 70	1892	gi|260789097|ref|XP_002589584.1|hypothetical protein BRAFLDRAFT_224612 [Branchiostoma floridae] >gi|229274764|gb|EEN45595.1| hypothetical protein BRAFLDRAFT_224612 [Branchiostoma floridae]	XP_002589584	2.04965e-26	50	120.168	299	151
Locus_1793_Transcript_1/1_Confidence_1.000_Length_1665	thioredoxin-like protein 1-like	1665	gi|91085787|ref|XP_974503.1|PREDICTED: similar to thioredoxin-like protein [Tribolium castaneum] >gi|270010127|gb|EFA06575.1| hypothetical protein TcasGA2_TC009487 [Tribolium castaneum]	XP_974503	4.18949e-121	76	369.392	289	222
Locus_1794_Transcript_1/1_Confidence_1.000_Length_485	cystine glutamate transporter	485	gi|196004232|ref|XP_002111983.1|hypothetical protein TRIADDRAFT_23991 [Trichoplax adhaerens] >gi|190585882|gb|EDV25950.1| hypothetical protein TRIADDRAFT_23991 [Trichoplax adhaerens]	XP_002111983	2.46884e-07	63	57.3806	60	38
Locus_1796_Transcript_1/1_Confidence_1.000_Length_813	down syndrome cell adhesion molecule-like protein cg42256-like	813	gi|350419622|ref|XP_003492247.1|PREDICTED: Down syndrome cell adhesion molecule-like protein CG42256-like [Bombus impatiens]	XP_003492247	1.1231e-110	82	361.303	281	232
Locus_1797_Transcript_1/4_Confidence_0.417_Length_243	ensangg00000013284 protein	243	gi|124487974|gb|ABN12070.1|putative RNA-dependent helicase p68 [Maconellicoccus hirsutus]	ABN12070	8.8699e-38	90	137.887	80	72
Locus_1797_Transcript_2/4_Confidence_0.500_Length_216	atp-dependent rna	216	gi|124487974|gb|ABN12070.1|putative RNA-dependent helicase p68 [Maconellicoccus hirsutus]	ABN12070	1.48207e-29	92	115.546	65	60
Locus_1797_Transcript_3/4_Confidence_0.667_Length_616	atp-dependent rna	616	gi|124487974|gb|ABN12070.1|putative RNA-dependent helicase p68 [Maconellicoccus hirsutus]	ABN12070	1.39577e-28	93	118.242	65	61
Locus_1797_Transcript_4/4_Confidence_0.667_Length_252	ensangg00000013284 protein	252	gi|124487974|gb|ABN12070.1|putative RNA-dependent helicase p68 [Maconellicoccus hirsutus]	ABN12070	1.75221e-39	90	142.51	83	75
Locus_1798_Transcript_1/1_Confidence_1.000_Length_2070	clathrin heavy chain	2070	gi|242006398|ref|XP_002424037.1|clathrin heavy chain, putative [Pediculus humanus corporis] >gi|212507343|gb|EEB11299.1| clathrin heavy chain, putative [Pediculus humanus corporis]	XP_002424037	1.04599e-60	87	231.491	142	124
Locus_1799_Transcript_1/1_Confidence_1.000_Length_1062	PREDICTED: hypothetical protein [Tribolium castaneum]	1062	gi|91082903|ref|XP_972273.1|PREDICTED: hypothetical protein [Tribolium castaneum] >gi|270007611|gb|EFA04059.1| hypothetical protein TcasGA2_TC014292 [Tribolium castaneum]	XP_972273	6.81211e-61	62	208.764	305	191
Locus_1801_Transcript_1/1_Confidence_1.000_Length_399	counting factor associated protein d-like	399	gi|6448469|dbj|BAA86911.1|homologue of Sarcophaga 26,29kDa proteinase [Periplaneta americana]	BAA86911	3.59584e-48	75	171.785	129	98
Locus_1802_Transcript_1/1_Confidence_1.000_Length_394	esterase fe4-like	394	gi|164416533|gb|ABY53601.1|carboxylesterase-like protein [Locusta migratoria manilensis]	ABY53601	1.85449e-32	65	127.872	134	88
Locus_1803_Transcript_1/2_Confidence_1.000_Length_309	sarco endoplasmic reticulum calcium atpase	309	gi|91090780|ref|XP_966783.1|PREDICTED: similar to calcium-transporting atpase sarcoplasmic/endoplasmic reticulum type (calcium pump) isoform 1 [Tribolium castaneum]	XP_966783	8.22973e-12	81	69.707	48	39
Locus_1803_Transcript_2/2_Confidence_1.000_Length_315	sarco endoplasmic reticulum calcium atpase	315	gi|91090780|ref|XP_966783.1|PREDICTED: similar to calcium-transporting atpase sarcoplasmic/endoplasmic reticulum type (calcium pump) isoform 1 [Tribolium castaneum]	XP_966783	8.72765e-12	81	69.707	48	39
Locus_1804_Transcript_1/1_Confidence_1.000_Length_1853	elongation of very long chain fatty acids protein aael008004-like	1853	gi|328696664|ref|XP_001943200.2|PREDICTED: elongation of very long chain fatty acids protein AAEL008004-like isoform 1 [Acyrthosiphon pisum] >gi|328696666|ref|XP_003240093.1| PREDICTED: elongation of very long chain fatty acids protein AAEL008004-like isoform 2 [Acyrthosiphon pisum]	XP_001943200	7.72007e-104	81	327.791	209	170
Locus_1805_Transcript_1/1_Confidence_1.000_Length_3987	hemolectin cg7002-pa	3987	gi|328713073|ref|XP_001952865.2|PREDICTED: hemocytin-like [Acyrthosiphon pisum]	XP_001952865	0	60	1113.6	1250	756
Locus_1806_Transcript_1/1_Confidence_1.000_Length_1326	28s ribosomal protein mitochondrial-like	1326	gi|189239344|ref|XP_973859.2|PREDICTED: similar to 28S ribosomal protein S5 [Tribolium castaneum] >gi|270010452|gb|EFA06900.1| hypothetical protein TcasGA2_TC009847 [Tribolium castaneum]	XP_973859	8.44972e-150	75	444.506	389	292
Locus_1807_Transcript_1/1_Confidence_1.000_Length_1242	protein grinl1a	1242	gi|350413095|ref|XP_003489878.1|PREDICTED: hypothetical protein LOC100747450 [Bombus impatiens]	XP_003489878	1.6966e-65	62	222.631	324	202
Locus_1810_Transcript_1/1_Confidence_1.000_Length_754	glycerol-3-phosphate dehydrogenase	754	gi|328709680|ref|XP_003244036.1|PREDICTED: glycerol-3-phosphate dehydrogenase, mitochondrial-like isoform 5 [Acyrthosiphon pisum]	XP_003244036	5.93813e-118	88	363.229	239	211
Locus_1813_Transcript_1/1_Confidence_1.000_Length_386	juvenile hormone acid methyltransferase	386	gi|254749394|dbj|BAH86593.1|farnesoic acid O-methyltransferase [Daphnia pulex] >gi|321479232|gb|EFX90188.1| hypothetical protein DAPPUDRAFT_300180 [Daphnia pulex]	BAH86593	7.65865e-13	55	70.8626	112	62
Locus_1815_Transcript_1/4_Confidence_0.667_Length_441	inter-alpha-trypsin inhibitor heavy chain h4 precursor (iti heavy chain h4) (inter-alpha-inhibitor heavy chain 4) (inter-alpha-trypsin inhibitor family heavy chain-related protein) (plasma kallikrein sensitive glycoprotein 120) (p	441	gi|328712314|ref|XP_001943110.2|PREDICTED: inter-alpha-trypsin inhibitor heavy chain H4 isoform 1 [Acyrthosiphon pisum]	XP_001943110	8.39438e-08	56	58.9214	143	81
Locus_1815_Transcript_2/4_Confidence_0.583_Length_357	inter-alpha-trypsin inhibitor heavy chain h4 isoform 1	357	gi|328712314|ref|XP_001943110.2|PREDICTED: inter-alpha-trypsin inhibitor heavy chain H4 isoform 1 [Acyrthosiphon pisum]	XP_001943110	2.30686e-05	60	50.8322	107	65
Locus_1815_Transcript_3/4_Confidence_0.750_Length_501	inter-alpha-trypsin inhibitor heavy chain h1 precursor	501	gi|328712314|ref|XP_001943110.2|PREDICTED: inter-alpha-trypsin inhibitor heavy chain H4 isoform 1 [Acyrthosiphon pisum]	XP_001943110	1.02029e-12	57	74.3294	164	94
Locus_1815_Transcript_4/4_Confidence_0.750_Length_524	inter-alpha-trypsin inhibitor heavy chain h1 precursor	524	gi|328712314|ref|XP_001943110.2|PREDICTED: inter-alpha-trypsin inhibitor heavy chain H4 isoform 1 [Acyrthosiphon pisum]	XP_001943110	1.58985e-16	57	85.8853	176	102
Locus_1816_Transcript_1/1_Confidence_1.000_Length_1663	clathrin heavy chain	1663	gi|242006398|ref|XP_002424037.1|clathrin heavy chain, putative [Pediculus humanus corporis] >gi|212507343|gb|EEB11299.1| clathrin heavy chain, putative [Pediculus humanus corporis]	XP_002424037	0	98	998.038	554	544
Locus_1817_Transcript_1/1_Confidence_1.000_Length_5826	inositol -trisphosphate receptor	5826	gi|340710964|ref|XP_003394052.1|PREDICTED: inositol 1,4,5-trisphosphate receptor-like isoform 1 [Bombus terrestris]	XP_003394052	0	89	2670.96	1827	1643
Locus_1818_Transcript_1/1_Confidence_1.000_Length_848	delta-1-pyrroline-5-carboxylate synthase-like isoform 1	848	gi|156538301|ref|XP_001603792.1|PREDICTED: delta-1-pyrroline-5-carboxylate synthase-like [Nasonia vitripennis]	XP_001603792	1.36907e-148	89	446.432	282	251
Locus_1819_Transcript_1/1_Confidence_1.000_Length_599	beta- -glucan-binding protein	599	gi|322788130|gb|EFZ13912.1|hypothetical protein SINV_00335 [Solenopsis invicta]	EFZ13912	2.1516e-27	71	109.768	101	72
Locus_1820_Transcript_1/1_Confidence_1.000_Length_956	proteasome beta-subunit	956	gi|307201582|gb|EFN81344.1|Proteasome subunit alpha type-7-1 [Harpegnathos saltator]	EFN81344	3.28096e-144	98	417.927	226	222
Locus_1821_Transcript_1/1_Confidence_1.000_Length_306	PREDICTED: hypothetical protein LOC100167472 [Acyrthosiphon pisum]	306	gi|328719178|ref|XP_001947729.2|PREDICTED: hypothetical protein LOC100167472 [Acyrthosiphon pisum]	XP_001947729	1.17338e-08	81	60.4622	38	31
Locus_1823_Transcript_1/1_Confidence_1.000_Length_668	unc93-like protein mfsd11	668	gi|52345812|ref|NP_001004954.1|UNC93-like protein MFSD11 [Xenopus (Silurana) tropicalis] >gi|82183451|sp|Q6DIT7.1|MFS11_XENTR RecName: Full=UNC93-like protein MFSD11; AltName: Full=Major facilitator superfamily domain-containing protein 11 >gi|49522584|gb|AAH75448.1| UNC93-like protein MFSD11 [Xenopus (Silurana) tropicalis] >gi|89272411|emb|CAJ82804.1| hypothetical protein ET [Xenopus (Silurana) …	NP_001004954	4.51496e-27	79	115.546	89	71
Locus_1824_Transcript_1/1_Confidence_1.000_Length_2061	major facilitator superfamily domain-containing protein 1-like	2061	gi|383856540|ref|XP_003703766.1|PREDICTED: major facilitator superfamily domain-containing protein 1-like [Megachile rotundata]	XP_003703766	4.01053e-178	75	528.865	485	368
Locus_1826_Transcript_1/1_Confidence_1.000_Length_492	pacifastin-related peptide precursor	492	gi|238859589|ref|NP_001154997.1|cysteine-rich/pacifastin venom protein 1 precursor [Nasonia vitripennis]	NP_001154997	5.74526e-06	70	52.373	34	24
Locus_1830_Transcript_1/1_Confidence_1.000_Length_6265	oxidase peroxidase	6265	gi|328707479|ref|XP_001947809.2|PREDICTED: chorion peroxidase-like [Acyrthosiphon pisum]	XP_001947809	8.22553e-157	70	516.924	488	345
Locus_1831_Transcript_1/1_Confidence_1.000_Length_2291	malic enzyme	2291	gi|307205633|gb|EFN83914.1|NADP-dependent malic enzyme [Harpegnathos saltator]	EFN83914	0	87	681.019	420	369
Locus_1832_Transcript_1/1_Confidence_1.000_Length_1805	transmembrane protein 203	1805	gi|110763857|ref|XP_001120800.1|PREDICTED: transmembrane protein 203-like [Apis mellifera] >gi|380014288|ref|XP_003691171.1| PREDICTED: transmembrane protein 203-like [Apis florea]	XP_001120800	1.70037e-49	80	177.948	136	110
Locus_1834_Transcript_1/2_Confidence_1.000_Length_298	vacuolar atp synthase subunit h	298	gi|340712519|ref|XP_003394806.1|PREDICTED: v-type proton ATPase subunit H-like isoform 1 [Bombus terrestris] >gi|350399853|ref|XP_003485660.1| PREDICTED: V-type proton ATPase subunit H-like isoform 1 [Bombus impatiens]	XP_003394806	6.03875e-45	88	160.614	99	88
Locus_1834_Transcript_2/2_Confidence_1.000_Length_400	vacuolar atp synthase subunit h	400	gi|380016942|ref|XP_003692426.1|PREDICTED: V-type proton ATPase subunit H-like [Apis florea]	XP_003692426	6.11062e-44	75	159.844	133	100
Locus_1836_Transcript_1/1_Confidence_1.000_Length_400	PREDICTED: uncharacterized protein LOC100865248 [Apis florea]	400	gi|380030558|ref|XP_003698912.1|PREDICTED: uncharacterized protein LOC100865248 [Apis florea]	XP_003698912	5.63571e-42	64	147.132	140	90
Locus_1838_Transcript_1/1_Confidence_1.000_Length_2091	actin-related protein 3-like	2091	gi|91078924|ref|XP_973781.1|PREDICTED: similar to actin [Tribolium castaneum] >gi|270003694|gb|EFA00142.1| hypothetical protein TcasGA2_TC002963 [Tribolium castaneum]	XP_973781	0	95	779.245	416	399
Locus_1840_Transcript_1/3_Confidence_0.571_Length_284	sugar phosphate exchanger 2-like	284	gi|193659574|ref|XP_001950098.1|PREDICTED: sugar phosphate exchanger 2-like [Acyrthosiphon pisum]	XP_001950098	4.88181e-30	77	119.783	96	74
Locus_1840_Transcript_2/3_Confidence_0.571_Length_398	sugar phosphate exchanger 2-like	398	gi|193659574|ref|XP_001950098.1|PREDICTED: sugar phosphate exchanger 2-like [Acyrthosiphon pisum]	XP_001950098	3.79047e-30	66	121.709	134	89
Locus_1840_Transcript_3/3_Confidence_0.429_Length_473	sugar phosphate exchanger 2-like	473	gi|193659574|ref|XP_001950098.1|PREDICTED: sugar phosphate exchanger 2-like [Acyrthosiphon pisum]	XP_001950098	4.46664e-29	67	119.783	124	84
Locus_1847_Transcript_1/1_Confidence_1.000_Length_2233	spectrin beta chain	2233	gi|322800116|gb|EFZ21222.1|hypothetical protein SINV_16078 [Solenopsis invicta]	EFZ21222	0	91	1201.81	743	682
Locus_1849_Transcript_1/1_Confidence_1.000_Length_553	dna-directed rna polymerases and iii subunit rpabc2-like	553	gi|332027163|gb|EGI67256.1|DNA-directed RNA polymerases I, II, and III subunit RPABC2 [Acromyrmex echinatior]	EGI67256	1.36315e-54	96	179.874	96	93
Locus_1851_Transcript_1/1_Confidence_1.000_Length_3546	c2 domain-containing protein 3	3546	gi|350415668|ref|XP_003490712.1|PREDICTED: hypothetical protein LOC100748581 [Bombus impatiens]	XP_003490712	5.31695e-17	42	95.9005	496	209
Locus_1854_Transcript_1/1_Confidence_1.000_Length_826	glutamate mitochondrial-like	826	gi|307184399|gb|EFN70808.1|Glutamate dehydrogenase, mitochondrial [Camponotus floridanus]	EFN70808	0	97	527.324	274	267
Locus_1856_Transcript_1/1_Confidence_1.000_Length_1995	multiple inositol polyphosphate phosphatase 1-like	1995	gi|345478802|ref|XP_001605360.2|PREDICTED: multiple inositol polyphosphate phosphatase 1-like [Nasonia vitripennis]	XP_001605360	1.01427e-101	56	328.946	450	256
Locus_1857_Transcript_1/1_Confidence_1.000_Length_1055	gamma-interferon-inducible lysosomal thiol reductase	1055	gi|91084939|ref|XP_971157.1|PREDICTED: similar to GA22042-PA [Tribolium castaneum] >gi|270008552|gb|EFA05000.1| hypothetical protein TcasGA2_TC015079 [Tribolium castaneum]	XP_971157	1.9714e-46	59	168.318	204	121
Locus_1858_Transcript_1/1_Confidence_1.000_Length_2334	scavenger receptor class b member 1-like	2334	gi|328723292|ref|XP_003247810.1|PREDICTED: scavenger receptor class B member 1-like isoform 2 [Acyrthosiphon pisum] >gi|328723294|ref|XP_001945560.2| PREDICTED: scavenger receptor class B member 1-like isoform 1 [Acyrthosiphon pisum] >gi|328723296|ref|XP_003247811.1| PREDICTED: scavenger receptor class B member 1-like isoform 3 [Acyrthosiphon pisum]	XP_003247810	0	79	701.819	517	411
Locus_1859_Transcript_1/1_Confidence_1.000_Length_826	magnesium-dependent phosphatase 1-like	826	gi|321465477|gb|EFX76478.1|hypothetical protein DAPPUDRAFT_55201 [Daphnia pulex]	EFX76478	7.55763e-20	53	93.9745	162	86
Locus_1860_Transcript_1/1_Confidence_1.000_Length_1886	ras-related protein rab-11a-like	1886	gi|46561764|gb|AAT01087.1|putative rab11 [Homalodisca vitripennis]	AAT01087	1.26728e-144	100	429.483	215	215
Locus_1862_Transcript_1/1_Confidence_1.000_Length_1082	atp-dependent rna helicase me31b-like	1082	gi|383858347|ref|XP_003704663.1|PREDICTED: putative ATP-dependent RNA helicase me31b-like [Megachile rotundata]	XP_003704663	0	96	655.596	358	344
Locus_1863_Transcript_1/1_Confidence_1.000_Length_1275	PREDICTED: hypothetical protein LOC100576744 [Apis mellifera]	1275	gi|328787188|ref|XP_003250895.1|PREDICTED: hypothetical protein LOC100576744 [Apis mellifera]	XP_003250895	2.62112e-41	51	159.073	331	169
Locus_1864_Transcript_1/1_Confidence_1.000_Length_3237	wd repeat-containing protein 59	3237	gi|340721910|ref|XP_003399356.1|PREDICTED: WD repeat-containing protein 59-like isoform 2 [Bombus terrestris]	XP_003399356	0	66	882.863	974	645
Locus_1865_Transcript_1/4_Confidence_0.571_Length_333	trypsin	333	gi|157137123|ref|XP_001663898.1|trypsin [Aedes aegypti] >gi|108869807|gb|EAT34032.1| trypsin [Aedes aegypti]	XP_001663898	7.42472e-05	55	48.1358	74	41
Locus_1865_Transcript_3/4_Confidence_0.714_Length_778	trypsin [Aedes aegypti]	778	gi|157137123|ref|XP_001663898.1|trypsin [Aedes aegypti] >gi|108869807|gb|EAT34032.1| trypsin [Aedes aegypti]	XP_001663898	0.000893249	55	48.1358	74	41
Locus_1865_Transcript_4/4_Confidence_0.571_Length_438	trypsin	438	gi|157137123|ref|XP_001663898.1|trypsin [Aedes aegypti] >gi|108869807|gb|EAT34032.1| trypsin [Aedes aegypti]	XP_001663898	0.000145403	55	48.1358	74	41
Locus_1866_Transcript_1/1_Confidence_1.000_Length_1600	protein malvolio-like	1600	gi|91085411|ref|XP_967521.1|PREDICTED: similar to GA17603-PA [Tribolium castaneum] >gi|270008404|gb|EFA04852.1| hypothetical protein TcasGA2_TC014904 [Tribolium castaneum]	XP_967521	0	86	711.835	500	431
Locus_1867_Transcript_1/1_Confidence_1.000_Length_1694	ras-related protein rab-	1694	gi|195042188|ref|XP_001991383.1|GH12621 [Drosophila grimshawi] >gi|193901141|gb|EDW00008.1| GH12621 [Drosophila grimshawi]	XP_001991383	1.39551e-112	96	344.739	183	177
Locus_1868_Transcript_1/1_Confidence_1.000_Length_2422	lethal isoform k	2422	gi|307208641|gb|EFN85931.1|Protein disulfide-isomerase A5 [Harpegnathos saltator]	EFN85931	0	93	1208.36	806	750
Locus_1869_Transcript_1/3_Confidence_0.750_Length_514	limulus clotting factor c	514	gi|307186847|gb|EFN72264.1|Limulus clotting factor C [Camponotus floridanus]	EFN72264	5.42477e-14	46	78.5666	164	77
Locus_1869_Transcript_2/3_Confidence_0.750_Length_553	limulus clotting factor c	553	gi|270002932|gb|EEZ99379.1|serine protease H47 [Tribolium castaneum]	EEZ99379	7.72529e-18	54	87.8113	146	79
Locus_1869_Transcript_3/3_Confidence_0.750_Length_553	limulus clotting factor c	553	gi|307186847|gb|EFN72264.1|Limulus clotting factor C [Camponotus floridanus]	EFN72264	2.69963e-19	50	94.7449	172	87
Locus_1870_Transcript_1/1_Confidence_1.000_Length_429	ribosomal protein l15	429	gi|264667467|gb|ACY71319.1|ribosomal protein L15 [Chrysomela tremula]	ACY71319	1.14855e-47	98	162.925	122	120
Locus_1873_Transcript_1/1_Confidence_1.000_Length_513	ribosomal protein mitochondrial	513	gi|357628305|gb|EHJ77694.1|hypothetical protein KGM_14411 [Danaus plexippus]	EHJ77694	1.42224e-15	61	77.411	108	66
Locus_1875_Transcript_1/1_Confidence_1.000_Length_1119	abc-type phosphate phosphonate transport system periplasmic component-like protein	1119	gi|357611387|gb|EHJ67454.1|hypothetical protein KGM_20175 [Danaus plexippus]	EHJ67454	1.00311e-80	68	259.225	279	191
Locus_1876_Transcript_1/1_Confidence_1.000_Length_352	cathepsin b	352	gi|126681075|gb|ABO26563.1|cathepsin B-like cysteine protease form 1 [Ixodes ricinus]	ABO26563	1.25319e-13	69	73.559	72	50
Locus_1877_Transcript_1/2_Confidence_1.000_Length_423	virulent strain associated lipoprotein	423	gi|325912917|ref|ZP_08175293.1|hypothetical protein HMPREF0523_1106 [Lactobacillus iners UPII 60-B] >gi|325477781|gb|EGC80917.1| hypothetical protein HMPREF0523_1106 [Lactobacillus iners UPII 60-B]	ZP_08175293	8.23448e-08	57	55.8398	38	22
Locus_1877_Transcript_2/2_Confidence_1.000_Length_411	virulent strain associated lipoprotein	411	gi|325912917|ref|ZP_08175293.1|hypothetical protein HMPREF0523_1106 [Lactobacillus iners UPII 60-B] >gi|325477781|gb|EGC80917.1| hypothetical protein HMPREF0523_1106 [Lactobacillus iners UPII 60-B]	ZP_08175293	7.70485e-08	57	55.8398	38	22
Locus_1878_Transcript_1/1_Confidence_1.000_Length_1708	galactokinase 2	1708	gi|91079260|ref|XP_971902.1|PREDICTED: similar to AGAP005012-PA [Tribolium castaneum] >gi|270004305|gb|EFA00753.1| hypothetical protein TcasGA2_TC003637 [Tribolium castaneum]	XP_971902	8.71922e-117	67	365.155	438	294
Locus_1879_Transcript_1/1_Confidence_1.000_Length_4111	brefeldin a-inhibited guanine nucleotide-exchange protein 2	4111	gi|383853968|ref|XP_003702494.1|PREDICTED: brefeldin A-inhibited guanine nucleotide-exchange protein 2 [Megachile rotundata]	XP_003702494	0	85	1930.22	1351	1149
Locus_1882_Transcript_1/1_Confidence_1.000_Length_2244	hypothetical conserved protein	2244	gi|242008215|ref|XP_002424906.1|conserved hypothetical protein [Pediculus humanus corporis] >gi|212508486|gb|EEB12168.1| conserved hypothetical protein [Pediculus humanus corporis]	XP_002424906	1.0857e-113	56	372.089	674	378
Locus_1883_Transcript_1/1_Confidence_1.000_Length_1580	hypothetical protein KGM_03915 [Danaus plexippus]	1580	gi|357629694|gb|EHJ78312.1|hypothetical protein KGM_03915 [Danaus plexippus]	EHJ78312	3.38948e-39	46	162.925	491	229
Locus_1884_Transcript_1/1_Confidence_1.000_Length_794	apolipophorins	794	gi|209571429|dbj|BAG75121.1|lipophorin precursor [Nilaparvata lugens]	BAG75121	1.50189e-21	49	103.99	269	132
Locus_1885_Transcript_1/1_Confidence_1.000_Length_323	malate mitochondrial-like	323	gi|322792272|gb|EFZ16256.1|hypothetical protein SINV_01238 [Solenopsis invicta]	EFZ16256	3.72957e-56	95	188.348	107	102
Locus_1889_Transcript_1/5_Confidence_0.643_Length_603	cytochrome c subunit	603	gi|90819964|gb|ABD98739.1|putative mitochondrial cytochrome c oxidase polypeptide VIIc [Graphocephala atropunctata]	ABD98739	1.01836e-11	78	66.2402	42	33
Locus_1889_Transcript_2/5_Confidence_0.643_Length_603	cytochrome c subunit	603	gi|90819964|gb|ABD98739.1|putative mitochondrial cytochrome c oxidase polypeptide VIIc [Graphocephala atropunctata]	ABD98739	2.10341e-12	77	68.1662	44	34
Locus_1889_Transcript_3/5_Confidence_0.643_Length_550	cytochrome c subunit	550	gi|90819964|gb|ABD98739.1|putative mitochondrial cytochrome c oxidase polypeptide VIIc [Graphocephala atropunctata]	ABD98739	1.74477e-12	77	68.1662	44	34
Locus_1889_Transcript_5/5_Confidence_0.643_Length_603	cytochrome c subunit	603	gi|90819964|gb|ABD98739.1|putative mitochondrial cytochrome c oxidase polypeptide VIIc [Graphocephala atropunctata]	ABD98739	2.10341e-12	77	68.1662	44	34
Locus_1892_Transcript_1/1_Confidence_1.000_Length_3724	tata element modulatory factor	3724	gi|345496888|ref|XP_001599645.2|PREDICTED: hypothetical protein LOC100114713 [Nasonia vitripennis]	XP_001599645	8.24398e-163	65	531.946	813	529
Locus_1894_Transcript_1/1_Confidence_1.000_Length_650	protein charybde-like	650	gi|240848621|ref|NP_001155726.1|DNA damage-inducible transcript 4-like protein [Acyrthosiphon pisum] >gi|239792740|dbj|BAH72677.1| ACYPI007771 [Acyrthosiphon pisum]	NP_001155726	1.95334e-60	83	197.208	142	119
Locus_1895_Transcript_1/2_Confidence_1.000_Length_1011	hypothetical protein KGM_05785 [Danaus plexippus]	1011	gi|357614025|gb|EHJ68861.1|hypothetical protein KGM_05785 [Danaus plexippus]	EHJ68861	4.94274e-05	51	52.373	157	81
Locus_1895_Transcript_2/2_Confidence_1.000_Length_1007	hypothetical protein KGM_05785 [Danaus plexippus]	1007	gi|357614025|gb|EHJ68861.1|hypothetical protein KGM_05785 [Danaus plexippus]	EHJ68861	4.91994e-05	51	52.373	157	81
Locus_1896_Transcript_1/1_Confidence_1.000_Length_2207	coronin-2b-like isoform 2	2207	gi|340713007|ref|XP_003395043.1|PREDICTED: coronin-2B-like isoform 1 [Bombus terrestris] >gi|350419655|ref|XP_003492258.1| PREDICTED: coronin-2B-like isoform 2 [Bombus impatiens]	XP_003395043	0	85	801.586	543	462
Locus_1897_Transcript_1/1_Confidence_1.000_Length_1801	bifunctional atp-dependent dihydroxyacetone kinase fad-amp lyase -like	1801	gi|332030025|gb|EGI69850.1|Bifunctional ATP-dependent dihydroxyacetone kinase/FAD-AMP lyase (cyclizing) [Acromyrmex echinatior]	EGI69850	9.12285e-119	56	375.555	581	330
Locus_1898_Transcript_1/1_Confidence_1.000_Length_375	apolipoprotein d-like	375	gi|383856227|ref|XP_003703611.1|PREDICTED: apolipoprotein D-like [Megachile rotundata]	XP_003703611	6.69446e-25	69	104.375	91	63
Locus_1899_Transcript_1/1_Confidence_1.000_Length_349	alanine aminotransferase	349	gi|328704534|ref|XP_001948711.2|PREDICTED: alanine aminotransferase 2-like [Acyrthosiphon pisum]	XP_001948711	6.67676e-63	92	209.92	116	107
Locus_1903_Transcript_1/1_Confidence_1.000_Length_810	sulfotransferase 1c4-like	810	gi|345483186|ref|XP_003424762.1|PREDICTED: sulfotransferase 1C4-like [Nasonia vitripennis]	XP_003424762	3.89588e-86	71	270.781	259	184
Locus_1909_Transcript_1/1_Confidence_1.000_Length_1304	isoform a	1304	gi|328696474|ref|XP_003240035.1|PREDICTED: hypothetical protein LOC100571000 isoform 2 [Acyrthosiphon pisum]	XP_003240035	2.28738e-41	52	165.236	383	201
Locus_1910_Transcript_1/1_Confidence_1.000_Length_1875	f-box only protein 28-like	1875	gi|383857321|ref|XP_003704153.1|PREDICTED: F-box only protein 28-like [Megachile rotundata]	XP_003704153	6.55139e-151	66	455.677	489	325
Locus_1911_Transcript_1/1_Confidence_1.000_Length_667	aldo-keto reductase	667	gi|91081449|ref|XP_973879.1|PREDICTED: similar to aldo-keto reductase [Tribolium castaneum] >gi|270006134|gb|EFA02582.1| hypothetical protein TcasGA2_TC008300 [Tribolium castaneum]	XP_973879	6.73055e-26	77	111.309	85	66
Locus_1912_Transcript_1/1_Confidence_1.000_Length_1008	importin beta-3	1008	gi|350421036|ref|XP_003492709.1|PREDICTED: importin-5-like [Bombus impatiens]	XP_003492709	1.75415e-162	88	493.812	331	293
Locus_1913_Transcript_1/1_Confidence_1.000_Length_320	hypothetical protein DAPPUDRAFT_52810 [Daphnia pulex]	320	gi|321468098|gb|EFX79085.1|hypothetical protein DAPPUDRAFT_52810 [Daphnia pulex]	EFX79085	4.88094e-05	56	46.595	64	36
Locus_1915_Transcript_1/1_Confidence_1.000_Length_520	acid phosphatase-1	520	gi|312377086|gb|EFR24003.1|hypothetical protein AND_11733 [Anopheles darlingi]	EFR24003	3.86273e-10	45	65.855	173	78
Locus_1918_Transcript_1/1_Confidence_0.800_Length_227	chitin deacetylase 1	227	gi|328712745|ref|XP_001945418.2|PREDICTED: hypothetical protein LOC100160648 [Acyrthosiphon pisum]	XP_001945418	4.78818e-48	100	168.703	75	75
Locus_1919_Transcript_1/1_Confidence_1.000_Length_262	proactivator polypeptide	262	gi|307166380|gb|EFN60517.1|Proactivator polypeptide [Camponotus floridanus]	EFN60517	2.29506e-07	48	56.225	103	50
Locus_1920_Transcript_1/1_Confidence_1.000_Length_372	gtp-binding protein sar1b	372	gi|46561766|gb|AAT01088.1|sar1 [Homalodisca vitripennis]	AAT01088	2.51507e-46	100	158.303	75	75
Locus_1921_Transcript_2/3_Confidence_0.778_Length_508	heterogeneous nuclear ribonucleoprotein	508	gi|328724866|ref|XP_003248272.1|PREDICTED: heterogeneous nuclear ribonucleoprotein 27C-like isoform 2 [Acyrthosiphon pisum]	XP_003248272	1.88486e-19	72	92.4337	98	71
Locus_1921_Transcript_3/3_Confidence_0.778_Length_472	heterogeneous nuclear ribonucleoprotein	472	gi|328724866|ref|XP_003248272.1|PREDICTED: heterogeneous nuclear ribonucleoprotein 27C-like isoform 2 [Acyrthosiphon pisum]	XP_003248272	1.70105e-10	68	66.6254	86	59
Locus_1922_Transcript_1/1_Confidence_1.000_Length_1950	ubiquitin carboxyl-terminal hydrolase 2	1950	gi|242024423|ref|XP_002432627.1|ubiquitin carboxyl-terminal hydrolase, putative [Pediculus humanus corporis] >gi|212518097|gb|EEB19889.1| ubiquitin carboxyl-terminal hydrolase, putative [Pediculus humanus corporis]	XP_002432627	1.20149e-134	73	414.075	360	264
Locus_1923_Transcript_1/1_Confidence_1.000_Length_2314	anion exchange protein 2	2314	gi|242023979|ref|XP_002432408.1|Anion exchange protein, putative [Pediculus humanus corporis] >gi|212517831|gb|EEB19670.1| Anion exchange protein, putative [Pediculus humanus corporis]	XP_002432408	0	80	771.155	611	489
Locus_1924_Transcript_1/1_Confidence_1.000_Length_422	vacuolar atp synthase subunit e	422	gi|46561760|gb|AAT01085.1|putative vacuolar ATP synthase subunit E [Homalodisca vitripennis]	AAT01085	5.56829e-75	100	233.417	140	140
Locus_1927_Transcript_1/1_Confidence_1.000_Length_1321	bystin	1321	gi|383850214|ref|XP_003700691.1|PREDICTED: bystin-like [Megachile rotundata]	XP_003700691	0	82	536.954	413	340
Locus_1928_Transcript_1/5_Confidence_0.500_Length_333	40s ribosomal protein s2	333	gi|242019605|ref|XP_002430250.1|40S ribosomal protein S2, putative [Pediculus humanus corporis] >gi|212515357|gb|EEB17512.1| 40S ribosomal protein S2, putative [Pediculus humanus corporis]	XP_002430250	2.31623e-20	100	73.9442	50	50
Locus_1928_Transcript_2/5_Confidence_0.333_Length_373	40s ribosomal protein s2	373	gi|242019605|ref|XP_002430250.1|40S ribosomal protein S2, putative [Pediculus humanus corporis] >gi|212515357|gb|EEB17512.1| 40S ribosomal protein S2, putative [Pediculus humanus corporis]	XP_002430250	5.74331e-50	100	167.162	80	80
Locus_1928_Transcript_3/5_Confidence_0.333_Length_373	40s ribosomal protein s2	373	gi|242019605|ref|XP_002430250.1|40S ribosomal protein S2, putative [Pediculus humanus corporis] >gi|212515357|gb|EEB17512.1| 40S ribosomal protein S2, putative [Pediculus humanus corporis]	XP_002430250	1.82963e-51	100	153.68	74	74
Locus_1928_Transcript_4/5_Confidence_0.167_Length_276	ribosomal protein s2	276	gi|355428408|gb|AER92520.1|hypothetical protein, partial [Triatoma rubida]	AER92520	4.00126e-50	100	167.162	80	80
Locus_1928_Transcript_5/5_Confidence_0.333_Length_373	40s ribosomal protein s2	373	gi|242019605|ref|XP_002430250.1|40S ribosomal protein S2, putative [Pediculus humanus corporis] >gi|212515357|gb|EEB17512.1| 40S ribosomal protein S2, putative [Pediculus humanus corporis]	XP_002430250	1.83058e-51	100	153.68	74	74
Locus_1929_Transcript_1/1_Confidence_1.000_Length_1254	membrane metallo-endopeptidase-like 1-like	1254	gi|193693010|ref|XP_001950596.1|PREDICTED: membrane metallo-endopeptidase-like 1-like [Acyrthosiphon pisum]	XP_001950596	3.3017e-177	75	525.013	424	319
Locus_1930_Transcript_1/1_Confidence_1.000_Length_476	serpin 6 precursor	476	gi|189242395|ref|XP_973349.2|PREDICTED: similar to serpin 5, partial [Tribolium castaneum]	XP_973349	3.65282e-33	61	129.798	165	102
Locus_1932_Transcript_1/2_Confidence_1.000_Length_412	nadh dehydrogenase	412	gi|288856257|ref|NP_001165784.1|NADH dehydrogenase [ubiquinone] iron-sulfur protein 8, mitochondrial [Nasonia vitripennis]	NP_001165784	4.18831e-62	100	199.519	107	107
Locus_1932_Transcript_2/2_Confidence_1.000_Length_417	nadh dehydrogenase	417	gi|288856257|ref|NP_001165784.1|NADH dehydrogenase [ubiquinone] iron-sulfur protein 8, mitochondrial [Nasonia vitripennis]	NP_001165784	4.5247e-62	100	199.519	107	107
Locus_1933_Transcript_1/1_Confidence_1.000_Length_694	#NAME?	694	gi|307180420|gb|EFN68446.1|1,4-alpha-glucan-branching enzyme [Camponotus floridanus]	EFN68446	8.54956e-79	82	260.381	172	142
Locus_1934_Transcript_1/1_Confidence_1.000_Length_692	growth and transformation-dependent protein	692	gi|118778389|ref|XP_308614.3|AGAP007146-PA [Anopheles gambiae str. PEST] >gi|158286193|ref|XP_001688045.1| AGAP007146-PB [Anopheles gambiae str. PEST] >gi|116132360|gb|EAA04250.3| AGAP007146-PA [Anopheles gambiae str. PEST] >gi|157020351|gb|EDO64694.1| AGAP007146-PB [Anopheles gambiae str. PEST]	XP_308614	1.41421e-25	83	107.457	77	64
Locus_1935_Transcript_1/1_Confidence_1.000_Length_355	ribosomal protein l19	355	gi|90820030|gb|ABD98772.1|putative ribosomal protein L19e [Graphocephala atropunctata]	ABD98772	7.09172e-57	100	185.267	91	91
[truncated: 20,113 more rows]
