# Supplementary material for: Sequencing and De Novo Assembly of the Transcriptome of the Glassy-Winged Sharpshooter (Homalodisca vitripennis)
Source: PLoS One. 2013 Dec 10;8(12):e81681. doi: 10.1371/journal.pone.0081681 (PMC3858241; doi:10.1371/journal.pone.0081681)
Supplement: Table S3 — Table summary containing Interpro-scan results. The table here contains the summary results of Interpro-scan results for the contigs of H. vitripennis transcriptome. (XLSX) [file pone.0081681.s004.xlsx]

## Sheet: blast2go_Ipsr_20130830_1042
Table S3: Interpro Scan results of H. vitripennis transcripts
			Domain
Locus_1_Transcript_1/1_Confidence_1.000_Length_643	noIPR	unintegrated	unintegrated	coil (COIL)
Locus_1_Transcript_1/1_Confidence_1.000_Length_643	noIPR	unintegrated	unintegrated	seg (SEG)
Locus_1_Transcript_1/1_Confidence_1.000_Length_643	noIPR	unintegrated	unintegrated
Locus_2_Transcript_1/3_Confidence_0.625_Length_251	IPR005203	Hemocyanin, C-terminal	Domain	G3DSA:2.60.40.1520 (GENE3D)
Locus_2_Transcript_1/3_Confidence_0.625_Length_251	IPR005203	Hemocyanin, C-terminal	Domain	PF03723 (PFAM)
Locus_2_Transcript_1/3_Confidence_0.625_Length_251	IPR005203	Hemocyanin, C-terminal	Domain
Locus_2_Transcript_1/3_Confidence_0.625_Length_251	IPR013788	Arthropod hemocyanin/insect LSP	Family	PTHR11511 (PANTHER)
Locus_2_Transcript_1/3_Confidence_0.625_Length_251	IPR013788	Arthropod hemocyanin/insect LSP	Family	GO:0005344
Locus_2_Transcript_1/3_Confidence_0.625_Length_251	IPR013788	Arthropod hemocyanin/insect LSP	Family	GO:0006810
Locus_2_Transcript_1/3_Confidence_0.625_Length_251	IPR014756	Immunoglobulin E-set	Domain	SSF81296 (SUPERFAMILY)
Locus_2_Transcript_1/3_Confidence_0.625_Length_251	IPR014756	Immunoglobulin E-set	Domain
Locus_2_Transcript_2/3_Confidence_0.625_Length_298	IPR005203	Hemocyanin, C-terminal	Domain	G3DSA:2.60.40.1520 (GENE3D)
Locus_2_Transcript_2/3_Confidence_0.625_Length_298	IPR005203	Hemocyanin, C-terminal	Domain	PF03723 (PFAM)
Locus_2_Transcript_2/3_Confidence_0.625_Length_298	IPR005203	Hemocyanin, C-terminal	Domain
Locus_2_Transcript_2/3_Confidence_0.625_Length_298	IPR013788	Arthropod hemocyanin/insect LSP	Family	PTHR11511 (PANTHER)
Locus_2_Transcript_2/3_Confidence_0.625_Length_298	IPR013788	Arthropod hemocyanin/insect LSP	Family	GO:0005344
Locus_2_Transcript_2/3_Confidence_0.625_Length_298	IPR013788	Arthropod hemocyanin/insect LSP	Family	GO:0006810
Locus_2_Transcript_2/3_Confidence_0.625_Length_298	IPR014756	Immunoglobulin E-set	Domain	SSF81296 (SUPERFAMILY)
Locus_2_Transcript_2/3_Confidence_0.625_Length_298	IPR014756	Immunoglobulin E-set	Domain
Locus_2_Transcript_2/3_Confidence_0.625_Length_298	noIPR	unintegrated	unintegrated	PTHR11511:SF21 (PANTHER)
Locus_2_Transcript_2/3_Confidence_0.625_Length_298	noIPR	unintegrated	unintegrated
Locus_2_Transcript_3/3_Confidence_0.750_Length_312	IPR005203	Hemocyanin, C-terminal	Domain	G3DSA:2.60.40.1520 (GENE3D)
Locus_2_Transcript_3/3_Confidence_0.750_Length_312	IPR005203	Hemocyanin, C-terminal	Domain	PF03723 (PFAM)
Locus_2_Transcript_3/3_Confidence_0.750_Length_312	IPR005203	Hemocyanin, C-terminal	Domain
Locus_2_Transcript_3/3_Confidence_0.750_Length_312	IPR013788	Arthropod hemocyanin/insect LSP	Family	PTHR11511 (PANTHER)
Locus_2_Transcript_3/3_Confidence_0.750_Length_312	IPR013788	Arthropod hemocyanin/insect LSP	Family	GO:0005344
Locus_2_Transcript_3/3_Confidence_0.750_Length_312	IPR013788	Arthropod hemocyanin/insect LSP	Family	GO:0006810
Locus_2_Transcript_3/3_Confidence_0.750_Length_312	IPR014756	Immunoglobulin E-set	Domain	SSF81296 (SUPERFAMILY)
Locus_2_Transcript_3/3_Confidence_0.750_Length_312	IPR014756	Immunoglobulin E-set	Domain
Locus_3_Transcript_1/1_Confidence_1.000_Length_407	noIPR	unintegrated	unintegrated	SignalP-NN(euk) (SIGNALP)
Locus_3_Transcript_1/1_Confidence_1.000_Length_407	noIPR	unintegrated	unintegrated
Locus_6_Transcript_1/2_Confidence_1.000_Length_312	IPR001715	Calponin homology domain	Domain	G3DSA:1.10.418.10 (GENE3D)
Locus_6_Transcript_1/2_Confidence_1.000_Length_312	IPR001715	Calponin homology domain	Domain	SSF47576 (SUPERFAMILY)
Locus_6_Transcript_1/2_Confidence_1.000_Length_312	IPR001715	Calponin homology domain	Domain	GO:0005515
Locus_6_Transcript_1/2_Confidence_1.000_Length_312	IPR002017	Spectrin repeat	Repeat	PF00435 (PFAM)
Locus_6_Transcript_1/2_Confidence_1.000_Length_312	IPR002017	Spectrin repeat	Repeat	GO:0005515
Locus_6_Transcript_1/2_Confidence_1.000_Length_312	noIPR	unintegrated	unintegrated	coil (COIL)
Locus_6_Transcript_1/2_Confidence_1.000_Length_312	noIPR	unintegrated	unintegrated	G3DSA:1.20.58.60 (GENE3D)
Locus_6_Transcript_1/2_Confidence_1.000_Length_312	noIPR	unintegrated	unintegrated	PTHR25069 (PANTHER)
Locus_6_Transcript_1/2_Confidence_1.000_Length_312	noIPR	unintegrated	unintegrated	PTHR25069:SF91 (PANTHER)
Locus_6_Transcript_1/2_Confidence_1.000_Length_312	noIPR	unintegrated	unintegrated	SSF46966 (SUPERFAMILY)
Locus_6_Transcript_1/2_Confidence_1.000_Length_312	noIPR	unintegrated	unintegrated
Locus_6_Transcript_2/2_Confidence_1.000_Length_312	IPR001715	Calponin homology domain	Domain	G3DSA:1.10.418.10 (GENE3D)
Locus_6_Transcript_2/2_Confidence_1.000_Length_312	IPR001715	Calponin homology domain	Domain	SSF47576 (SUPERFAMILY)
Locus_6_Transcript_2/2_Confidence_1.000_Length_312	IPR001715	Calponin homology domain	Domain	GO:0005515
Locus_6_Transcript_2/2_Confidence_1.000_Length_312	IPR002017	Spectrin repeat	Repeat	PF00435 (PFAM)
Locus_6_Transcript_2/2_Confidence_1.000_Length_312	IPR002017	Spectrin repeat	Repeat	GO:0005515
Locus_6_Transcript_2/2_Confidence_1.000_Length_312	noIPR	unintegrated	unintegrated	coil (COIL)
Locus_6_Transcript_2/2_Confidence_1.000_Length_312	noIPR	unintegrated	unintegrated	G3DSA:1.20.58.60 (GENE3D)
Locus_6_Transcript_2/2_Confidence_1.000_Length_312	noIPR	unintegrated	unintegrated	PTHR25069 (PANTHER)
Locus_6_Transcript_2/2_Confidence_1.000_Length_312	noIPR	unintegrated	unintegrated	PTHR25069:SF91 (PANTHER)
Locus_6_Transcript_2/2_Confidence_1.000_Length_312	noIPR	unintegrated	unintegrated	SSF46966 (SUPERFAMILY)
Locus_6_Transcript_2/2_Confidence_1.000_Length_312	noIPR	unintegrated	unintegrated
Locus_7_Transcript_1/2_Confidence_1.000_Length_355	IPR007122	Gelsolin	Family	PR00597 (PRINTS)
Locus_7_Transcript_1/2_Confidence_1.000_Length_355	IPR007122	Gelsolin	Family	PTHR11977 (PANTHER)
Locus_7_Transcript_1/2_Confidence_1.000_Length_355	IPR007122	Gelsolin	Family	GO:0003779
Locus_7_Transcript_1/2_Confidence_1.000_Length_355	IPR007123	Gelsolin domain	Domain	PF00626 (PFAM)
Locus_7_Transcript_1/2_Confidence_1.000_Length_355	IPR007123	Gelsolin domain	Domain
Locus_7_Transcript_1/2_Confidence_1.000_Length_355	noIPR	unintegrated	unintegrated	G3DSA:3.40.20.10 (GENE3D)
Locus_7_Transcript_1/2_Confidence_1.000_Length_355	noIPR	unintegrated	unintegrated	SSF55753 (SUPERFAMILY)
Locus_7_Transcript_1/2_Confidence_1.000_Length_355	noIPR	unintegrated	unintegrated
Locus_7_Transcript_2/2_Confidence_1.000_Length_302	IPR007122	Gelsolin	Family	PR00597 (PRINTS)
Locus_7_Transcript_2/2_Confidence_1.000_Length_302	IPR007122	Gelsolin	Family	PTHR11977 (PANTHER)
Locus_7_Transcript_2/2_Confidence_1.000_Length_302	IPR007122	Gelsolin	Family	GO:0003779
Locus_7_Transcript_2/2_Confidence_1.000_Length_302	IPR007123	Gelsolin domain	Domain	PF00626 (PFAM)
Locus_7_Transcript_2/2_Confidence_1.000_Length_302	IPR007123	Gelsolin domain	Domain
Locus_7_Transcript_2/2_Confidence_1.000_Length_302	noIPR	unintegrated	unintegrated	G3DSA:3.40.20.10 (GENE3D)
Locus_7_Transcript_2/2_Confidence_1.000_Length_302	noIPR	unintegrated	unintegrated	SSF55753 (SUPERFAMILY)
Locus_7_Transcript_2/2_Confidence_1.000_Length_302	noIPR	unintegrated	unintegrated
Locus_8_Transcript_1/1_Confidence_1.000_Length_308	IPR007122	Gelsolin	Family	PTHR11977 (PANTHER)
Locus_8_Transcript_1/1_Confidence_1.000_Length_308	IPR007122	Gelsolin	Family	GO:0003779
Locus_9_Transcript_1/3_Confidence_0.750_Length_740	IPR003534	Major royal jelly-related	Family	PTHR10009 (PANTHER)
Locus_9_Transcript_1/3_Confidence_0.750_Length_740	IPR003534	Major royal jelly-related	Family	PF03022 (PFAM)
Locus_9_Transcript_1/3_Confidence_0.750_Length_740	IPR003534	Major royal jelly-related	Family
Locus_9_Transcript_1/3_Confidence_0.750_Length_740	IPR011042	Six-bladed beta-propeller, TolB-like	Domain	G3DSA:2.120.10.30 (GENE3D)
Locus_9_Transcript_1/3_Confidence_0.750_Length_740	IPR011042	Six-bladed beta-propeller, TolB-like	Domain
Locus_9_Transcript_1/3_Confidence_0.750_Length_740	IPR017996	Major royal jelly	Family	PR01366 (PRINTS)
Locus_9_Transcript_1/3_Confidence_0.750_Length_740	IPR017996	Major royal jelly	Family
Locus_9_Transcript_1/3_Confidence_0.750_Length_740	noIPR	unintegrated	unintegrated	PTHR10009:SF5 (PANTHER)
Locus_9_Transcript_1/3_Confidence_0.750_Length_740	noIPR	unintegrated	unintegrated	seg (SEG)
Locus_9_Transcript_1/3_Confidence_0.750_Length_740	noIPR	unintegrated	unintegrated
Locus_9_Transcript_2/3_Confidence_0.625_Length_740	IPR003534	Major royal jelly-related	Family	PTHR10009 (PANTHER)
Locus_9_Transcript_2/3_Confidence_0.625_Length_740	IPR003534	Major royal jelly-related	Family	PF03022 (PFAM)
Locus_9_Transcript_2/3_Confidence_0.625_Length_740	IPR003534	Major royal jelly-related	Family
Locus_9_Transcript_2/3_Confidence_0.625_Length_740	IPR011042	Six-bladed beta-propeller, TolB-like	Domain	G3DSA:2.120.10.30 (GENE3D)
Locus_9_Transcript_2/3_Confidence_0.625_Length_740	IPR011042	Six-bladed beta-propeller, TolB-like	Domain
Locus_9_Transcript_2/3_Confidence_0.625_Length_740	IPR017996	Major royal jelly	Family	PR01366 (PRINTS)
Locus_9_Transcript_2/3_Confidence_0.625_Length_740	IPR017996	Major royal jelly	Family
Locus_9_Transcript_2/3_Confidence_0.625_Length_740	noIPR	unintegrated	unintegrated	PTHR10009:SF5 (PANTHER)
Locus_9_Transcript_2/3_Confidence_0.625_Length_740	noIPR	unintegrated	unintegrated	seg (SEG)
Locus_9_Transcript_2/3_Confidence_0.625_Length_740	noIPR	unintegrated	unintegrated
Locus_9_Transcript_3/3_Confidence_0.750_Length_740	IPR003534	Major royal jelly-related	Family	PTHR10009 (PANTHER)
Locus_9_Transcript_3/3_Confidence_0.750_Length_740	IPR003534	Major royal jelly-related	Family	PF03022 (PFAM)
Locus_9_Transcript_3/3_Confidence_0.750_Length_740	IPR003534	Major royal jelly-related	Family
Locus_9_Transcript_3/3_Confidence_0.750_Length_740	IPR011042	Six-bladed beta-propeller, TolB-like	Domain	G3DSA:2.120.10.30 (GENE3D)
Locus_9_Transcript_3/3_Confidence_0.750_Length_740	IPR011042	Six-bladed beta-propeller, TolB-like	Domain
Locus_9_Transcript_3/3_Confidence_0.750_Length_740	IPR017996	Major royal jelly	Family	PR01366 (PRINTS)
Locus_9_Transcript_3/3_Confidence_0.750_Length_740	IPR017996	Major royal jelly	Family
Locus_9_Transcript_3/3_Confidence_0.750_Length_740	noIPR	unintegrated	unintegrated	PTHR10009:SF5 (PANTHER)
Locus_9_Transcript_3/3_Confidence_0.750_Length_740	noIPR	unintegrated	unintegrated	seg (SEG)
Locus_9_Transcript_3/3_Confidence_0.750_Length_740	noIPR	unintegrated	unintegrated
Locus_10_Transcript_1/2_Confidence_1.000_Length_384	IPR001930	Peptidase M1, alanine aminopeptidase/leukotriene A4 hydrolase	Family	PTHR11533 (PANTHER)
Locus_10_Transcript_1/2_Confidence_1.000_Length_384	IPR001930	Peptidase M1, alanine aminopeptidase/leukotriene A4 hydrolase	Family	GO:0006508
Locus_10_Transcript_1/2_Confidence_1.000_Length_384	IPR024571	Domain of unknown function DUF3358	Domain	PF11838 (PFAM)
Locus_10_Transcript_1/2_Confidence_1.000_Length_384	IPR024571	Domain of unknown function DUF3358	Domain
Locus_10_Transcript_2/2_Confidence_1.000_Length_291	IPR001930	Peptidase M1, alanine aminopeptidase/leukotriene A4 hydrolase	Family	PTHR11533 (PANTHER)
Locus_10_Transcript_2/2_Confidence_1.000_Length_291	IPR001930	Peptidase M1, alanine aminopeptidase/leukotriene A4 hydrolase	Family	GO:0006508
Locus_10_Transcript_2/2_Confidence_1.000_Length_291	IPR024571	Domain of unknown function DUF3358	Domain	PF11838 (PFAM)
Locus_10_Transcript_2/2_Confidence_1.000_Length_291	IPR024571	Domain of unknown function DUF3358	Domain
Locus_12_Transcript_1/1_Confidence_1.000_Length_738	IPR002350	Proteinase inhibitor I1, Kazal	Domain	SM00280 (SMART)
Locus_12_Transcript_1/1_Confidence_1.000_Length_738	IPR002350	Proteinase inhibitor I1, Kazal	Domain	GO:0005515
Locus_12_Transcript_1/1_Confidence_1.000_Length_738	IPR011497	Kazal-type serine protease inhibitor domain	Domain	PF07648 (PFAM)
Locus_12_Transcript_1/1_Confidence_1.000_Length_738	IPR011497	Kazal-type serine protease inhibitor domain	Domain
Locus_12_Transcript_1/1_Confidence_1.000_Length_738	noIPR	unintegrated	unintegrated	G3DSA:3.30.60.30 (GENE3D)
Locus_12_Transcript_1/1_Confidence_1.000_Length_738	noIPR	unintegrated	unintegrated	PTHR12036 (PANTHER)
Locus_12_Transcript_1/1_Confidence_1.000_Length_738	noIPR	unintegrated	unintegrated	PS51465 (PROFILE)
Locus_12_Transcript_1/1_Confidence_1.000_Length_738	noIPR	unintegrated	unintegrated	seg (SEG)
Locus_12_Transcript_1/1_Confidence_1.000_Length_738	noIPR	unintegrated	unintegrated	SignalP-NN(euk) (SIGNALP)
Locus_12_Transcript_1/1_Confidence_1.000_Length_738	noIPR	unintegrated	unintegrated	tmhmm (TMHMM)
Locus_12_Transcript_1/1_Confidence_1.000_Length_738	noIPR	unintegrated	unintegrated	SSF100895 (SUPERFAMILY)
Locus_12_Transcript_1/1_Confidence_1.000_Length_738	noIPR	unintegrated	unintegrated
Locus_14_Transcript_1/1_Confidence_1.000_Length_591	IPR000836	Phosphoribosyltransferase	Domain	PF00156 (PFAM)
Locus_14_Transcript_1/1_Confidence_1.000_Length_591	IPR000836	Phosphoribosyltransferase	Domain	GO:0009116
Locus_14_Transcript_1/1_Confidence_1.000_Length_591	IPR000842	Phosphoribosyl pyrophosphate synthetase, conserved site	Conserved_site	PS00114 (PROSITE)
Locus_14_Transcript_1/1_Confidence_1.000_Length_591	IPR000842	Phosphoribosyl pyrophosphate synthetase, conserved site	Conserved_site	GO:0000287
Locus_14_Transcript_1/1_Confidence_1.000_Length_591	IPR000842	Phosphoribosyl pyrophosphate synthetase, conserved site	Conserved_site	GO:0004749
Locus_14_Transcript_1/1_Confidence_1.000_Length_591	IPR000842	Phosphoribosyl pyrophosphate synthetase, conserved site	Conserved_site	GO:0009156
Locus_14_Transcript_1/1_Confidence_1.000_Length_591	IPR000842	Phosphoribosyl pyrophosphate synthetase, conserved site	Conserved_site	GO:0044249
Locus_14_Transcript_1/1_Confidence_1.000_Length_591	IPR005946	Ribose-phosphate diphosphokinase	Family	TIGR01251 (TIGRFAMs)
Locus_14_Transcript_1/1_Confidence_1.000_Length_591	IPR005946	Ribose-phosphate diphosphokinase	Family	GO:0000287
Locus_14_Transcript_1/1_Confidence_1.000_Length_591	IPR005946	Ribose-phosphate diphosphokinase	Family	GO:0004749
Locus_14_Transcript_1/1_Confidence_1.000_Length_591	IPR005946	Ribose-phosphate diphosphokinase	Family	GO:0009165
Locus_14_Transcript_1/1_Confidence_1.000_Length_591	noIPR	unintegrated	unintegrated	G3DSA:3.40.50.2020 (GENE3D)
Locus_14_Transcript_1/1_Confidence_1.000_Length_591	noIPR	unintegrated	unintegrated	PTHR10210 (PANTHER)
Locus_14_Transcript_1/1_Confidence_1.000_Length_591	noIPR	unintegrated	unintegrated	SignalP-NN(euk) (SIGNALP)
Locus_14_Transcript_1/1_Confidence_1.000_Length_591	noIPR	unintegrated	unintegrated	SSF53271 (SUPERFAMILY)
Locus_14_Transcript_1/1_Confidence_1.000_Length_591	noIPR	unintegrated	unintegrated
Locus_15_Transcript_1/1_Confidence_1.000_Length_1705	IPR000990	Innexin	Family	PR01262 (PRINTS)
Locus_15_Transcript_1/1_Confidence_1.000_Length_1705	IPR000990	Innexin	Family	PTHR11893 (PANTHER)
Locus_15_Transcript_1/1_Confidence_1.000_Length_1705	IPR000990	Innexin	Family	PF00876 (PFAM)
Locus_15_Transcript_1/1_Confidence_1.000_Length_1705	IPR000990	Innexin	Family	PS51013 (PROFILE)
Locus_15_Transcript_1/1_Confidence_1.000_Length_1705	IPR000990	Innexin	Family	GO:0005921
Locus_15_Transcript_1/1_Confidence_1.000_Length_1705	noIPR	unintegrated	unintegrated	seg (SEG)
Locus_15_Transcript_1/1_Confidence_1.000_Length_1705	noIPR	unintegrated	unintegrated	SignalP-NN(euk) (SIGNALP)
Locus_15_Transcript_1/1_Confidence_1.000_Length_1705	noIPR	unintegrated	unintegrated	tmhmm (TMHMM)
Locus_15_Transcript_1/1_Confidence_1.000_Length_1705	noIPR	unintegrated	unintegrated
Locus_16_Transcript_1/1_Confidence_1.000_Length_255	noIPR	unintegrated	unintegrated	tmhmm (TMHMM)
Locus_16_Transcript_1/1_Confidence_1.000_Length_255	noIPR	unintegrated	unintegrated
Locus_17_Transcript_1/1_Confidence_1.000_Length_1088	IPR006818	Histone chaperone, ASF1-like	Family	G3DSA:2.60.40.1490 (GENE3D)
Locus_17_Transcript_1/1_Confidence_1.000_Length_1088	IPR006818	Histone chaperone, ASF1-like	Family	PTHR12040 (PANTHER)
Locus_17_Transcript_1/1_Confidence_1.000_Length_1088	IPR006818	Histone chaperone, ASF1-like	Family	PF04729 (PFAM)
Locus_17_Transcript_1/1_Confidence_1.000_Length_1088	IPR006818	Histone chaperone, ASF1-like	Family	SSF101546 (SUPERFAMILY)
Locus_17_Transcript_1/1_Confidence_1.000_Length_1088	IPR006818	Histone chaperone, ASF1-like	Family	GO:0005634
Locus_17_Transcript_1/1_Confidence_1.000_Length_1088	IPR006818	Histone chaperone, ASF1-like	Family	GO:0006333
Locus_17_Transcript_1/1_Confidence_1.000_Length_1088	noIPR	unintegrated	unintegrated	seg (SEG)
Locus_17_Transcript_1/1_Confidence_1.000_Length_1088	noIPR	unintegrated	unintegrated
Locus_19_Transcript_1/1_Confidence_1.000_Length_353	noIPR	unintegrated	unintegrated	SignalP-NN(euk) (SIGNALP)
Locus_19_Transcript_1/1_Confidence_1.000_Length_353	noIPR	unintegrated	unintegrated	tmhmm (TMHMM)
Locus_19_Transcript_1/1_Confidence_1.000_Length_353	noIPR	unintegrated	unintegrated
Locus_20_Transcript_1/1_Confidence_1.000_Length_945	IPR002928	Myosin tail	Domain	PF01576 (PFAM)
Locus_20_Transcript_1/1_Confidence_1.000_Length_945	IPR002928	Myosin tail	Domain	GO:0003774
Locus_20_Transcript_1/1_Confidence_1.000_Length_945	IPR002928	Myosin tail	Domain	GO:0016459
Locus_20_Transcript_1/1_Confidence_1.000_Length_945	noIPR	unintegrated	unintegrated	coil (COIL)
Locus_20_Transcript_1/1_Confidence_1.000_Length_945	noIPR	unintegrated	unintegrated	PTHR13140 (PANTHER)
Locus_20_Transcript_1/1_Confidence_1.000_Length_945	noIPR	unintegrated	unintegrated	PTHR13140:SF23 (PANTHER)
Locus_20_Transcript_1/1_Confidence_1.000_Length_945	noIPR	unintegrated	unintegrated	seg (SEG)
Locus_20_Transcript_1/1_Confidence_1.000_Length_945	noIPR	unintegrated	unintegrated
Locus_21_Transcript_1/1_Confidence_1.000_Length_251	noIPR	unintegrated	unintegrated	seg (SEG)
Locus_21_Transcript_1/1_Confidence_1.000_Length_251	noIPR	unintegrated	unintegrated
Locus_22_Transcript_1/3_Confidence_0.667_Length_391	noIPR	unintegrated	unintegrated	seg (SEG)
Locus_22_Transcript_1/3_Confidence_0.667_Length_391	noIPR	unintegrated	unintegrated	SignalP-NN(euk) (SIGNALP)
Locus_22_Transcript_1/3_Confidence_0.667_Length_391	noIPR	unintegrated	unintegrated
Locus_23_Transcript_1/2_Confidence_0.750_Length_388	IPR002017	Spectrin repeat	Repeat	PF00435 (PFAM)
Locus_23_Transcript_1/2_Confidence_0.750_Length_388	IPR002017	Spectrin repeat	Repeat	GO:0005515
Locus_23_Transcript_1/2_Confidence_0.750_Length_388	noIPR	unintegrated	unintegrated	G3DSA:1.20.58.60 (GENE3D)
Locus_23_Transcript_1/2_Confidence_0.750_Length_388	noIPR	unintegrated	unintegrated	PTHR25069 (PANTHER)
Locus_23_Transcript_1/2_Confidence_0.750_Length_388	noIPR	unintegrated	unintegrated	PTHR25069:SF91 (PANTHER)
Locus_23_Transcript_1/2_Confidence_0.750_Length_388	noIPR	unintegrated	unintegrated	seg (SEG)
Locus_23_Transcript_1/2_Confidence_0.750_Length_388	noIPR	unintegrated	unintegrated	SSF46966 (SUPERFAMILY)
Locus_23_Transcript_1/2_Confidence_0.750_Length_388	noIPR	unintegrated	unintegrated
Locus_23_Transcript_2/2_Confidence_0.750_Length_400	IPR002017	Spectrin repeat	Repeat	PF00435 (PFAM)
Locus_23_Transcript_2/2_Confidence_0.750_Length_400	IPR002017	Spectrin repeat	Repeat	GO:0005515
Locus_23_Transcript_2/2_Confidence_0.750_Length_400	noIPR	unintegrated	unintegrated	coil (COIL)
Locus_23_Transcript_2/2_Confidence_0.750_Length_400	noIPR	unintegrated	unintegrated	G3DSA:1.20.58.60 (GENE3D)
Locus_23_Transcript_2/2_Confidence_0.750_Length_400	noIPR	unintegrated	unintegrated	PTHR25069 (PANTHER)
Locus_23_Transcript_2/2_Confidence_0.750_Length_400	noIPR	unintegrated	unintegrated	PTHR25069:SF91 (PANTHER)
Locus_23_Transcript_2/2_Confidence_0.750_Length_400	noIPR	unintegrated	unintegrated	seg (SEG)
Locus_23_Transcript_2/2_Confidence_0.750_Length_400	noIPR	unintegrated	unintegrated	SSF46966 (SUPERFAMILY)
Locus_23_Transcript_2/2_Confidence_0.750_Length_400	noIPR	unintegrated	unintegrated
Locus_24_Transcript_3/4_Confidence_0.500_Length_367	IPR002018	Carboxylesterase, type B	Domain	PF00135 (PFAM)
Locus_24_Transcript_3/4_Confidence_0.500_Length_367	IPR002018	Carboxylesterase, type B	Domain
Locus_24_Transcript_3/4_Confidence_0.500_Length_367	noIPR	unintegrated	unintegrated	G3DSA:3.40.50.1820 (GENE3D)
Locus_24_Transcript_3/4_Confidence_0.500_Length_367	noIPR	unintegrated	unintegrated	PTHR11559 (PANTHER)
Locus_24_Transcript_3/4_Confidence_0.500_Length_367	noIPR	unintegrated	unintegrated	SSF53474 (SUPERFAMILY)
Locus_24_Transcript_3/4_Confidence_0.500_Length_367	noIPR	unintegrated	unintegrated
Locus_25_Transcript_1/1_Confidence_1.000_Length_562	noIPR	unintegrated	unintegrated	SignalP-NN(euk) (SIGNALP)
Locus_25_Transcript_1/1_Confidence_1.000_Length_562	noIPR	unintegrated	unintegrated
Locus_26_Transcript_1/1_Confidence_1.000_Length_1806	noIPR	unintegrated	unintegrated	SignalP-NN(euk) (SIGNALP)
Locus_26_Transcript_1/1_Confidence_1.000_Length_1806	noIPR	unintegrated	unintegrated	tmhmm (TMHMM)
Locus_26_Transcript_1/1_Confidence_1.000_Length_1806	noIPR	unintegrated	unintegrated
Locus_27_Transcript_1/1_Confidence_1.000_Length_218	IPR000698	Arrestin	Family	PTHR11792 (PANTHER)
Locus_27_Transcript_1/1_Confidence_1.000_Length_218	IPR000698	Arrestin	Family	GO:0007165
Locus_27_Transcript_1/1_Confidence_1.000_Length_218	IPR014752	Arrestin, C-terminal	Domain	G3DSA:2.60.40.640 (GENE3D)
Locus_27_Transcript_1/1_Confidence_1.000_Length_218	IPR014752	Arrestin, C-terminal	Domain	GO:0007165
Locus_27_Transcript_1/1_Confidence_1.000_Length_218	IPR014756	Immunoglobulin E-set	Domain	SSF81296 (SUPERFAMILY)
Locus_27_Transcript_1/1_Confidence_1.000_Length_218	IPR014756	Immunoglobulin E-set	Domain
Locus_27_Transcript_1/1_Confidence_1.000_Length_218	noIPR	unintegrated	unintegrated	PTHR11792:SF4 (PANTHER)
Locus_27_Transcript_1/1_Confidence_1.000_Length_218	noIPR	unintegrated	unintegrated	seg (SEG)
Locus_27_Transcript_1/1_Confidence_1.000_Length_218	noIPR	unintegrated	unintegrated
Locus_29_Transcript_1/1_Confidence_1.000_Length_544	IPR011545	DNA/RNA helicase, DEAD/DEAH box type, N-terminal	Domain	PF00270 (PFAM)
Locus_29_Transcript_1/1_Confidence_1.000_Length_544	IPR011545	DNA/RNA helicase, DEAD/DEAH box type, N-terminal	Domain	GO:0003676
Locus_29_Transcript_1/1_Confidence_1.000_Length_544	IPR011545	DNA/RNA helicase, DEAD/DEAH box type, N-terminal	Domain	GO:0005524
Locus_29_Transcript_1/1_Confidence_1.000_Length_544	IPR011545	DNA/RNA helicase, DEAD/DEAH box type, N-terminal	Domain	GO:0008026
Locus_29_Transcript_1/1_Confidence_1.000_Length_544	IPR014001	Helicase, superfamily 1/2, ATP-binding domain	Domain	SM00487 (SMART)
Locus_29_Transcript_1/1_Confidence_1.000_Length_544	IPR014001	Helicase, superfamily 1/2, ATP-binding domain	Domain	PS51192 (PROFILE)
Locus_29_Transcript_1/1_Confidence_1.000_Length_544	IPR014001	Helicase, superfamily 1/2, ATP-binding domain	Domain
Locus_29_Transcript_1/1_Confidence_1.000_Length_544	IPR014014	RNA helicase, DEAD-box type, Q motif	Domain	PS51195 (PROFILE)
Locus_29_Transcript_1/1_Confidence_1.000_Length_544	IPR014014	RNA helicase, DEAD-box type, Q motif	Domain
Locus_29_Transcript_1/1_Confidence_1.000_Length_544	noIPR	unintegrated	unintegrated	G3DSA:3.40.50.300 (GENE3D)
Locus_29_Transcript_1/1_Confidence_1.000_Length_544	noIPR	unintegrated	unintegrated	PTHR24031 (PANTHER)
Locus_29_Transcript_1/1_Confidence_1.000_Length_544	noIPR	unintegrated	unintegrated	PTHR24031:SF50 (PANTHER)
Locus_29_Transcript_1/1_Confidence_1.000_Length_544	noIPR	unintegrated	unintegrated	SSF52540 (SUPERFAMILY)
Locus_29_Transcript_1/1_Confidence_1.000_Length_544	noIPR	unintegrated	unintegrated
Locus_30_Transcript_1/1_Confidence_1.000_Length_1843	IPR006599	CARP motif	Domain	SM00673 (SMART)
Locus_30_Transcript_1/1_Confidence_1.000_Length_1843	IPR006599	CARP motif	Domain
Locus_30_Transcript_1/1_Confidence_1.000_Length_1843	IPR012945	Tubulin binding cofactor C	Domain	PF07986 (PFAM)
Locus_30_Transcript_1/1_Confidence_1.000_Length_1843	IPR012945	Tubulin binding cofactor C	Domain
Locus_30_Transcript_1/1_Confidence_1.000_Length_1843	IPR017901	C-CAP/cofactor C-like domain	Domain	PS51329 (PROFILE)
Locus_30_Transcript_1/1_Confidence_1.000_Length_1843	IPR017901	C-CAP/cofactor C-like domain	Domain
Locus_30_Transcript_1/1_Confidence_1.000_Length_1843	noIPR	unintegrated	unintegrated	coil (COIL)
Locus_30_Transcript_1/1_Confidence_1.000_Length_1843	noIPR	unintegrated	unintegrated	PTHR15139 (PANTHER)
Locus_30_Transcript_1/1_Confidence_1.000_Length_1843	noIPR	unintegrated	unintegrated
Locus_32_Transcript_1/1_Confidence_1.000_Length_727	IPR004087	K Homology domain	Domain	SM00322 (SMART)
Locus_32_Transcript_1/1_Confidence_1.000_Length_727	IPR004087	K Homology domain	Domain	GO:0003723
Locus_32_Transcript_1/1_Confidence_1.000_Length_727	IPR004088	K Homology domain, type 1	Domain	PF00013 (PFAM)
Locus_32_Transcript_1/1_Confidence_1.000_Length_727	IPR004088	K Homology domain, type 1	Domain	PS50084 (PROFILE)
Locus_32_Transcript_1/1_Confidence_1.000_Length_727	IPR004088	K Homology domain, type 1	Domain	GO:0003723
Locus_32_Transcript_1/1_Confidence_1.000_Length_727	noIPR	unintegrated	unintegrated	coil (COIL)
Locus_32_Transcript_1/1_Confidence_1.000_Length_727	noIPR	unintegrated	unintegrated	G3DSA:3.30.1370.10 (GENE3D)
Locus_32_Transcript_1/1_Confidence_1.000_Length_727	noIPR	unintegrated	unintegrated	PTHR10627 (PANTHER)
Locus_32_Transcript_1/1_Confidence_1.000_Length_727	noIPR	unintegrated	unintegrated	PTHR10627:SF9 (PANTHER)
Locus_32_Transcript_1/1_Confidence_1.000_Length_727	noIPR	unintegrated	unintegrated	SSF54791 (SUPERFAMILY)
Locus_32_Transcript_1/1_Confidence_1.000_Length_727	noIPR	unintegrated	unintegrated
Locus_33_Transcript_1/1_Confidence_1.000_Length_698	IPR007648	ATPase inhibitor, IATP, mitochondria	Family	PF04568 (PFAM)
Locus_33_Transcript_1/1_Confidence_1.000_Length_698	IPR007648	ATPase inhibitor, IATP, mitochondria	Family	GO:0004857
Locus_33_Transcript_1/1_Confidence_1.000_Length_698	IPR007648	ATPase inhibitor, IATP, mitochondria	Family	GO:0005739
Locus_33_Transcript_1/1_Confidence_1.000_Length_698	IPR007648	ATPase inhibitor, IATP, mitochondria	Family	GO:0045980
Locus_33_Transcript_1/1_Confidence_1.000_Length_698	noIPR	unintegrated	unintegrated	coil (COIL)
Locus_33_Transcript_1/1_Confidence_1.000_Length_698	noIPR	unintegrated	unintegrated	G3DSA:1.20.5.500 (GENE3D)
Locus_33_Transcript_1/1_Confidence_1.000_Length_698	noIPR	unintegrated	unintegrated	PTHR23407 (PANTHER)
Locus_33_Transcript_1/1_Confidence_1.000_Length_698	noIPR	unintegrated	unintegrated	PTHR23407:SF2 (PANTHER)
Locus_33_Transcript_1/1_Confidence_1.000_Length_698	noIPR	unintegrated	unintegrated	seg (SEG)
Locus_33_Transcript_1/1_Confidence_1.000_Length_698	noIPR	unintegrated	unintegrated
Locus_34_Transcript_1/1_Confidence_1.000_Length_567	IPR003952	Fumarate reductase/succinate dehydrogenase, FAD-binding site	Binding_site	PS00504 (PROSITE)
Locus_34_Transcript_1/1_Confidence_1.000_Length_567	IPR003952	Fumarate reductase/succinate dehydrogenase, FAD-binding site	Binding_site	GO:0016491
Locus_34_Transcript_1/1_Confidence_1.000_Length_567	IPR003952	Fumarate reductase/succinate dehydrogenase, FAD-binding site	Binding_site	GO:0055114
Locus_34_Transcript_1/1_Confidence_1.000_Length_567	IPR003953	Fumarate reductase/succinate dehydrogenase flavoprotein, N-terminal	Domain	PF00890 (PFAM)
Locus_34_Transcript_1/1_Confidence_1.000_Length_567	IPR003953	Fumarate reductase/succinate dehydrogenase flavoprotein, N-terminal	Domain	GO:0009055
Locus_34_Transcript_1/1_Confidence_1.000_Length_567	IPR003953	Fumarate reductase/succinate dehydrogenase flavoprotein, N-terminal	Domain	GO:0016491
Locus_34_Transcript_1/1_Confidence_1.000_Length_567	IPR003953	Fumarate reductase/succinate dehydrogenase flavoprotein, N-terminal	Domain	GO:0055114
Locus_34_Transcript_1/1_Confidence_1.000_Length_567	IPR014006	Succinate dehydrogenase/fumarate reductase, flavoprotein subunit	Family	PTHR11632:SF5 (PANTHER)
Locus_34_Transcript_1/1_Confidence_1.000_Length_567	IPR014006	Succinate dehydrogenase/fumarate reductase, flavoprotein subunit	Family	GO:0022900
Locus_34_Transcript_1/1_Confidence_1.000_Length_567	IPR014006	Succinate dehydrogenase/fumarate reductase, flavoprotein subunit	Family	GO:0050660
Locus_34_Transcript_1/1_Confidence_1.000_Length_567	IPR014006	Succinate dehydrogenase/fumarate reductase, flavoprotein subunit	Family	GO:0055114
Locus_34_Transcript_1/1_Confidence_1.000_Length_567	noIPR	unintegrated	unintegrated	G3DSA:3.50.50.60 (GENE3D)
Locus_34_Transcript_1/1_Confidence_1.000_Length_567	noIPR	unintegrated	unintegrated	PTHR11632 (PANTHER)
Locus_34_Transcript_1/1_Confidence_1.000_Length_567	noIPR	unintegrated	unintegrated	SSF51905 (SUPERFAMILY)
Locus_34_Transcript_1/1_Confidence_1.000_Length_567	noIPR	unintegrated	unintegrated
Locus_36_Transcript_1/1_Confidence_1.000_Length_736	IPR001680	WD40 repeat	Repeat	PF00400 (PFAM)
Locus_36_Transcript_1/1_Confidence_1.000_Length_736	IPR001680	WD40 repeat	Repeat	SM00320 (SMART)
Locus_36_Transcript_1/1_Confidence_1.000_Length_736	IPR001680	WD40 repeat	Repeat	PS50082 (PROFILE)
Locus_36_Transcript_1/1_Confidence_1.000_Length_736	IPR001680	WD40 repeat	Repeat	GO:0005515
Locus_36_Transcript_1/1_Confidence_1.000_Length_736	IPR015943	WD40/YVTN repeat-like-containing domain	Domain	G3DSA:2.130.10.10 (GENE3D)
Locus_36_Transcript_1/1_Confidence_1.000_Length_736	IPR015943	WD40/YVTN repeat-like-containing domain	Domain	GO:0005515
Locus_36_Transcript_1/1_Confidence_1.000_Length_736	IPR017986	WD40-repeat-containing domain	Domain	PS50294 (PROFILE)
Locus_36_Transcript_1/1_Confidence_1.000_Length_736	IPR017986	WD40-repeat-containing domain	Domain	SSF50978 (SUPERFAMILY)
Locus_36_Transcript_1/1_Confidence_1.000_Length_736	IPR017986	WD40-repeat-containing domain	Domain	GO:0005515
Locus_36_Transcript_1/1_Confidence_1.000_Length_736	IPR019775	WD40 repeat, conserved site	Conserved_site	PS00678 (PROSITE)
Locus_36_Transcript_1/1_Confidence_1.000_Length_736	IPR019775	WD40 repeat, conserved site	Conserved_site
Locus_36_Transcript_1/1_Confidence_1.000_Length_736	IPR020472	G-protein beta WD-40 repeat	Repeat	PR00320 (PRINTS)
Locus_36_Transcript_1/1_Confidence_1.000_Length_736	IPR020472	G-protein beta WD-40 repeat	Repeat
Locus_36_Transcript_1/1_Confidence_1.000_Length_736	noIPR	unintegrated	unintegrated	PTHR19868 (PANTHER)
Locus_36_Transcript_1/1_Confidence_1.000_Length_736	noIPR	unintegrated	unintegrated
Locus_38_Transcript_1/1_Confidence_1.000_Length_325	noIPR	unintegrated	unintegrated	seg (SEG)
Locus_38_Transcript_1/1_Confidence_1.000_Length_325	noIPR	unintegrated	unintegrated
Locus_39_Transcript_1/1_Confidence_1.000_Length_1179	IPR011257	DNA glycosylase	Domain	G3DSA:1.10.340.30 (GENE3D)
Locus_39_Transcript_1/1_Confidence_1.000_Length_1179	IPR011257	DNA glycosylase	Domain	SSF48150 (SUPERFAMILY)
Locus_39_Transcript_1/1_Confidence_1.000_Length_1179	IPR011257	DNA glycosylase	Domain	GO:0003824
Locus_39_Transcript_1/1_Confidence_1.000_Length_1179	IPR011257	DNA glycosylase	Domain	GO:0006281
Locus_39_Transcript_1/1_Confidence_1.000_Length_1179	noIPR	unintegrated	unintegrated	PTHR15074 (PANTHER)
Locus_39_Transcript_1/1_Confidence_1.000_Length_1179	noIPR	unintegrated	unintegrated
Locus_40_Transcript_1/1_Confidence_1.000_Length_1383	IPR004119	Protein of unknown function DUF227	Family	PF02958 (PFAM)
Locus_40_Transcript_1/1_Confidence_1.000_Length_1383	IPR004119	Protein of unknown function DUF227	Family
Locus_40_Transcript_1/1_Confidence_1.000_Length_1383	IPR011009	Protein kinase-like domain	Domain	SSF56112 (SUPERFAMILY)
Locus_40_Transcript_1/1_Confidence_1.000_Length_1383	IPR011009	Protein kinase-like domain	Domain
Locus_40_Transcript_1/1_Confidence_1.000_Length_1383	IPR015897	CHK kinase-like	Domain	SM00587 (SMART)
Locus_40_Transcript_1/1_Confidence_1.000_Length_1383	IPR015897	CHK kinase-like	Domain
Locus_40_Transcript_1/1_Confidence_1.000_Length_1383	noIPR	unintegrated	unintegrated	G3DSA:3.90.1200.10 (GENE3D)
Locus_40_Transcript_1/1_Confidence_1.000_Length_1383	noIPR	unintegrated	unintegrated	PTHR11012 (PANTHER)
Locus_40_Transcript_1/1_Confidence_1.000_Length_1383	noIPR	unintegrated	unintegrated
Locus_41_Transcript_1/1_Confidence_1.000_Length_2803	IPR001680	WD40 repeat	Repeat	PF00400 (PFAM)
Locus_41_Transcript_1/1_Confidence_1.000_Length_2803	IPR001680	WD40 repeat	Repeat	SM00320 (SMART)
Locus_41_Transcript_1/1_Confidence_1.000_Length_2803	IPR001680	WD40 repeat	Repeat	PS50082 (PROFILE)
Locus_41_Transcript_1/1_Confidence_1.000_Length_2803	IPR001680	WD40 repeat	Repeat	GO:0005515
Locus_41_Transcript_1/1_Confidence_1.000_Length_2803	IPR005108	HELP	Domain	PF03451 (PFAM)
Locus_41_Transcript_1/1_Confidence_1.000_Length_2803	IPR005108	HELP	Domain
Locus_41_Transcript_1/1_Confidence_1.000_Length_2803	IPR011047	Quinonprotein alcohol dehydrogenase-like	Domain	SSF50998 (SUPERFAMILY)
Locus_41_Transcript_1/1_Confidence_1.000_Length_2803	IPR011047	Quinonprotein alcohol dehydrogenase-like	Domain
Locus_41_Transcript_1/1_Confidence_1.000_Length_2803	IPR015943	WD40/YVTN repeat-like-containing domain	Domain	G3DSA:2.130.10.10 (GENE3D)
Locus_41_Transcript_1/1_Confidence_1.000_Length_2803	IPR015943	WD40/YVTN repeat-like-containing domain	Domain	GO:0005515
Locus_41_Transcript_1/1_Confidence_1.000_Length_2803	IPR017986	WD40-repeat-containing domain	Domain	PS50294 (PROFILE)
Locus_41_Transcript_1/1_Confidence_1.000_Length_2803	IPR017986	WD40-repeat-containing domain	Domain	SSF50978 (SUPERFAMILY)
Locus_41_Transcript_1/1_Confidence_1.000_Length_2803	IPR017986	WD40-repeat-containing domain	Domain	GO:0005515
Locus_41_Transcript_1/1_Confidence_1.000_Length_2803	noIPR	unintegrated	unintegrated	PTHR13720 (PANTHER)
Locus_41_Transcript_1/1_Confidence_1.000_Length_2803	noIPR	unintegrated	unintegrated	seg (SEG)
Locus_41_Transcript_1/1_Confidence_1.000_Length_2803	noIPR	unintegrated	unintegrated	tmhmm (TMHMM)
Locus_41_Transcript_1/1_Confidence_1.000_Length_2803	noIPR	unintegrated	unintegrated
Locus_43_Transcript_1/1_Confidence_1.000_Length_1457	IPR013921	Mediator complex, subunit Med20	Family	PF08612 (PFAM)
Locus_43_Transcript_1/1_Confidence_1.000_Length_1457	IPR013921	Mediator complex, subunit Med20	Family	GO:0001104
Locus_43_Transcript_1/1_Confidence_1.000_Length_1457	IPR013921	Mediator complex, subunit Med20	Family	GO:0006357
Locus_43_Transcript_1/1_Confidence_1.000_Length_1457	IPR013921	Mediator complex, subunit Med20	Family	GO:0016592
Locus_43_Transcript_1/1_Confidence_1.000_Length_1457	noIPR	unintegrated	unintegrated	PTHR12465 (PANTHER)
Locus_43_Transcript_1/1_Confidence_1.000_Length_1457	noIPR	unintegrated	unintegrated
Locus_45_Transcript_1/2_Confidence_0.727_Length_346	noIPR	unintegrated	unintegrated	seg (SEG)
Locus_45_Transcript_1/2_Confidence_0.727_Length_346	noIPR	unintegrated	unintegrated
Locus_45_Transcript_2/2_Confidence_0.636_Length_207	IPR001978	Troponin	Family	PF00992 (PFAM)
Locus_45_Transcript_2/2_Confidence_0.636_Length_207	IPR001978	Troponin	Family
Locus_45_Transcript_2/2_Confidence_0.636_Length_207	noIPR	unintegrated	unintegrated	G3DSA:1.20.5.350 (GENE3D)
Locus_45_Transcript_2/2_Confidence_0.636_Length_207	noIPR	unintegrated	unintegrated	PTHR13738 (PANTHER)
Locus_45_Transcript_2/2_Confidence_0.636_Length_207	noIPR	unintegrated	unintegrated	PTHR13738:SF1 (PANTHER)
Locus_45_Transcript_2/2_Confidence_0.636_Length_207	noIPR	unintegrated	unintegrated
Locus_46_Transcript_1/1_Confidence_1.000_Length_1909	IPR001627	Semaphorin/CD100 antigen	Domain	PF01403 (PFAM)
Locus_46_Transcript_1/1_Confidence_1.000_Length_1909	IPR001627	Semaphorin/CD100 antigen	Domain	SM00630 (SMART)
Locus_46_Transcript_1/1_Confidence_1.000_Length_1909	IPR001627	Semaphorin/CD100 antigen	Domain	PS51004 (PROFILE)
Locus_46_Transcript_1/1_Confidence_1.000_Length_1909	IPR001627	Semaphorin/CD100 antigen	Domain	SSF101912 (SUPERFAMILY)
Locus_46_Transcript_1/1_Confidence_1.000_Length_1909	IPR001627	Semaphorin/CD100 antigen	Domain	GO:0005515
Locus_46_Transcript_1/1_Confidence_1.000_Length_1909	IPR002165	Plexin	Repeat	PF01437 (PFAM)
Locus_46_Transcript_1/1_Confidence_1.000_Length_1909	IPR002165	Plexin	Repeat	GO:0016020
Locus_46_Transcript_1/1_Confidence_1.000_Length_1909	IPR003659	Plexin/semaphorin/integrin	Repeat	SM00423 (SMART)
Locus_46_Transcript_1/1_Confidence_1.000_Length_1909	IPR003659	Plexin/semaphorin/integrin	Repeat
Locus_46_Transcript_1/1_Confidence_1.000_Length_1909	IPR015943	WD40/YVTN repeat-like-containing domain	Domain	G3DSA:2.130.10.10 (GENE3D)
Locus_46_Transcript_1/1_Confidence_1.000_Length_1909	IPR015943	WD40/YVTN repeat-like-containing domain	Domain	GO:0005515
Locus_46_Transcript_1/1_Confidence_1.000_Length_1909	IPR016201	Plexin-like fold	Repeat	SSF103575 (SUPERFAMILY)
Locus_46_Transcript_1/1_Confidence_1.000_Length_1909	IPR016201	Plexin-like fold	Repeat	GO:0004872
Locus_46_Transcript_1/1_Confidence_1.000_Length_1909	IPR016201	Plexin-like fold	Repeat	GO:0007275
Locus_46_Transcript_1/1_Confidence_1.000_Length_1909	IPR016201	Plexin-like fold	Repeat	GO:0016020
Locus_46_Transcript_1/1_Confidence_1.000_Length_1909	noIPR	unintegrated	unintegrated	G3DSA:3.30.1680.10 (GENE3D)
Locus_46_Transcript_1/1_Confidence_1.000_Length_1909	noIPR	unintegrated	unintegrated	PTHR11036 (PANTHER)
Locus_46_Transcript_1/1_Confidence_1.000_Length_1909	noIPR	unintegrated	unintegrated	PTHR11036:SF29 (PANTHER)
Locus_46_Transcript_1/1_Confidence_1.000_Length_1909	noIPR	unintegrated	unintegrated	SignalP-NN(euk) (SIGNALP)
Locus_46_Transcript_1/1_Confidence_1.000_Length_1909	noIPR	unintegrated	unintegrated
Locus_48_Transcript_1/1_Confidence_1.000_Length_2901	IPR000873	AMP-dependent synthetase/ligase	Domain	PF00501 (PFAM)
Locus_48_Transcript_1/1_Confidence_1.000_Length_2901	IPR000873	AMP-dependent synthetase/ligase	Domain	GO:0003824
Locus_48_Transcript_1/1_Confidence_1.000_Length_2901	IPR000873	AMP-dependent synthetase/ligase	Domain	GO:0008152
Locus_48_Transcript_1/1_Confidence_1.000_Length_2901	IPR020845	AMP-binding, conserved site	Conserved_site	PS00455 (PROSITE)
Locus_48_Transcript_1/1_Confidence_1.000_Length_2901	IPR020845	AMP-binding, conserved site	Conserved_site
Locus_48_Transcript_1/1_Confidence_1.000_Length_2901	noIPR	unintegrated	unintegrated	G3DSA:3.30.300.30 (GENE3D)
Locus_48_Transcript_1/1_Confidence_1.000_Length_2901	noIPR	unintegrated	unintegrated	G3DSA:3.40.50.980 (GENE3D)
Locus_48_Transcript_1/1_Confidence_1.000_Length_2901	noIPR	unintegrated	unintegrated	PTHR24096 (PANTHER)
Locus_48_Transcript_1/1_Confidence_1.000_Length_2901	noIPR	unintegrated	unintegrated	PTHR24096:SF15 (PANTHER)
Locus_48_Transcript_1/1_Confidence_1.000_Length_2901	noIPR	unintegrated	unintegrated	seg (SEG)
Locus_48_Transcript_1/1_Confidence_1.000_Length_2901	noIPR	unintegrated	unintegrated	SignalP-NN(euk) (SIGNALP)
Locus_48_Transcript_1/1_Confidence_1.000_Length_2901	noIPR	unintegrated	unintegrated	tmhmm (TMHMM)
Locus_48_Transcript_1/1_Confidence_1.000_Length_2901	noIPR	unintegrated	unintegrated	SSF56801 (SUPERFAMILY)
Locus_48_Transcript_1/1_Confidence_1.000_Length_2901	noIPR	unintegrated	unintegrated
Locus_51_Transcript_1/1_Confidence_1.000_Length_436	noIPR	unintegrated	unintegrated	coil (COIL)
Locus_51_Transcript_1/1_Confidence_1.000_Length_436	noIPR	unintegrated	unintegrated	seg (SEG)
Locus_51_Transcript_1/1_Confidence_1.000_Length_436	noIPR	unintegrated	unintegrated
Locus_54_Transcript_1/1_Confidence_1.000_Length_699	noIPR	unintegrated	unintegrated	SignalP-NN(euk) (SIGNALP)
Locus_54_Transcript_1/1_Confidence_1.000_Length_699	noIPR	unintegrated	unintegrated	tmhmm (TMHMM)
Locus_54_Transcript_1/1_Confidence_1.000_Length_699	noIPR	unintegrated	unintegrated
Locus_55_Transcript_1/1_Confidence_1.000_Length_4906	IPR002159	CD36 antigen	Family	PR01609 (PRINTS)
Locus_55_Transcript_1/1_Confidence_1.000_Length_4906	IPR002159	CD36 antigen	Family	PTHR11923 (PANTHER)
Locus_55_Transcript_1/1_Confidence_1.000_Length_4906	IPR002159	CD36 antigen	Family	PF01130 (PFAM)
Locus_55_Transcript_1/1_Confidence_1.000_Length_4906	IPR002159	CD36 antigen	Family	GO:0007155
Locus_55_Transcript_1/1_Confidence_1.000_Length_4906	IPR002159	CD36 antigen	Family	GO:0016020
Locus_55_Transcript_1/1_Confidence_1.000_Length_4906	IPR005429	Lysosome membrane protein II	Family	PR01611 (PRINTS)
Locus_55_Transcript_1/1_Confidence_1.000_Length_4906	IPR005429	Lysosome membrane protein II	Family	GO:0004872
Locus_55_Transcript_1/1_Confidence_1.000_Length_4906	IPR005429	Lysosome membrane protein II	Family	GO:0005764
Locus_55_Transcript_1/1_Confidence_1.000_Length_4906	noIPR	unintegrated	unintegrated	PTHR11923:SF19 (PANTHER)
Locus_55_Transcript_1/1_Confidence_1.000_Length_4906	noIPR	unintegrated	unintegrated	seg (SEG)
Locus_55_Transcript_1/1_Confidence_1.000_Length_4906	noIPR	unintegrated	unintegrated	SignalP-NN(euk) (SIGNALP)
Locus_55_Transcript_1/1_Confidence_1.000_Length_4906	noIPR	unintegrated	unintegrated	tmhmm (TMHMM)
Locus_55_Transcript_1/1_Confidence_1.000_Length_4906	noIPR	unintegrated	unintegrated
Locus_56_Transcript_1/1_Confidence_1.000_Length_1237	noIPR	unintegrated	unintegrated	seg (SEG)
Locus_56_Transcript_1/1_Confidence_1.000_Length_1237	noIPR	unintegrated	unintegrated	tmhmm (TMHMM)
Locus_56_Transcript_1/1_Confidence_1.000_Length_1237	noIPR	unintegrated	unintegrated
Locus_57_Transcript_1/2_Confidence_1.000_Length_492	IPR001128	Cytochrome P450	Family	G3DSA:1.10.630.10 (GENE3D)
Locus_57_Transcript_1/2_Confidence_1.000_Length_492	IPR001128	Cytochrome P450	Family	PF00067 (PFAM)
Locus_57_Transcript_1/2_Confidence_1.000_Length_492	IPR001128	Cytochrome P450	Family	SSF48264 (SUPERFAMILY)
Locus_57_Transcript_1/2_Confidence_1.000_Length_492	IPR001128	Cytochrome P450	Family	GO:0005506
Locus_57_Transcript_1/2_Confidence_1.000_Length_492	IPR001128	Cytochrome P450	Family	GO:0009055
Locus_57_Transcript_1/2_Confidence_1.000_Length_492	IPR001128	Cytochrome P450	Family	GO:0020037
Locus_57_Transcript_1/2_Confidence_1.000_Length_492	IPR001128	Cytochrome P450	Family	GO:0055114
Locus_57_Transcript_1/2_Confidence_1.000_Length_492	IPR002403	Cytochrome P450, E-class, group IV	Family	PR00465 (PRINTS)
Locus_57_Transcript_1/2_Confidence_1.000_Length_492	IPR002403	Cytochrome P450, E-class, group IV	Family	GO:0004497
Locus_57_Transcript_1/2_Confidence_1.000_Length_492	IPR002403	Cytochrome P450, E-class, group IV	Family	GO:0005506
Locus_57_Transcript_1/2_Confidence_1.000_Length_492	IPR002403	Cytochrome P450, E-class, group IV	Family	GO:0020037
Locus_57_Transcript_1/2_Confidence_1.000_Length_492	IPR002403	Cytochrome P450, E-class, group IV	Family	GO:0055114
Locus_57_Transcript_1/2_Confidence_1.000_Length_492	IPR017972	Cytochrome P450, conserved site	Conserved_site	PS00086 (PROSITE)
Locus_57_Transcript_1/2_Confidence_1.000_Length_492	IPR017972	Cytochrome P450, conserved site	Conserved_site	GO:0055114
Locus_57_Transcript_1/2_Confidence_1.000_Length_492	noIPR	unintegrated	unintegrated	PTHR24305 (PANTHER)
Locus_57_Transcript_1/2_Confidence_1.000_Length_492	noIPR	unintegrated	unintegrated
Locus_57_Transcript_2/2_Confidence_1.000_Length_498	IPR001128	Cytochrome P450	Family	G3DSA:1.10.630.10 (GENE3D)
Locus_57_Transcript_2/2_Confidence_1.000_Length_498	IPR001128	Cytochrome P450	Family	PF00067 (PFAM)
Locus_57_Transcript_2/2_Confidence_1.000_Length_498	IPR001128	Cytochrome P450	Family	SSF48264 (SUPERFAMILY)
Locus_57_Transcript_2/2_Confidence_1.000_Length_498	IPR001128	Cytochrome P450	Family	GO:0005506
Locus_57_Transcript_2/2_Confidence_1.000_Length_498	IPR001128	Cytochrome P450	Family	GO:0009055
Locus_57_Transcript_2/2_Confidence_1.000_Length_498	IPR001128	Cytochrome P450	Family	GO:0020037
Locus_57_Transcript_2/2_Confidence_1.000_Length_498	IPR001128	Cytochrome P450	Family	GO:0055114
Locus_57_Transcript_2/2_Confidence_1.000_Length_498	IPR002403	Cytochrome P450, E-class, group IV	Family	PR00465 (PRINTS)
Locus_57_Transcript_2/2_Confidence_1.000_Length_498	IPR002403	Cytochrome P450, E-class, group IV	Family	GO:0004497
Locus_57_Transcript_2/2_Confidence_1.000_Length_498	IPR002403	Cytochrome P450, E-class, group IV	Family	GO:0005506
Locus_57_Transcript_2/2_Confidence_1.000_Length_498	IPR002403	Cytochrome P450, E-class, group IV	Family	GO:0020037
Locus_57_Transcript_2/2_Confidence_1.000_Length_498	IPR002403	Cytochrome P450, E-class, group IV	Family	GO:0055114
Locus_57_Transcript_2/2_Confidence_1.000_Length_498	IPR017972	Cytochrome P450, conserved site	Conserved_site	PS00086 (PROSITE)
Locus_57_Transcript_2/2_Confidence_1.000_Length_498	IPR017972	Cytochrome P450, conserved site	Conserved_site	GO:0055114
Locus_57_Transcript_2/2_Confidence_1.000_Length_498	noIPR	unintegrated	unintegrated	PTHR24305 (PANTHER)
Locus_57_Transcript_2/2_Confidence_1.000_Length_498	noIPR	unintegrated	unintegrated
Locus_58_Transcript_2/5_Confidence_0.412_Length_307	IPR001846	von Willebrand factor, type D domain	Domain	PF00094 (PFAM)
Locus_58_Transcript_2/5_Confidence_0.412_Length_307	IPR001846	von Willebrand factor, type D domain	Domain	PS51233 (PROFILE)
Locus_58_Transcript_2/5_Confidence_0.412_Length_307	IPR001846	von Willebrand factor, type D domain	Domain
Locus_58_Transcript_2/5_Confidence_0.412_Length_307	noIPR	unintegrated	unintegrated	PTHR23361 (PANTHER)
Locus_58_Transcript_2/5_Confidence_0.412_Length_307	noIPR	unintegrated	unintegrated	PTHR23361:SF3 (PANTHER)
Locus_58_Transcript_2/5_Confidence_0.412_Length_307	noIPR	unintegrated	unintegrated
Locus_58_Transcript_3/5_Confidence_0.471_Length_460	IPR001846	von Willebrand factor, type D domain	Domain	PF00094 (PFAM)
Locus_58_Transcript_3/5_Confidence_0.471_Length_460	IPR001846	von Willebrand factor, type D domain	Domain	PS51233 (PROFILE)
Locus_58_Transcript_3/5_Confidence_0.471_Length_460	IPR001846	von Willebrand factor, type D domain	Domain
Locus_58_Transcript_3/5_Confidence_0.471_Length_460	noIPR	unintegrated	unintegrated	PTHR23361 (PANTHER)
Locus_58_Transcript_3/5_Confidence_0.471_Length_460	noIPR	unintegrated	unintegrated	PTHR23361:SF3 (PANTHER)
Locus_58_Transcript_3/5_Confidence_0.471_Length_460	noIPR	unintegrated	unintegrated
Locus_58_Transcript_4/5_Confidence_0.471_Length_625	IPR001846	von Willebrand factor, type D domain	Domain	PF00094 (PFAM)
Locus_58_Transcript_4/5_Confidence_0.471_Length_625	IPR001846	von Willebrand factor, type D domain	Domain	SM00216 (SMART)
Locus_58_Transcript_4/5_Confidence_0.471_Length_625	IPR001846	von Willebrand factor, type D domain	Domain	PS51233 (PROFILE)
Locus_58_Transcript_4/5_Confidence_0.471_Length_625	IPR001846	von Willebrand factor, type D domain	Domain
Locus_58_Transcript_4/5_Confidence_0.471_Length_625	noIPR	unintegrated	unintegrated	PTHR23361 (PANTHER)
Locus_58_Transcript_4/5_Confidence_0.471_Length_625	noIPR	unintegrated	unintegrated	PTHR23361:SF3 (PANTHER)
Locus_58_Transcript_4/5_Confidence_0.471_Length_625	noIPR	unintegrated	unintegrated
Locus_58_Transcript_5/5_Confidence_0.412_Length_339	IPR001846	von Willebrand factor, type D domain	Domain	PF00094 (PFAM)
Locus_58_Transcript_5/5_Confidence_0.412_Length_339	IPR001846	von Willebrand factor, type D domain	Domain	PS51233 (PROFILE)
Locus_58_Transcript_5/5_Confidence_0.412_Length_339	IPR001846	von Willebrand factor, type D domain	Domain
Locus_58_Transcript_5/5_Confidence_0.412_Length_339	noIPR	unintegrated	unintegrated	PTHR23361 (PANTHER)
Locus_58_Transcript_5/5_Confidence_0.412_Length_339	noIPR	unintegrated	unintegrated	PTHR23361:SF3 (PANTHER)
Locus_58_Transcript_5/5_Confidence_0.412_Length_339	noIPR	unintegrated	unintegrated
Locus_59_Transcript_1/1_Confidence_1.000_Length_1805	noIPR	unintegrated	unintegrated	seg (SEG)
Locus_59_Transcript_1/1_Confidence_1.000_Length_1805	noIPR	unintegrated	unintegrated
Locus_62_Transcript_1/2_Confidence_0.500_Length_490	IPR000048	IQ motif, EF-hand binding site	Binding_site	PF00612 (PFAM)
Locus_62_Transcript_1/2_Confidence_0.500_Length_490	IPR000048	IQ motif, EF-hand binding site	Binding_site	SM00015 (SMART)
Locus_62_Transcript_1/2_Confidence_0.500_Length_490	IPR000048	IQ motif, EF-hand binding site	Binding_site	PS50096 (PROFILE)
Locus_62_Transcript_1/2_Confidence_0.500_Length_490	IPR000048	IQ motif, EF-hand binding site	Binding_site	GO:0005515
Locus_62_Transcript_1/2_Confidence_0.500_Length_490	noIPR	unintegrated	unintegrated	PTHR13140 (PANTHER)
Locus_62_Transcript_1/2_Confidence_0.500_Length_490	noIPR	unintegrated	unintegrated	seg (SEG)
Locus_62_Transcript_1/2_Confidence_0.500_Length_490	noIPR	unintegrated	unintegrated	SSF52540 (SUPERFAMILY)
Locus_62_Transcript_1/2_Confidence_0.500_Length_490	noIPR	unintegrated	unintegrated
Locus_62_Transcript_2/2_Confidence_0.667_Length_420	IPR000048	IQ motif, EF-hand binding site	Binding_site	PF00612 (PFAM)
Locus_62_Transcript_2/2_Confidence_0.667_Length_420	IPR000048	IQ motif, EF-hand binding site	Binding_site	SM00015 (SMART)
Locus_62_Transcript_2/2_Confidence_0.667_Length_420	IPR000048	IQ motif, EF-hand binding site	Binding_site	PS50096 (PROFILE)
Locus_62_Transcript_2/2_Confidence_0.667_Length_420	IPR000048	IQ motif, EF-hand binding site	Binding_site	GO:0005515
Locus_62_Transcript_2/2_Confidence_0.667_Length_420	noIPR	unintegrated	unintegrated	PTHR13140 (PANTHER)
Locus_62_Transcript_2/2_Confidence_0.667_Length_420	noIPR	unintegrated	unintegrated	seg (SEG)
Locus_62_Transcript_2/2_Confidence_0.667_Length_420	noIPR	unintegrated	unintegrated	SSF52540 (SUPERFAMILY)
Locus_62_Transcript_2/2_Confidence_0.667_Length_420	noIPR	unintegrated	unintegrated
Locus_64_Transcript_1/1_Confidence_1.000_Length_623	noIPR	unintegrated	unintegrated	coil (COIL)
Locus_64_Transcript_1/1_Confidence_1.000_Length_623	noIPR	unintegrated	unintegrated
Locus_65_Transcript_1/1_Confidence_1.000_Length_599	IPR004934	Tropomodulin	Family	PTHR10901 (PANTHER)
Locus_65_Transcript_1/1_Confidence_1.000_Length_599	IPR004934	Tropomodulin	Family	PF03250 (PFAM)
Locus_65_Transcript_1/1_Confidence_1.000_Length_599	IPR004934	Tropomodulin	Family	GO:0005523
Locus_65_Transcript_1/1_Confidence_1.000_Length_599	IPR004934	Tropomodulin	Family	GO:0005856
Locus_65_Transcript_1/1_Confidence_1.000_Length_599	noIPR	unintegrated	unintegrated	PTHR10901:SF6 (PANTHER)
Locus_65_Transcript_1/1_Confidence_1.000_Length_599	noIPR	unintegrated	unintegrated	seg (SEG)
Locus_65_Transcript_1/1_Confidence_1.000_Length_599	noIPR	unintegrated	unintegrated
Locus_66_Transcript_1/2_Confidence_0.500_Length_248	noIPR	unintegrated	unintegrated	SignalP-NN(euk) (SIGNALP)
Locus_66_Transcript_1/2_Confidence_0.500_Length_248	noIPR	unintegrated	unintegrated	tmhmm (TMHMM)
Locus_66_Transcript_1/2_Confidence_0.500_Length_248	noIPR	unintegrated	unintegrated
Locus_66_Transcript_2/2_Confidence_0.800_Length_341	noIPR	unintegrated	unintegrated	SignalP-NN(euk) (SIGNALP)
Locus_66_Transcript_2/2_Confidence_0.800_Length_341	noIPR	unintegrated	unintegrated	tmhmm (TMHMM)
Locus_66_Transcript_2/2_Confidence_0.800_Length_341	noIPR	unintegrated	unintegrated
Locus_67_Transcript_1/1_Confidence_1.000_Length_1580	noIPR	unintegrated	unintegrated	seg (SEG)
Locus_67_Transcript_1/1_Confidence_1.000_Length_1580	noIPR	unintegrated	unintegrated
Locus_68_Transcript_1/2_Confidence_1.000_Length_409	noIPR	unintegrated	unintegrated	seg (SEG)
Locus_68_Transcript_1/2_Confidence_1.000_Length_409	noIPR	unintegrated	unintegrated
Locus_68_Transcript_2/2_Confidence_1.000_Length_307	noIPR	unintegrated	unintegrated	seg (SEG)
Locus_68_Transcript_2/2_Confidence_1.000_Length_307	noIPR	unintegrated	unintegrated
Locus_69_Transcript_1/1_Confidence_1.000_Length_549	IPR002017	Spectrin repeat	Repeat	PF00435 (PFAM)
Locus_69_Transcript_1/1_Confidence_1.000_Length_549	IPR002017	Spectrin repeat	Repeat	GO:0005515
Locus_69_Transcript_1/1_Confidence_1.000_Length_549	IPR018159	Spectrin/alpha-actinin	Repeat	SM00150 (SMART)
Locus_69_Transcript_1/1_Confidence_1.000_Length_549	IPR018159	Spectrin/alpha-actinin	Repeat
Locus_69_Transcript_1/1_Confidence_1.000_Length_549	noIPR	unintegrated	unintegrated	coil (COIL)
Locus_69_Transcript_1/1_Confidence_1.000_Length_549	noIPR	unintegrated	unintegrated	G3DSA:1.20.58.60 (GENE3D)
Locus_69_Transcript_1/1_Confidence_1.000_Length_549	noIPR	unintegrated	unintegrated	SSF46966 (SUPERFAMILY)
Locus_69_Transcript_1/1_Confidence_1.000_Length_549	noIPR	unintegrated	unintegrated
Locus_70_Transcript_1/1_Confidence_1.000_Length_1461	IPR000210	BTB/POZ-like	Domain	PS50097 (PROFILE)
Locus_70_Transcript_1/1_Confidence_1.000_Length_1461	IPR000210	BTB/POZ-like	Domain	GO:0005515
Locus_70_Transcript_1/1_Confidence_1.000_Length_1461	IPR002083	MATH	Domain	PF00917 (PFAM)
Locus_70_Transcript_1/1_Confidence_1.000_Length_1461	IPR002083	MATH	Domain	GO:0005515
Locus_70_Transcript_1/1_Confidence_1.000_Length_1461	IPR008974	TRAF-like	Domain	SSF49599 (SUPERFAMILY)
Locus_70_Transcript_1/1_Confidence_1.000_Length_1461	IPR008974	TRAF-like	Domain	GO:0005515
Locus_70_Transcript_1/1_Confidence_1.000_Length_1461	IPR011333	BTB/POZ fold	Domain	G3DSA:3.30.710.10 (GENE3D)
Locus_70_Transcript_1/1_Confidence_1.000_Length_1461	IPR011333	BTB/POZ fold	Domain	SSF54695 (SUPERFAMILY)
Locus_70_Transcript_1/1_Confidence_1.000_Length_1461	IPR011333	BTB/POZ fold	Domain
Locus_70_Transcript_1/1_Confidence_1.000_Length_1461	IPR011705	BTB/Kelch-associated	Domain	PF07707 (PFAM)
Locus_70_Transcript_1/1_Confidence_1.000_Length_1461	IPR011705	BTB/Kelch-associated	Domain
Locus_70_Transcript_1/1_Confidence_1.000_Length_1461	IPR013069	BTB/POZ	Domain	PF00651 (PFAM)
Locus_70_Transcript_1/1_Confidence_1.000_Length_1461	IPR013069	BTB/POZ	Domain	GO:0005515
Locus_70_Transcript_1/1_Confidence_1.000_Length_1461	noIPR	unintegrated	unintegrated	PTHR24413 (PANTHER)
Locus_70_Transcript_1/1_Confidence_1.000_Length_1461	noIPR	unintegrated	unintegrated	PTHR24413:SF181 (PANTHER)
Locus_70_Transcript_1/1_Confidence_1.000_Length_1461	noIPR	unintegrated	unintegrated
Locus_71_Transcript_1/1_Confidence_1.000_Length_972	IPR001464	Annexin	Family	PR00196 (PRINTS)
Locus_71_Transcript_1/1_Confidence_1.000_Length_972	IPR001464	Annexin	Family	PTHR10502 (PANTHER)
Locus_71_Transcript_1/1_Confidence_1.000_Length_972	IPR001464	Annexin	Family	SSF47874 (SUPERFAMILY)
Locus_71_Transcript_1/1_Confidence_1.000_Length_972	IPR001464	Annexin	Family	GO:0005509
Locus_71_Transcript_1/1_Confidence_1.000_Length_972	IPR001464	Annexin	Family	GO:0005544
Locus_71_Transcript_1/1_Confidence_1.000_Length_972	IPR002391	Annexin, type IV	Family	PR00200 (PRINTS)
Locus_71_Transcript_1/1_Confidence_1.000_Length_972	IPR002391	Annexin, type IV	Family	GO:0005509
Locus_71_Transcript_1/1_Confidence_1.000_Length_972	IPR002391	Annexin, type IV	Family	GO:0005544
Locus_71_Transcript_1/1_Confidence_1.000_Length_972	IPR018252	Annexin repeat, conserved site	Conserved_site	PS00223 (PROSITE)
Locus_71_Transcript_1/1_Confidence_1.000_Length_972	IPR018252	Annexin repeat, conserved site	Conserved_site	GO:0005509
Locus_71_Transcript_1/1_Confidence_1.000_Length_972	IPR018252	Annexin repeat, conserved site	Conserved_site	GO:0005544
Locus_71_Transcript_1/1_Confidence_1.000_Length_972	IPR018502	Annexin repeat	Repeat	G3DSA:1.10.220.10 (GENE3D)
Locus_71_Transcript_1/1_Confidence_1.000_Length_972	IPR018502	Annexin repeat	Repeat	PF00191 (PFAM)
Locus_71_Transcript_1/1_Confidence_1.000_Length_972	IPR018502	Annexin repeat	Repeat	SM00335 (SMART)
Locus_71_Transcript_1/1_Confidence_1.000_Length_972	IPR018502	Annexin repeat	Repeat	GO:0005509
Locus_71_Transcript_1/1_Confidence_1.000_Length_972	IPR018502	Annexin repeat	Repeat	GO:0005544
Locus_71_Transcript_1/1_Confidence_1.000_Length_972	noIPR	unintegrated	unintegrated	PTHR10502:SF23 (PANTHER)
Locus_71_Transcript_1/1_Confidence_1.000_Length_972	noIPR	unintegrated	unintegrated
Locus_72_Transcript_1/1_Confidence_1.000_Length_459	IPR002672	Ribosomal protein L28e	Family	PTHR10544 (PANTHER)
Locus_72_Transcript_1/1_Confidence_1.000_Length_459	IPR002672	Ribosomal protein L28e	Family	GO:0003735
Locus_72_Transcript_1/1_Confidence_1.000_Length_459	IPR002672	Ribosomal protein L28e	Family	GO:0005622
Locus_72_Transcript_1/1_Confidence_1.000_Length_459	IPR002672	Ribosomal protein L28e	Family	GO:0005840
Locus_72_Transcript_1/1_Confidence_1.000_Length_459	IPR002672	Ribosomal protein L28e	Family	GO:0006412
Locus_72_Transcript_1/1_Confidence_1.000_Length_459	noIPR	unintegrated	unintegrated	PF01778 (PFAM)
Locus_72_Transcript_1/1_Confidence_1.000_Length_459	noIPR	unintegrated	unintegrated	seg (SEG)
Locus_72_Transcript_1/1_Confidence_1.000_Length_459	noIPR	unintegrated	unintegrated	SignalP-NN(euk) (SIGNALP)
Locus_72_Transcript_1/1_Confidence_1.000_Length_459	noIPR	unintegrated	unintegrated
Locus_73_Transcript_1/2_Confidence_1.000_Length_309	noIPR	unintegrated	unintegrated	seg (SEG)
Locus_73_Transcript_1/2_Confidence_1.000_Length_309	noIPR	unintegrated	unintegrated
Locus_74_Transcript_1/1_Confidence_1.000_Length_4416	IPR003598	Immunoglobulin subtype 2	Domain	SM00408 (SMART)
Locus_74_Transcript_1/1_Confidence_1.000_Length_4416	IPR003598	Immunoglobulin subtype 2	Domain
Locus_74_Transcript_1/1_Confidence_1.000_Length_4416	IPR003599	Immunoglobulin subtype	Domain	SM00409 (SMART)
Locus_74_Transcript_1/1_Confidence_1.000_Length_4416	IPR003599	Immunoglobulin subtype	Domain
Locus_74_Transcript_1/1_Confidence_1.000_Length_4416	IPR007110	Immunoglobulin-like	Domain	PS50835 (PROFILE)
Locus_74_Transcript_1/1_Confidence_1.000_Length_4416	IPR007110	Immunoglobulin-like	Domain	GO:0005515
Locus_74_Transcript_1/1_Confidence_1.000_Length_4416	IPR010939	Protein of unknown function DUF1136	Repeat	PF06582 (PFAM)
Locus_74_Transcript_1/1_Confidence_1.000_Length_4416	IPR010939	Protein of unknown function DUF1136	Repeat
Locus_74_Transcript_1/1_Confidence_1.000_Length_4416	IPR013098	Immunoglobulin I-set	Domain	PF07679 (PFAM)
Locus_74_Transcript_1/1_Confidence_1.000_Length_4416	IPR013098	Immunoglobulin I-set	Domain
Locus_74_Transcript_1/1_Confidence_1.000_Length_4416	IPR013783	Immunoglobulin-like fold	Domain	G3DSA:2.60.40.10 (GENE3D)
Locus_74_Transcript_1/1_Confidence_1.000_Length_4416	IPR013783	Immunoglobulin-like fold	Domain
Locus_74_Transcript_1/1_Confidence_1.000_Length_4416	noIPR	unintegrated	unintegrated	PTHR10489 (PANTHER)
Locus_74_Transcript_1/1_Confidence_1.000_Length_4416	noIPR	unintegrated	unintegrated	seg (SEG)
Locus_74_Transcript_1/1_Confidence_1.000_Length_4416	noIPR	unintegrated	unintegrated	SSF48726 (SUPERFAMILY)
Locus_74_Transcript_1/1_Confidence_1.000_Length_4416	noIPR	unintegrated	unintegrated
Locus_76_Transcript_1/1_Confidence_1.000_Length_1000	IPR000182	GNAT domain	Domain	PF00583 (PFAM)
Locus_76_Transcript_1/1_Confidence_1.000_Length_1000	IPR000182	GNAT domain	Domain	GO:0008080
Locus_76_Transcript_1/1_Confidence_1.000_Length_1000	IPR016181	Acyl-CoA N-acyltransferase	Domain	G3DSA:3.40.630.30 (GENE3D)
Locus_76_Transcript_1/1_Confidence_1.000_Length_1000	IPR016181	Acyl-CoA N-acyltransferase	Domain	SSF55729 (SUPERFAMILY)
Locus_76_Transcript_1/1_Confidence_1.000_Length_1000	IPR016181	Acyl-CoA N-acyltransferase	Domain
Locus_76_Transcript_1/1_Confidence_1.000_Length_1000	noIPR	unintegrated	unintegrated	PTHR20905 (PANTHER)
Locus_76_Transcript_1/1_Confidence_1.000_Length_1000	noIPR	unintegrated	unintegrated	seg (SEG)
Locus_76_Transcript_1/1_Confidence_1.000_Length_1000	noIPR	unintegrated	unintegrated
Locus_77_Transcript_1/1_Confidence_1.000_Length_256	noIPR	unintegrated	unintegrated	seg (SEG)
Locus_77_Transcript_1/1_Confidence_1.000_Length_256	noIPR	unintegrated	unintegrated
Locus_79_Transcript_1/1_Confidence_1.000_Length_589	IPR004687	Lysosomal-associated transmembrane protein 4/5	Family	PTHR12479 (PANTHER)
Locus_79_Transcript_1/1_Confidence_1.000_Length_589	IPR004687	Lysosomal-associated transmembrane protein 4/5	Family	PF03821 (PFAM)
Locus_79_Transcript_1/1_Confidence_1.000_Length_589	IPR004687	Lysosomal-associated transmembrane protein 4/5	Family	GO:0016021
Locus_79_Transcript_1/1_Confidence_1.000_Length_589	IPR018400	Lysosomal-associated transmembrane protein, insect	Family	PTHR12479:SF4 (PANTHER)
Locus_79_Transcript_1/1_Confidence_1.000_Length_589	IPR018400	Lysosomal-associated transmembrane protein, insect	Family	GO:0016021
Locus_79_Transcript_1/1_Confidence_1.000_Length_589	noIPR	unintegrated	unintegrated	seg (SEG)
Locus_79_Transcript_1/1_Confidence_1.000_Length_589	noIPR	unintegrated	unintegrated	tmhmm (TMHMM)
Locus_79_Transcript_1/1_Confidence_1.000_Length_589	noIPR	unintegrated	unintegrated
Locus_81_Transcript_1/1_Confidence_1.000_Length_330	IPR002889	Carbohydrate-binding WSC	Domain	PF01822 (PFAM)
Locus_81_Transcript_1/1_Confidence_1.000_Length_330	IPR002889	Carbohydrate-binding WSC	Domain	PS51212 (PROFILE)
Locus_81_Transcript_1/1_Confidence_1.000_Length_330	IPR002889	Carbohydrate-binding WSC	Domain
Locus_81_Transcript_1/1_Confidence_1.000_Length_330	noIPR	unintegrated	unintegrated	PTHR19297 (PANTHER)
Locus_81_Transcript_1/1_Confidence_1.000_Length_330	noIPR	unintegrated	unintegrated
Locus_82_Transcript_1/4_Confidence_0.556_Length_528	IPR005828	General substrate transporter	Family	PF00083 (PFAM)
Locus_82_Transcript_1/4_Confidence_0.556_Length_528	IPR005828	General substrate transporter	Family	GO:0016021
Locus_82_Transcript_1/4_Confidence_0.556_Length_528	IPR005828	General substrate transporter	Family	GO:0022857
Locus_82_Transcript_1/4_Confidence_0.556_Length_528	IPR005828	General substrate transporter	Family	GO:0055085
Locus_82_Transcript_1/4_Confidence_0.556_Length_528	IPR005829	Sugar transporter, conserved site	Conserved_site	PS00217 (PROSITE)
Locus_82_Transcript_1/4_Confidence_0.556_Length_528	IPR005829	Sugar transporter, conserved site	Conserved_site	GO:0005215
Locus_82_Transcript_1/4_Confidence_0.556_Length_528	IPR005829	Sugar transporter, conserved site	Conserved_site	GO:0006810
Locus_82_Transcript_1/4_Confidence_0.556_Length_528	IPR005829	Sugar transporter, conserved site	Conserved_site	GO:0016020
Locus_82_Transcript_1/4_Confidence_0.556_Length_528	IPR005829	Sugar transporter, conserved site	Conserved_site	GO:0055085
Locus_82_Transcript_1/4_Confidence_0.556_Length_528	IPR016196	Major facilitator superfamily domain, general substrate transporter	Domain	SSF103473 (SUPERFAMILY)
Locus_82_Transcript_1/4_Confidence_0.556_Length_528	IPR016196	Major facilitator superfamily domain, general substrate transporter	Domain
Locus_82_Transcript_1/4_Confidence_0.556_Length_528	IPR020846	Major facilitator superfamily domain	Domain	PS50850 (PROFILE)
Locus_82_Transcript_1/4_Confidence_0.556_Length_528	IPR020846	Major facilitator superfamily domain	Domain
Locus_82_Transcript_1/4_Confidence_0.556_Length_528	noIPR	unintegrated	unintegrated	G3DSA:1.20.1250.20 (GENE3D)
Locus_82_Transcript_1/4_Confidence_0.556_Length_528	noIPR	unintegrated	unintegrated	PTHR24063 (PANTHER)
Locus_82_Transcript_1/4_Confidence_0.556_Length_528	noIPR	unintegrated	unintegrated	PTHR24063:SF77 (PANTHER)
Locus_82_Transcript_1/4_Confidence_0.556_Length_528	noIPR	unintegrated	unintegrated	SignalP-NN(euk) (SIGNALP)
Locus_82_Transcript_1/4_Confidence_0.556_Length_528	noIPR	unintegrated	unintegrated	tmhmm (TMHMM)
Locus_82_Transcript_1/4_Confidence_0.556_Length_528	noIPR	unintegrated	unintegrated
Locus_82_Transcript_2/4_Confidence_0.444_Length_437	IPR005828	General substrate transporter	Family	PF00083 (PFAM)
Locus_82_Transcript_2/4_Confidence_0.444_Length_437	IPR005828	General substrate transporter	Family	GO:0016021
Locus_82_Transcript_2/4_Confidence_0.444_Length_437	IPR005828	General substrate transporter	Family	GO:0022857
Locus_82_Transcript_2/4_Confidence_0.444_Length_437	IPR005828	General substrate transporter	Family	GO:0055085
Locus_82_Transcript_2/4_Confidence_0.444_Length_437	IPR005829	Sugar transporter, conserved site	Conserved_site	PS00217 (PROSITE)
Locus_82_Transcript_2/4_Confidence_0.444_Length_437	IPR005829	Sugar transporter, conserved site	Conserved_site	GO:0005215
Locus_82_Transcript_2/4_Confidence_0.444_Length_437	IPR005829	Sugar transporter, conserved site	Conserved_site	GO:0006810
Locus_82_Transcript_2/4_Confidence_0.444_Length_437	IPR005829	Sugar transporter, conserved site	Conserved_site	GO:0016020
Locus_82_Transcript_2/4_Confidence_0.444_Length_437	IPR005829	Sugar transporter, conserved site	Conserved_site	GO:0055085
Locus_82_Transcript_2/4_Confidence_0.444_Length_437	IPR016196	Major facilitator superfamily domain, general substrate transporter	Domain	SSF103473 (SUPERFAMILY)
Locus_82_Transcript_2/4_Confidence_0.444_Length_437	IPR016196	Major facilitator superfamily domain, general substrate transporter	Domain
Locus_82_Transcript_2/4_Confidence_0.444_Length_437	IPR020846	Major facilitator superfamily domain	Domain	PS50850 (PROFILE)
Locus_82_Transcript_2/4_Confidence_0.444_Length_437	IPR020846	Major facilitator superfamily domain	Domain
Locus_82_Transcript_2/4_Confidence_0.444_Length_437	noIPR	unintegrated	unintegrated	G3DSA:1.20.1250.20 (GENE3D)
Locus_82_Transcript_2/4_Confidence_0.444_Length_437	noIPR	unintegrated	unintegrated	PTHR24063 (PANTHER)
Locus_82_Transcript_2/4_Confidence_0.444_Length_437	noIPR	unintegrated	unintegrated	PTHR24063:SF77 (PANTHER)
Locus_82_Transcript_2/4_Confidence_0.444_Length_437	noIPR	unintegrated	unintegrated	SignalP-NN(euk) (SIGNALP)
Locus_82_Transcript_2/4_Confidence_0.444_Length_437	noIPR	unintegrated	unintegrated	tmhmm (TMHMM)
Locus_82_Transcript_2/4_Confidence_0.444_Length_437	noIPR	unintegrated	unintegrated
Locus_82_Transcript_3/4_Confidence_0.667_Length_570	IPR005828	General substrate transporter	Family	PF00083 (PFAM)
Locus_82_Transcript_3/4_Confidence_0.667_Length_570	IPR005828	General substrate transporter	Family	GO:0016021
Locus_82_Transcript_3/4_Confidence_0.667_Length_570	IPR005828	General substrate transporter	Family	GO:0022857
Locus_82_Transcript_3/4_Confidence_0.667_Length_570	IPR005828	General substrate transporter	Family	GO:0055085
Locus_82_Transcript_3/4_Confidence_0.667_Length_570	IPR005829	Sugar transporter, conserved site	Conserved_site	PS00216 (PROSITE)
Locus_82_Transcript_3/4_Confidence_0.667_Length_570	IPR005829	Sugar transporter, conserved site	Conserved_site	PS00217 (PROSITE)
Locus_82_Transcript_3/4_Confidence_0.667_Length_570	IPR005829	Sugar transporter, conserved site	Conserved_site	GO:0005215
Locus_82_Transcript_3/4_Confidence_0.667_Length_570	IPR005829	Sugar transporter, conserved site	Conserved_site	GO:0006810
Locus_82_Transcript_3/4_Confidence_0.667_Length_570	IPR005829	Sugar transporter, conserved site	Conserved_site	GO:0016020
Locus_82_Transcript_3/4_Confidence_0.667_Length_570	IPR005829	Sugar transporter, conserved site	Conserved_site	GO:0055085
Locus_82_Transcript_3/4_Confidence_0.667_Length_570	IPR016196	Major facilitator superfamily domain, general substrate transporter	Domain	SSF103473 (SUPERFAMILY)
Locus_82_Transcript_3/4_Confidence_0.667_Length_570	IPR016196	Major facilitator superfamily domain, general substrate transporter	Domain
Locus_82_Transcript_3/4_Confidence_0.667_Length_570	IPR020846	Major facilitator superfamily domain	Domain	PS50850 (PROFILE)
Locus_82_Transcript_3/4_Confidence_0.667_Length_570	IPR020846	Major facilitator superfamily domain	Domain
Locus_82_Transcript_3/4_Confidence_0.667_Length_570	noIPR	unintegrated	unintegrated	G3DSA:1.20.1250.20 (GENE3D)
Locus_82_Transcript_3/4_Confidence_0.667_Length_570	noIPR	unintegrated	unintegrated	PTHR24063 (PANTHER)
Locus_82_Transcript_3/4_Confidence_0.667_Length_570	noIPR	unintegrated	unintegrated	PTHR24063:SF77 (PANTHER)
Locus_82_Transcript_3/4_Confidence_0.667_Length_570	noIPR	unintegrated	unintegrated	SignalP-NN(euk) (SIGNALP)
Locus_82_Transcript_3/4_Confidence_0.667_Length_570	noIPR	unintegrated	unintegrated	tmhmm (TMHMM)
Locus_82_Transcript_3/4_Confidence_0.667_Length_570	noIPR	unintegrated	unintegrated
Locus_82_Transcript_4/4_Confidence_0.667_Length_570	IPR005828	General substrate transporter	Family	PF00083 (PFAM)
Locus_82_Transcript_4/4_Confidence_0.667_Length_570	IPR005828	General substrate transporter	Family	GO:0016021
Locus_82_Transcript_4/4_Confidence_0.667_Length_570	IPR005828	General substrate transporter	Family	GO:0022857
Locus_82_Transcript_4/4_Confidence_0.667_Length_570	IPR005828	General substrate transporter	Family	GO:0055085
Locus_82_Transcript_4/4_Confidence_0.667_Length_570	IPR005829	Sugar transporter, conserved site	Conserved_site	PS00216 (PROSITE)
Locus_82_Transcript_4/4_Confidence_0.667_Length_570	IPR005829	Sugar transporter, conserved site	Conserved_site	PS00217 (PROSITE)
Locus_82_Transcript_4/4_Confidence_0.667_Length_570	IPR005829	Sugar transporter, conserved site	Conserved_site	GO:0005215
Locus_82_Transcript_4/4_Confidence_0.667_Length_570	IPR005829	Sugar transporter, conserved site	Conserved_site	GO:0006810
Locus_82_Transcript_4/4_Confidence_0.667_Length_570	IPR005829	Sugar transporter, conserved site	Conserved_site	GO:0016020
Locus_82_Transcript_4/4_Confidence_0.667_Length_570	IPR005829	Sugar transporter, conserved site	Conserved_site	GO:0055085
Locus_82_Transcript_4/4_Confidence_0.667_Length_570	IPR016196	Major facilitator superfamily domain, general substrate transporter	Domain	SSF103473 (SUPERFAMILY)
Locus_82_Transcript_4/4_Confidence_0.667_Length_570	IPR016196	Major facilitator superfamily domain, general substrate transporter	Domain
Locus_82_Transcript_4/4_Confidence_0.667_Length_570	IPR020846	Major facilitator superfamily domain	Domain	PS50850 (PROFILE)
Locus_82_Transcript_4/4_Confidence_0.667_Length_570	IPR020846	Major facilitator superfamily domain	Domain
Locus_82_Transcript_4/4_Confidence_0.667_Length_570	noIPR	unintegrated	unintegrated	G3DSA:1.20.1250.20 (GENE3D)
Locus_82_Transcript_4/4_Confidence_0.667_Length_570	noIPR	unintegrated	unintegrated	PTHR24063 (PANTHER)
Locus_82_Transcript_4/4_Confidence_0.667_Length_570	noIPR	unintegrated	unintegrated	PTHR24063:SF77 (PANTHER)
Locus_82_Transcript_4/4_Confidence_0.667_Length_570	noIPR	unintegrated	unintegrated	SignalP-NN(euk) (SIGNALP)
Locus_82_Transcript_4/4_Confidence_0.667_Length_570	noIPR	unintegrated	unintegrated	tmhmm (TMHMM)
Locus_82_Transcript_4/4_Confidence_0.667_Length_570	noIPR	unintegrated	unintegrated
Locus_83_Transcript_1/1_Confidence_1.000_Length_615	IPR002415	H/ACA ribonucleoprotein complex, subunit Nhp2, eukaryote	Family	PR00883 (PRINTS)
Locus_83_Transcript_1/1_Confidence_1.000_Length_615	IPR002415	H/ACA ribonucleoprotein complex, subunit Nhp2, eukaryote	Family	GO:0003723
Locus_83_Transcript_1/1_Confidence_1.000_Length_615	IPR002415	H/ACA ribonucleoprotein complex, subunit Nhp2, eukaryote	Family	GO:0005730
Locus_83_Transcript_1/1_Confidence_1.000_Length_615	IPR004037	Ribosomal protein L7Ae conserved site	Conserved_site	PS01082 (PROSITE)
Locus_83_Transcript_1/1_Confidence_1.000_Length_615	IPR004037	Ribosomal protein L7Ae conserved site	Conserved_site	GO:0030529
Locus_83_Transcript_1/1_Confidence_1.000_Length_615	IPR004037	Ribosomal protein L7Ae conserved site	Conserved_site	GO:0042254
Locus_83_Transcript_1/1_Confidence_1.000_Length_615	IPR004038	Ribosomal protein L7Ae/L30e/S12e/Gadd45	Domain	PF01248 (PFAM)
Locus_83_Transcript_1/1_Confidence_1.000_Length_615	IPR004038	Ribosomal protein L7Ae/L30e/S12e/Gadd45	Domain
Locus_83_Transcript_1/1_Confidence_1.000_Length_615	IPR018492	Ribosomal protein L7Ae/L8/Nhp2 family	Family	PR00881 (PRINTS)
Locus_83_Transcript_1/1_Confidence_1.000_Length_615	IPR018492	Ribosomal protein L7Ae/L8/Nhp2 family	Family
Locus_83_Transcript_1/1_Confidence_1.000_Length_615	noIPR	unintegrated	unintegrated	G3DSA:3.30.1330.30 (GENE3D)
Locus_83_Transcript_1/1_Confidence_1.000_Length_615	noIPR	unintegrated	unintegrated	PTHR23105 (PANTHER)
Locus_83_Transcript_1/1_Confidence_1.000_Length_615	noIPR	unintegrated	unintegrated	PTHR23105:SF11 (PANTHER)
Locus_83_Transcript_1/1_Confidence_1.000_Length_615	noIPR	unintegrated	unintegrated	seg (SEG)
Locus_83_Transcript_1/1_Confidence_1.000_Length_615	noIPR	unintegrated	unintegrated	SSF55315 (SUPERFAMILY)
Locus_83_Transcript_1/1_Confidence_1.000_Length_615	noIPR	unintegrated	unintegrated
Locus_85_Transcript_1/1_Confidence_1.000_Length_2050	IPR002194	Chaperonin TCP-1, conserved site	Conserved_site	PS00750 (PROSITE)
Locus_85_Transcript_1/1_Confidence_1.000_Length_2050	IPR002194	Chaperonin TCP-1, conserved site	Conserved_site	PS00751 (PROSITE)
Locus_85_Transcript_1/1_Confidence_1.000_Length_2050	IPR002194	Chaperonin TCP-1, conserved site	Conserved_site	PS00995 (PROSITE)
Locus_85_Transcript_1/1_Confidence_1.000_Length_2050	IPR002194	Chaperonin TCP-1, conserved site	Conserved_site	GO:0005524
Locus_85_Transcript_1/1_Confidence_1.000_Length_2050	IPR002194	Chaperonin TCP-1, conserved site	Conserved_site	GO:0006457
Locus_85_Transcript_1/1_Confidence_1.000_Length_2050	IPR002194	Chaperonin TCP-1, conserved site	Conserved_site	GO:0051082
Locus_85_Transcript_1/1_Confidence_1.000_Length_2050	IPR002423	Chaperonin Cpn60/TCP-1	Family	PTHR11353 (PANTHER)
Locus_85_Transcript_1/1_Confidence_1.000_Length_2050	IPR002423	Chaperonin Cpn60/TCP-1	Family	PF00118 (PFAM)
Locus_85_Transcript_1/1_Confidence_1.000_Length_2050	IPR002423	Chaperonin Cpn60/TCP-1	Family	SSF48592 (SUPERFAMILY)
Locus_85_Transcript_1/1_Confidence_1.000_Length_2050	IPR002423	Chaperonin Cpn60/TCP-1	Family	GO:0005524
Locus_85_Transcript_1/1_Confidence_1.000_Length_2050	IPR002423	Chaperonin Cpn60/TCP-1	Family	GO:0044267
Locus_85_Transcript_1/1_Confidence_1.000_Length_2050	IPR012717	T-complex protein 1, delta subunit	Family	PTHR11353:SF26 (PANTHER)
Locus_85_Transcript_1/1_Confidence_1.000_Length_2050	IPR012717	T-complex protein 1, delta subunit	Family	TIGR02342 (TIGRFAMs)
Locus_85_Transcript_1/1_Confidence_1.000_Length_2050	IPR012717	T-complex protein 1, delta subunit	Family	GO:0005524
Locus_85_Transcript_1/1_Confidence_1.000_Length_2050	IPR012717	T-complex protein 1, delta subunit	Family	GO:0006457
Locus_85_Transcript_1/1_Confidence_1.000_Length_2050	IPR012717	T-complex protein 1, delta subunit	Family	GO:0051082
Locus_85_Transcript_1/1_Confidence_1.000_Length_2050	IPR017998	Chaperone, tailless complex polypeptide 1	Family	PR00304 (PRINTS)
Locus_85_Transcript_1/1_Confidence_1.000_Length_2050	IPR017998	Chaperone, tailless complex polypeptide 1	Family
Locus_85_Transcript_1/1_Confidence_1.000_Length_2050	noIPR	unintegrated	unintegrated	G3DSA:1.10.560.10 (GENE3D)
Locus_85_Transcript_1/1_Confidence_1.000_Length_2050	noIPR	unintegrated	unintegrated	G3DSA:3.30.260.10 (GENE3D)
Locus_85_Transcript_1/1_Confidence_1.000_Length_2050	noIPR	unintegrated	unintegrated	G3DSA:3.50.7.10 (GENE3D)
Locus_85_Transcript_1/1_Confidence_1.000_Length_2050	noIPR	unintegrated	unintegrated	seg (SEG)
Locus_85_Transcript_1/1_Confidence_1.000_Length_2050	noIPR	unintegrated	unintegrated	SSF52029 (SUPERFAMILY)
Locus_85_Transcript_1/1_Confidence_1.000_Length_2050	noIPR	unintegrated	unintegrated	SSF54849 (SUPERFAMILY)
Locus_85_Transcript_1/1_Confidence_1.000_Length_2050	noIPR	unintegrated	unintegrated
Locus_90_Transcript_1/1_Confidence_1.000_Length_914	noIPR	unintegrated	unintegrated	seg (SEG)
Locus_90_Transcript_1/1_Confidence_1.000_Length_914	noIPR	unintegrated	unintegrated
Locus_91_Transcript_1/1_Confidence_1.000_Length_1779	IPR001584	Integrase, catalytic core	Domain	PF00665 (PFAM)
Locus_91_Transcript_1/1_Confidence_1.000_Length_1779	IPR001584	Integrase, catalytic core	Domain	PS50994 (PROFILE)
Locus_91_Transcript_1/1_Confidence_1.000_Length_1779	IPR001584	Integrase, catalytic core	Domain	GO:0015074
Locus_91_Transcript_1/1_Confidence_1.000_Length_1779	IPR012337	Ribonuclease H-like domain	Domain	SSF53098 (SUPERFAMILY)
Locus_91_Transcript_1/1_Confidence_1.000_Length_1779	IPR012337	Ribonuclease H-like domain	Domain	GO:0003676
Locus_91_Transcript_1/1_Confidence_1.000_Length_1779	noIPR	unintegrated	unintegrated	G3DSA:3.30.420.10 (GENE3D)
Locus_91_Transcript_1/1_Confidence_1.000_Length_1779	noIPR	unintegrated	unintegrated	PTHR10178 (PANTHER)
Locus_91_Transcript_1/1_Confidence_1.000_Length_1779	noIPR	unintegrated	unintegrated	PTHR10178:SF14 (PANTHER)
Locus_91_Transcript_1/1_Confidence_1.000_Length_1779	noIPR	unintegrated	unintegrated	seg (SEG)
Locus_91_Transcript_1/1_Confidence_1.000_Length_1779	noIPR	unintegrated	unintegrated	SSF56672 (SUPERFAMILY)
Locus_91_Transcript_1/1_Confidence_1.000_Length_1779	noIPR	unintegrated	unintegrated
Locus_92_Transcript_1/1_Confidence_1.000_Length_1406	IPR001623	Heat shock protein DnaJ, N-terminal	Domain	G3DSA:1.10.287.110 (GENE3D)
Locus_92_Transcript_1/1_Confidence_1.000_Length_1406	IPR001623	Heat shock protein DnaJ, N-terminal	Domain	PF00226 (PFAM)
Locus_92_Transcript_1/1_Confidence_1.000_Length_1406	IPR001623	Heat shock protein DnaJ, N-terminal	Domain	SM00271 (SMART)
Locus_92_Transcript_1/1_Confidence_1.000_Length_1406	IPR001623	Heat shock protein DnaJ, N-terminal	Domain	PS50076 (PROFILE)
Locus_92_Transcript_1/1_Confidence_1.000_Length_1406	IPR001623	Heat shock protein DnaJ, N-terminal	Domain	SSF46565 (SUPERFAMILY)
Locus_92_Transcript_1/1_Confidence_1.000_Length_1406	IPR001623	Heat shock protein DnaJ, N-terminal	Domain	GO:0031072
Locus_92_Transcript_1/1_Confidence_1.000_Length_1406	IPR003095	Heat shock protein DnaJ	Family	PR00625 (PRINTS)
Locus_92_Transcript_1/1_Confidence_1.000_Length_1406	IPR003095	Heat shock protein DnaJ	Family	GO:0006457
Locus_92_Transcript_1/1_Confidence_1.000_Length_1406	IPR003095	Heat shock protein DnaJ	Family	GO:0031072
Locus_92_Transcript_1/1_Confidence_1.000_Length_1406	IPR003095	Heat shock protein DnaJ	Family	GO:0051082
Locus_92_Transcript_1/1_Confidence_1.000_Length_1406	IPR018961	DnaJ homologue, subfamily C, member 28, conserved domain	Domain	PF09350 (PFAM)
Locus_92_Transcript_1/1_Confidence_1.000_Length_1406	IPR018961	DnaJ homologue, subfamily C, member 28, conserved domain	Domain
Locus_92_Transcript_1/1_Confidence_1.000_Length_1406	noIPR	unintegrated	unintegrated	coil (COIL)
Locus_92_Transcript_1/1_Confidence_1.000_Length_1406	noIPR	unintegrated	unintegrated	PTHR24016 (PANTHER)
Locus_92_Transcript_1/1_Confidence_1.000_Length_1406	noIPR	unintegrated	unintegrated	PTHR24016:SF20 (PANTHER)
Locus_92_Transcript_1/1_Confidence_1.000_Length_1406	noIPR	unintegrated	unintegrated	seg (SEG)
Locus_92_Transcript_1/1_Confidence_1.000_Length_1406	noIPR	unintegrated	unintegrated
Locus_93_Transcript_1/1_Confidence_1.000_Length_1509	noIPR	unintegrated	unintegrated	seg (SEG)
Locus_93_Transcript_1/1_Confidence_1.000_Length_1509	noIPR	unintegrated	unintegrated	SignalP-NN(euk) (SIGNALP)
Locus_93_Transcript_1/1_Confidence_1.000_Length_1509	noIPR	unintegrated	unintegrated	tmhmm (TMHMM)
Locus_93_Transcript_1/1_Confidence_1.000_Length_1509	noIPR	unintegrated	unintegrated
Locus_94_Transcript_1/1_Confidence_1.000_Length_240	noIPR	unintegrated	unintegrated	SignalP-NN(euk) (SIGNALP)
Locus_94_Transcript_1/1_Confidence_1.000_Length_240	noIPR	unintegrated	unintegrated
Locus_95_Transcript_1/1_Confidence_1.000_Length_384	IPR000795	Protein synthesis factor, GTP-binding	Domain	PF00009 (PFAM)
Locus_95_Transcript_1/1_Confidence_1.000_Length_384	IPR000795	Protein synthesis factor, GTP-binding	Domain	GO:0003924
Locus_95_Transcript_1/1_Confidence_1.000_Length_384	IPR000795	Protein synthesis factor, GTP-binding	Domain	GO:0005525
Locus_95_Transcript_1/1_Confidence_1.000_Length_384	noIPR	unintegrated	unintegrated	G3DSA:3.40.50.300 (GENE3D)
Locus_95_Transcript_1/1_Confidence_1.000_Length_384	noIPR	unintegrated	unintegrated	PTHR23115 (PANTHER)
Locus_95_Transcript_1/1_Confidence_1.000_Length_384	noIPR	unintegrated	unintegrated	PTHR23115:SF9 (PANTHER)
Locus_95_Transcript_1/1_Confidence_1.000_Length_384	noIPR	unintegrated	unintegrated	seg (SEG)
Locus_95_Transcript_1/1_Confidence_1.000_Length_384	noIPR	unintegrated	unintegrated	SSF52540 (SUPERFAMILY)
Locus_95_Transcript_1/1_Confidence_1.000_Length_384	noIPR	unintegrated	unintegrated
Locus_97_Transcript_1/1_Confidence_1.000_Length_333	IPR019344	Mitochondrial F1-F0 ATP synthase subunit F, predicted	Family	PTHR13080 (PANTHER)
Locus_97_Transcript_1/1_Confidence_1.000_Length_333	IPR019344	Mitochondrial F1-F0 ATP synthase subunit F, predicted	Family	PF10206 (PFAM)
Locus_97_Transcript_1/1_Confidence_1.000_Length_333	IPR019344	Mitochondrial F1-F0 ATP synthase subunit F, predicted	Family
Locus_97_Transcript_1/1_Confidence_1.000_Length_333	noIPR	unintegrated	unintegrated	tmhmm (TMHMM)
Locus_97_Transcript_1/1_Confidence_1.000_Length_333	noIPR	unintegrated	unintegrated
Locus_99_Transcript_2/7_Confidence_0.200_Length_264	IPR001888	Transposase, type 1	Family	PF01359 (PFAM)
Locus_99_Transcript_2/7_Confidence_0.200_Length_264	IPR001888	Transposase, type 1	Family
Locus_99_Transcript_3/7_Confidence_0.350_Length_970	IPR001888	Transposase, type 1	Family	PF01359 (PFAM)
Locus_99_Transcript_3/7_Confidence_0.350_Length_970	IPR001888	Transposase, type 1	Family
Locus_99_Transcript_5/7_Confidence_0.500_Length_1026	IPR001888	Transposase, type 1	Family	PF01359 (PFAM)
Locus_99_Transcript_5/7_Confidence_0.500_Length_1026	IPR001888	Transposase, type 1	Family
Locus_99_Transcript_6/7_Confidence_0.400_Length_341	noIPR	unintegrated	unintegrated	SignalP-NN(euk) (SIGNALP)
Locus_99_Transcript_6/7_Confidence_0.400_Length_341	noIPR	unintegrated	unintegrated
Locus_99_Transcript_7/7_Confidence_0.500_Length_688	noIPR	unintegrated	unintegrated	tmhmm (TMHMM)
Locus_99_Transcript_7/7_Confidence_0.500_Length_688	noIPR	unintegrated	unintegrated
Locus_102_Transcript_1/1_Confidence_1.000_Length_788	noIPR	unintegrated	unintegrated	seg (SEG)
Locus_102_Transcript_1/1_Confidence_1.000_Length_788	noIPR	unintegrated	unintegrated
Locus_103_Transcript_2/3_Confidence_0.818_Length_858	IPR006047	Glycosyl hydrolase, family 13, catalytic domain	Domain	PF00128 (PFAM)
Locus_103_Transcript_2/3_Confidence_0.818_Length_858	IPR006047	Glycosyl hydrolase, family 13, catalytic domain	Domain	GO:0003824
Locus_103_Transcript_2/3_Confidence_0.818_Length_858	IPR006047	Glycosyl hydrolase, family 13, catalytic domain	Domain	GO:0005975
Locus_103_Transcript_2/3_Confidence_0.818_Length_858	IPR006047	Glycosyl hydrolase, family 13, catalytic domain	Domain	GO:0043169
Locus_103_Transcript_2/3_Confidence_0.818_Length_858	IPR013781	Glycoside hydrolase, catalytic domain	Domain	G3DSA:3.20.20.80 (GENE3D)
Locus_103_Transcript_2/3_Confidence_0.818_Length_858	IPR013781	Glycoside hydrolase, catalytic domain	Domain	GO:0003824
Locus_103_Transcript_2/3_Confidence_0.818_Length_858	IPR013781	Glycoside hydrolase, catalytic domain	Domain	GO:0005975
Locus_103_Transcript_2/3_Confidence_0.818_Length_858	IPR013781	Glycoside hydrolase, catalytic domain	Domain	GO:0043169
Locus_103_Transcript_2/3_Confidence_0.818_Length_858	IPR015902	Alpha amylase	Family	PTHR10357 (PANTHER)
Locus_103_Transcript_2/3_Confidence_0.818_Length_858	IPR015902	Alpha amylase	Family
Locus_103_Transcript_2/3_Confidence_0.818_Length_858	IPR017853	Glycoside hydrolase, superfamily	Domain	SSF51445 (SUPERFAMILY)
Locus_103_Transcript_2/3_Confidence_0.818_Length_858	IPR017853	Glycoside hydrolase, superfamily	Domain
Locus_103_Transcript_2/3_Confidence_0.818_Length_858	noIPR	unintegrated	unintegrated	PTHR10357:SF76 (PANTHER)
Locus_103_Transcript_2/3_Confidence_0.818_Length_858	noIPR	unintegrated	unintegrated
Locus_103_Transcript_3/3_Confidence_0.818_Length_888	IPR006047	Glycosyl hydrolase, family 13, catalytic domain	Domain	PF00128 (PFAM)
Locus_103_Transcript_3/3_Confidence_0.818_Length_888	IPR006047	Glycosyl hydrolase, family 13, catalytic domain	Domain	GO:0003824
Locus_103_Transcript_3/3_Confidence_0.818_Length_888	IPR006047	Glycosyl hydrolase, family 13, catalytic domain	Domain	GO:0005975
Locus_103_Transcript_3/3_Confidence_0.818_Length_888	IPR006047	Glycosyl hydrolase, family 13, catalytic domain	Domain	GO:0043169
Locus_103_Transcript_3/3_Confidence_0.818_Length_888	IPR013781	Glycoside hydrolase, catalytic domain	Domain	G3DSA:3.20.20.80 (GENE3D)
Locus_103_Transcript_3/3_Confidence_0.818_Length_888	IPR013781	Glycoside hydrolase, catalytic domain	Domain	GO:0003824
Locus_103_Transcript_3/3_Confidence_0.818_Length_888	IPR013781	Glycoside hydrolase, catalytic domain	Domain	GO:0005975
Locus_103_Transcript_3/3_Confidence_0.818_Length_888	IPR013781	Glycoside hydrolase, catalytic domain	Domain	GO:0043169
Locus_103_Transcript_3/3_Confidence_0.818_Length_888	IPR015902	Alpha amylase	Family	PTHR10357 (PANTHER)
Locus_103_Transcript_3/3_Confidence_0.818_Length_888	IPR015902	Alpha amylase	Family
Locus_103_Transcript_3/3_Confidence_0.818_Length_888	IPR017853	Glycoside hydrolase, superfamily	Domain	SSF51445 (SUPERFAMILY)
Locus_103_Transcript_3/3_Confidence_0.818_Length_888	IPR017853	Glycoside hydrolase, superfamily	Domain
Locus_103_Transcript_3/3_Confidence_0.818_Length_888	noIPR	unintegrated	unintegrated	PTHR10357:SF76 (PANTHER)
Locus_103_Transcript_3/3_Confidence_0.818_Length_888	noIPR	unintegrated	unintegrated
Locus_105_Transcript_1/1_Confidence_1.000_Length_363	IPR023214	HAD-like domain	Domain	G3DSA:3.40.50.1000 (GENE3D)
Locus_105_Transcript_1/1_Confidence_1.000_Length_363	IPR023214	HAD-like domain	Domain	SSF56784 (SUPERFAMILY)
Locus_105_Transcript_1/1_Confidence_1.000_Length_363	IPR023214	HAD-like domain	Domain
Locus_105_Transcript_1/1_Confidence_1.000_Length_363	noIPR	unintegrated	unintegrated	PTHR12725 (PANTHER)
Locus_105_Transcript_1/1_Confidence_1.000_Length_363	noIPR	unintegrated	unintegrated	PTHR12725:SF4 (PANTHER)
Locus_105_Transcript_1/1_Confidence_1.000_Length_363	noIPR	unintegrated	unintegrated	PF13242 (PFAM)
Locus_105_Transcript_1/1_Confidence_1.000_Length_363	noIPR	unintegrated	unintegrated
Locus_106_Transcript_1/1_Confidence_1.000_Length_517	IPR000271	Ribosomal protein L34	Family	PD003101 (PRODOM)
Locus_106_Transcript_1/1_Confidence_1.000_Length_517	IPR000271	Ribosomal protein L34	Family	PTHR14503 (PANTHER)
Locus_106_Transcript_1/1_Confidence_1.000_Length_517	IPR000271	Ribosomal protein L34	Family	PF00468 (PFAM)
Locus_106_Transcript_1/1_Confidence_1.000_Length_517	IPR000271	Ribosomal protein L34	Family	GO:0003735
Locus_106_Transcript_1/1_Confidence_1.000_Length_517	IPR000271	Ribosomal protein L34	Family	GO:0005622
Locus_106_Transcript_1/1_Confidence_1.000_Length_517	IPR000271	Ribosomal protein L34	Family	GO:0005840
Locus_106_Transcript_1/1_Confidence_1.000_Length_517	IPR000271	Ribosomal protein L34	Family	GO:0006412
Locus_106_Transcript_1/1_Confidence_1.000_Length_517	noIPR	unintegrated	unintegrated	PS51257 (PROFILE)
Locus_106_Transcript_1/1_Confidence_1.000_Length_517	noIPR	unintegrated	unintegrated
Locus_107_Transcript_1/1_Confidence_1.000_Length_3521	IPR001757	ATPase, P-type, K/Mg/Cd/Cu/Zn/Na/Ca/Na/H-transporter	Family	PR00119 (PRINTS)
Locus_107_Transcript_1/1_Confidence_1.000_Length_3521	IPR001757	ATPase, P-type, K/Mg/Cd/Cu/Zn/Na/Ca/Na/H-transporter	Family	TIGR01494 (TIGRFAMs)
Locus_107_Transcript_1/1_Confidence_1.000_Length_3521	IPR001757	ATPase, P-type, K/Mg/Cd/Cu/Zn/Na/Ca/Na/H-transporter	Family	GO:0005524
Locus_107_Transcript_1/1_Confidence_1.000_Length_3521	IPR001757	ATPase, P-type, K/Mg/Cd/Cu/Zn/Na/Ca/Na/H-transporter	Family	GO:0006812
Locus_107_Transcript_1/1_Confidence_1.000_Length_3521	IPR001757	ATPase, P-type, K/Mg/Cd/Cu/Zn/Na/Ca/Na/H-transporter	Family	GO:0016020
Locus_107_Transcript_1/1_Confidence_1.000_Length_3521	IPR005834	Haloacid dehalogenase-like hydrolase	Domain	PF00702 (PFAM)
Locus_107_Transcript_1/1_Confidence_1.000_Length_3521	IPR005834	Haloacid dehalogenase-like hydrolase	Domain	GO:0003824
Locus_107_Transcript_1/1_Confidence_1.000_Length_3521	IPR005834	Haloacid dehalogenase-like hydrolase	Domain	GO:0008152
Locus_107_Transcript_1/1_Confidence_1.000_Length_3521	IPR006121	Heavy metal-associated domain, HMA	Domain	PF00403 (PFAM)
Locus_107_Transcript_1/1_Confidence_1.000_Length_3521	IPR006121	Heavy metal-associated domain, HMA	Domain	PS50846 (PROFILE)
Locus_107_Transcript_1/1_Confidence_1.000_Length_3521	IPR006121	Heavy metal-associated domain, HMA	Domain	SSF55008 (SUPERFAMILY)
Locus_107_Transcript_1/1_Confidence_1.000_Length_3521	IPR006121	Heavy metal-associated domain, HMA	Domain	GO:0030001
Locus_107_Transcript_1/1_Confidence_1.000_Length_3521	IPR006121	Heavy metal-associated domain, HMA	Domain	GO:0046872
Locus_107_Transcript_1/1_Confidence_1.000_Length_3521	IPR006122	Heavy metal-associated domain, copper ion-binding	Domain	TIGR00003 (TIGRFAMs)
Locus_107_Transcript_1/1_Confidence_1.000_Length_3521	IPR006122	Heavy metal-associated domain, copper ion-binding	Domain	GO:0005507
Locus_107_Transcript_1/1_Confidence_1.000_Length_3521	IPR006122	Heavy metal-associated domain, copper ion-binding	Domain	GO:0006825
Locus_107_Transcript_1/1_Confidence_1.000_Length_3521	IPR006403	ATPase, P type, cation/copper-transporter	Family	PR00942 (PRINTS)
Locus_107_Transcript_1/1_Confidence_1.000_Length_3521	IPR006403	ATPase, P type, cation/copper-transporter	Family	GO:0005524
Locus_107_Transcript_1/1_Confidence_1.000_Length_3521	IPR006403	ATPase, P type, cation/copper-transporter	Family	GO:0016020
Locus_107_Transcript_1/1_Confidence_1.000_Length_3521	IPR006403	ATPase, P type, cation/copper-transporter	Family	GO:0043682
Locus_107_Transcript_1/1_Confidence_1.000_Length_3521	IPR006403	ATPase, P type, cation/copper-transporter	Family	GO:0046034
Locus_107_Transcript_1/1_Confidence_1.000_Length_3521	IPR006416	ATPase, P-type, heavy metal translocating	Family	TIGR01525 (TIGRFAMs)
Locus_107_Transcript_1/1_Confidence_1.000_Length_3521	IPR006416	ATPase, P-type, heavy metal translocating	Family	GO:0006754
Locus_107_Transcript_1/1_Confidence_1.000_Length_3521	IPR006416	ATPase, P-type, heavy metal translocating	Family	GO:0016021
Locus_107_Transcript_1/1_Confidence_1.000_Length_3521	IPR006416	ATPase, P-type, heavy metal translocating	Family	GO:0030001
Locus_107_Transcript_1/1_Confidence_1.000_Length_3521	IPR008250	ATPase, P-type, ATPase-associated domain	Domain	PF00122 (PFAM)
Locus_107_Transcript_1/1_Confidence_1.000_Length_3521	IPR008250	ATPase, P-type, ATPase-associated domain	Domain	GO:0000166
Locus_107_Transcript_1/1_Confidence_1.000_Length_3521	IPR008250	ATPase, P-type, ATPase-associated domain	Domain	GO:0046872
Locus_107_Transcript_1/1_Confidence_1.000_Length_3521	IPR017969	Heavy-metal-associated, conserved site	Conserved_site	PS01047 (PROSITE)
Locus_107_Transcript_1/1_Confidence_1.000_Length_3521	IPR017969	Heavy-metal-associated, conserved site	Conserved_site	GO:0030001
Locus_107_Transcript_1/1_Confidence_1.000_Length_3521	IPR017969	Heavy-metal-associated, conserved site	Conserved_site	GO:0046872
Locus_107_Transcript_1/1_Confidence_1.000_Length_3521	IPR018303	ATPase, P-type phosphorylation site	PTM	PS00154 (PROSITE)
Locus_107_Transcript_1/1_Confidence_1.000_Length_3521	IPR018303	ATPase, P-type phosphorylation site	PTM
Locus_107_Transcript_1/1_Confidence_1.000_Length_3521	IPR023214	HAD-like domain	Domain	G3DSA:3.40.50.1000 (GENE3D)
Locus_107_Transcript_1/1_Confidence_1.000_Length_3521	IPR023214	HAD-like domain	Domain	SSF56784 (SUPERFAMILY)
Locus_107_Transcript_1/1_Confidence_1.000_Length_3521	IPR023214	HAD-like domain	Domain
Locus_107_Transcript_1/1_Confidence_1.000_Length_3521	IPR023299	ATPase, P-type, cytoplasmic domain N	Domain	G3DSA:3.40.1110.10 (GENE3D)
Locus_107_Transcript_1/1_Confidence_1.000_Length_3521	IPR023299	ATPase, P-type, cytoplasmic domain N	Domain
Locus_107_Transcript_1/1_Confidence_1.000_Length_3521	IPR023300	ATPase, P-type, cytoplasmic transduction domain A	Domain	G3DSA:2.70.150.10 (GENE3D)
Locus_107_Transcript_1/1_Confidence_1.000_Length_3521	IPR023300	ATPase, P-type, cytoplasmic transduction domain A	Domain
Locus_107_Transcript_1/1_Confidence_1.000_Length_3521	noIPR	unintegrated	unintegrated	G3DSA:3.30.70.100 (GENE3D)
Locus_107_Transcript_1/1_Confidence_1.000_Length_3521	noIPR	unintegrated	unintegrated	PTHR24093 (PANTHER)
Locus_107_Transcript_1/1_Confidence_1.000_Length_3521	noIPR	unintegrated	unintegrated	PTHR24093:SF38 (PANTHER)
Locus_107_Transcript_1/1_Confidence_1.000_Length_3521	noIPR	unintegrated	unintegrated	seg (SEG)
Locus_107_Transcript_1/1_Confidence_1.000_Length_3521	noIPR	unintegrated	unintegrated	tmhmm (TMHMM)
Locus_107_Transcript_1/1_Confidence_1.000_Length_3521	noIPR	unintegrated	unintegrated	SSF81653 (SUPERFAMILY)
Locus_107_Transcript_1/1_Confidence_1.000_Length_3521	noIPR	unintegrated	unintegrated
Locus_108_Transcript_1/1_Confidence_1.000_Length_2737	IPR006652	Kelch repeat type 1	Repeat	PF01344 (PFAM)
Locus_108_Transcript_1/1_Confidence_1.000_Length_2737	IPR006652	Kelch repeat type 1	Repeat	SM00612 (SMART)
Locus_108_Transcript_1/1_Confidence_1.000_Length_2737	IPR006652	Kelch repeat type 1	Repeat	GO:0005515
Locus_108_Transcript_1/1_Confidence_1.000_Length_2737	IPR015915	Kelch-type beta propeller	Domain	G3DSA:2.120.10.80 (GENE3D)
Locus_108_Transcript_1/1_Confidence_1.000_Length_2737	IPR015915	Kelch-type beta propeller	Domain	GO:0005515
Locus_108_Transcript_1/1_Confidence_1.000_Length_2737	noIPR	unintegrated	unintegrated	PR00501 (PRINTS)
Locus_108_Transcript_1/1_Confidence_1.000_Length_2737	noIPR	unintegrated	unintegrated	PTHR24412 (PANTHER)
Locus_108_Transcript_1/1_Confidence_1.000_Length_2737	noIPR	unintegrated	unintegrated	PTHR24412:SF170 (PANTHER)
Locus_108_Transcript_1/1_Confidence_1.000_Length_2737	noIPR	unintegrated	unintegrated	SSF117281 (SUPERFAMILY)
Locus_108_Transcript_1/1_Confidence_1.000_Length_2737	noIPR	unintegrated	unintegrated
Locus_109_Transcript_1/1_Confidence_1.000_Length_891	noIPR	unintegrated	unintegrated	PTHR24096 (PANTHER)
Locus_109_Transcript_1/1_Confidence_1.000_Length_891	noIPR	unintegrated	unintegrated	PTHR24096:SF9 (PANTHER)
Locus_109_Transcript_1/1_Confidence_1.000_Length_891	noIPR	unintegrated	unintegrated
Locus_110_Transcript_1/1_Confidence_1.000_Length_288	IPR004143	Biotin/lipoate A/B protein ligase	Domain	PF03099 (PFAM)
Locus_110_Transcript_1/1_Confidence_1.000_Length_288	IPR004143	Biotin/lipoate A/B protein ligase	Domain	GO:0003824
Locus_110_Transcript_1/1_Confidence_1.000_Length_288	IPR004143	Biotin/lipoate A/B protein ligase	Domain	GO:0006464
Locus_110_Transcript_1/1_Confidence_1.000_Length_288	noIPR	unintegrated	unintegrated	G3DSA:3.90.1550.10 (GENE3D)
Locus_110_Transcript_1/1_Confidence_1.000_Length_288	noIPR	unintegrated	unintegrated	PTHR12561 (PANTHER)
Locus_110_Transcript_1/1_Confidence_1.000_Length_288	noIPR	unintegrated	unintegrated	SSF55681 (SUPERFAMILY)
Locus_110_Transcript_1/1_Confidence_1.000_Length_288	noIPR	unintegrated	unintegrated
Locus_111_Transcript_1/1_Confidence_1.000_Length_489	noIPR	unintegrated	unintegrated	SignalP-NN(euk) (SIGNALP)
Locus_111_Transcript_1/1_Confidence_1.000_Length_489	noIPR	unintegrated	unintegrated
Locus_113_Transcript_1/1_Confidence_1.000_Length_467	IPR001585	Transaldolase	Family	PTHR10683 (PANTHER)
Locus_113_Transcript_1/1_Confidence_1.000_Length_467	IPR001585	Transaldolase	Family	PF00923 (PFAM)
Locus_113_Transcript_1/1_Confidence_1.000_Length_467	IPR001585	Transaldolase	Family	GO:0005975
Locus_113_Transcript_1/1_Confidence_1.000_Length_467	IPR013785	Aldolase-type TIM barrel	Domain	G3DSA:3.20.20.70 (GENE3D)
Locus_113_Transcript_1/1_Confidence_1.000_Length_467	IPR013785	Aldolase-type TIM barrel	Domain	GO:0003824
Locus_113_Transcript_1/1_Confidence_1.000_Length_467	IPR018225	Transaldolase, active site	Active_site	PS01054 (PROSITE)
Locus_113_Transcript_1/1_Confidence_1.000_Length_467	IPR018225	Transaldolase, active site	Active_site	GO:0005975
Locus_113_Transcript_1/1_Confidence_1.000_Length_467	noIPR	unintegrated	unintegrated	SSF51569 (SUPERFAMILY)
Locus_113_Transcript_1/1_Confidence_1.000_Length_467	noIPR	unintegrated	unintegrated
Locus_114_Transcript_1/1_Confidence_1.000_Length_1938	IPR002129	Pyridoxal phosphate-dependent decarboxylase	Family	PTHR11999 (PANTHER)
Locus_114_Transcript_1/1_Confidence_1.000_Length_1938	IPR002129	Pyridoxal phosphate-dependent decarboxylase	Family	PF00282 (PFAM)
Locus_114_Transcript_1/1_Confidence_1.000_Length_1938	IPR002129	Pyridoxal phosphate-dependent decarboxylase	Family	GO:0016831
Locus_114_Transcript_1/1_Confidence_1.000_Length_1938	IPR002129	Pyridoxal phosphate-dependent decarboxylase	Family	GO:0019752
Locus_114_Transcript_1/1_Confidence_1.000_Length_1938	IPR002129	Pyridoxal phosphate-dependent decarboxylase	Family	GO:0030170
Locus_114_Transcript_1/1_Confidence_1.000_Length_1938	IPR010977	Aromatic-L-amino-acid decarboxylase	Family	PR00800 (PRINTS)
Locus_114_Transcript_1/1_Confidence_1.000_Length_1938	IPR010977	Aromatic-L-amino-acid decarboxylase	Family	GO:0006520
Locus_114_Transcript_1/1_Confidence_1.000_Length_1938	IPR010977	Aromatic-L-amino-acid decarboxylase	Family	GO:0016831
Locus_114_Transcript_1/1_Confidence_1.000_Length_1938	IPR015421	Pyridoxal phosphate-dependent transferase, major region, subdomain 1	Domain	G3DSA:3.40.640.10 (GENE3D)
Locus_114_Transcript_1/1_Confidence_1.000_Length_1938	IPR015421	Pyridoxal phosphate-dependent transferase, major region, subdomain 1	Domain	GO:0003824
Locus_114_Transcript_1/1_Confidence_1.000_Length_1938	IPR015421	Pyridoxal phosphate-dependent transferase, major region, subdomain 1	Domain	GO:0030170
Locus_114_Transcript_1/1_Confidence_1.000_Length_1938	IPR015422	Pyridoxal phosphate-dependent transferase, major region, subdomain 2	Domain	G3DSA:3.90.1150.10 (GENE3D)
Locus_114_Transcript_1/1_Confidence_1.000_Length_1938	IPR015422	Pyridoxal phosphate-dependent transferase, major region, subdomain 2	Domain	GO:0003824
Locus_114_Transcript_1/1_Confidence_1.000_Length_1938	IPR015422	Pyridoxal phosphate-dependent transferase, major region, subdomain 2	Domain	GO:0030170
Locus_114_Transcript_1/1_Confidence_1.000_Length_1938	IPR015424	Pyridoxal phosphate-dependent transferase, major domain	Domain	SSF53383 (SUPERFAMILY)
Locus_114_Transcript_1/1_Confidence_1.000_Length_1938	IPR015424	Pyridoxal phosphate-dependent transferase, major domain	Domain
Locus_114_Transcript_1/1_Confidence_1.000_Length_1938	IPR021115	Pyridoxal-phosphate binding site	Binding_site	PS00392 (PROSITE)
Locus_114_Transcript_1/1_Confidence_1.000_Length_1938	IPR021115	Pyridoxal-phosphate binding site	Binding_site	GO:0016831
Locus_114_Transcript_1/1_Confidence_1.000_Length_1938	noIPR	unintegrated	unintegrated	G3DSA:1.20.1340.10 (GENE3D)
Locus_114_Transcript_1/1_Confidence_1.000_Length_1938	noIPR	unintegrated	unintegrated	PTHR11999:SF11 (PANTHER)
Locus_114_Transcript_1/1_Confidence_1.000_Length_1938	noIPR	unintegrated	unintegrated
Locus_115_Transcript_1/1_Confidence_1.000_Length_1629	noIPR	unintegrated	unintegrated	coil (COIL)
Locus_115_Transcript_1/1_Confidence_1.000_Length_1629	noIPR	unintegrated	unintegrated	seg (SEG)
Locus_115_Transcript_1/1_Confidence_1.000_Length_1629	noIPR	unintegrated	unintegrated
Locus_116_Transcript_1/1_Confidence_1.000_Length_316	IPR000308	14-3-3 protein	Family	PR00305 (PRINTS)
Locus_116_Transcript_1/1_Confidence_1.000_Length_316	IPR000308	14-3-3 protein	Family	PTHR18860 (PANTHER)
Locus_116_Transcript_1/1_Confidence_1.000_Length_316	IPR000308	14-3-3 protein	Family	GO:0019904
Locus_116_Transcript_1/1_Confidence_1.000_Length_316	IPR023409	14-3-3 protein, conserved site	Conserved_site	PS00796 (PROSITE)
Locus_116_Transcript_1/1_Confidence_1.000_Length_316	IPR023409	14-3-3 protein, conserved site	Conserved_site
Locus_116_Transcript_1/1_Confidence_1.000_Length_316	IPR023410	14-3-3 domain	Domain	G3DSA:1.20.190.20 (GENE3D)
Locus_116_Transcript_1/1_Confidence_1.000_Length_316	IPR023410	14-3-3 domain	Domain	PF00244 (PFAM)
Locus_116_Transcript_1/1_Confidence_1.000_Length_316	IPR023410	14-3-3 domain	Domain	SM00101 (SMART)
Locus_116_Transcript_1/1_Confidence_1.000_Length_316	IPR023410	14-3-3 domain	Domain	SSF48445 (SUPERFAMILY)
Locus_116_Transcript_1/1_Confidence_1.000_Length_316	IPR023410	14-3-3 domain	Domain
Locus_116_Transcript_1/1_Confidence_1.000_Length_316	noIPR	unintegrated	unintegrated	coil (COIL)
Locus_116_Transcript_1/1_Confidence_1.000_Length_316	noIPR	unintegrated	unintegrated
Locus_117_Transcript_1/1_Confidence_1.000_Length_437	IPR003534	Major royal jelly-related	Family	PTHR10009 (PANTHER)
Locus_117_Transcript_1/1_Confidence_1.000_Length_437	IPR003534	Major royal jelly-related	Family	PF03022 (PFAM)
Locus_117_Transcript_1/1_Confidence_1.000_Length_437	IPR003534	Major royal jelly-related	Family
Locus_117_Transcript_1/1_Confidence_1.000_Length_437	IPR011042	Six-bladed beta-propeller, TolB-like	Domain	G3DSA:2.120.10.30 (GENE3D)
Locus_117_Transcript_1/1_Confidence_1.000_Length_437	IPR011042	Six-bladed beta-propeller, TolB-like	Domain
Locus_117_Transcript_1/1_Confidence_1.000_Length_437	noIPR	unintegrated	unintegrated	PTHR10009:SF5 (PANTHER)
Locus_117_Transcript_1/1_Confidence_1.000_Length_437	noIPR	unintegrated	unintegrated
Locus_118_Transcript_2/2_Confidence_0.750_Length_237	noIPR	unintegrated	unintegrated	seg (SEG)
Locus_118_Transcript_2/2_Confidence_0.750_Length_237	noIPR	unintegrated	unintegrated
Locus_119_Transcript_1/1_Confidence_1.000_Length_256	noIPR	unintegrated	unintegrated	seg (SEG)
Locus_119_Transcript_1/1_Confidence_1.000_Length_256	noIPR	unintegrated	unintegrated	SignalP-NN(euk) (SIGNALP)
Locus_119_Transcript_1/1_Confidence_1.000_Length_256	noIPR	unintegrated	unintegrated	tmhmm (TMHMM)
Locus_119_Transcript_1/1_Confidence_1.000_Length_256	noIPR	unintegrated	unintegrated
Locus_120_Transcript_1/1_Confidence_1.000_Length_6749	noIPR	unintegrated	unintegrated	seg (SEG)
Locus_120_Transcript_1/1_Confidence_1.000_Length_6749	noIPR	unintegrated	unintegrated	SignalP-NN(euk) (SIGNALP)
Locus_120_Transcript_1/1_Confidence_1.000_Length_6749	noIPR	unintegrated	unintegrated
Locus_122_Transcript_1/1_Confidence_1.000_Length_963	IPR000692	Fibrillarin	Family	PR00052 (PRINTS)
Locus_122_Transcript_1/1_Confidence_1.000_Length_963	IPR000692	Fibrillarin	Family	MF_00351 (HAMAP)
Locus_122_Transcript_1/1_Confidence_1.000_Length_963	IPR000692	Fibrillarin	Family	PIRSF006540 (PIR)
Locus_122_Transcript_1/1_Confidence_1.000_Length_963	IPR000692	Fibrillarin	Family	PTHR10335 (PANTHER)
Locus_122_Transcript_1/1_Confidence_1.000_Length_963	IPR000692	Fibrillarin	Family	PF01269 (PFAM)
Locus_122_Transcript_1/1_Confidence_1.000_Length_963	IPR000692	Fibrillarin	Family	GO:0003723
Locus_122_Transcript_1/1_Confidence_1.000_Length_963	IPR000692	Fibrillarin	Family	GO:0006364
Locus_122_Transcript_1/1_Confidence_1.000_Length_963	IPR000692	Fibrillarin	Family	GO:0008033
Locus_122_Transcript_1/1_Confidence_1.000_Length_963	IPR000692	Fibrillarin	Family	GO:0008168
Locus_122_Transcript_1/1_Confidence_1.000_Length_963	IPR020813	Fibrillarin, conserved site	Conserved_site	PS00566 (PROSITE)
Locus_122_Transcript_1/1_Confidence_1.000_Length_963	IPR020813	Fibrillarin, conserved site	Conserved_site	GO:0003723
Locus_122_Transcript_1/1_Confidence_1.000_Length_963	IPR020813	Fibrillarin, conserved site	Conserved_site	GO:0006364
Locus_122_Transcript_1/1_Confidence_1.000_Length_963	IPR020813	Fibrillarin, conserved site	Conserved_site	GO:0008033
Locus_122_Transcript_1/1_Confidence_1.000_Length_963	IPR020813	Fibrillarin, conserved site	Conserved_site	GO:0008168
Locus_122_Transcript_1/1_Confidence_1.000_Length_963	noIPR	unintegrated	unintegrated	G3DSA:3.30.200.20 (GENE3D)
Locus_122_Transcript_1/1_Confidence_1.000_Length_963	noIPR	unintegrated	unintegrated	G3DSA:3.40.50.150 (GENE3D)
Locus_122_Transcript_1/1_Confidence_1.000_Length_963	noIPR	unintegrated	unintegrated	seg (SEG)
Locus_122_Transcript_1/1_Confidence_1.000_Length_963	noIPR	unintegrated	unintegrated	SSF53335 (SUPERFAMILY)
Locus_122_Transcript_1/1_Confidence_1.000_Length_963	noIPR	unintegrated	unintegrated
Locus_126_Transcript_1/1_Confidence_1.000_Length_3193	IPR002015	Proteasome/cyclosome, regulatory subunit	Repeat	PF01851 (PFAM)
Locus_126_Transcript_1/1_Confidence_1.000_Length_3193	IPR002015	Proteasome/cyclosome, regulatory subunit	Repeat
Locus_126_Transcript_1/1_Confidence_1.000_Length_3193	IPR011989	Armadillo-like helical	Domain	G3DSA:1.25.10.10 (GENE3D)
Locus_126_Transcript_1/1_Confidence_1.000_Length_3193	IPR011989	Armadillo-like helical	Domain
Locus_126_Transcript_1/1_Confidence_1.000_Length_3193	IPR016024	Armadillo-type fold	Domain	SSF48371 (SUPERFAMILY)
Locus_126_Transcript_1/1_Confidence_1.000_Length_3193	IPR016024	Armadillo-type fold	Domain	GO:0005488
Locus_126_Transcript_1/1_Confidence_1.000_Length_3193	IPR016642	26S proteasome regulatory complex, non-ATPase subcomplex, Rpn2/Psmd1 subunit	Family	PIRSF015947 (PIR)
Locus_126_Transcript_1/1_Confidence_1.000_Length_3193	IPR016642	26S proteasome regulatory complex, non-ATPase subcomplex, Rpn2/Psmd1 subunit	Family	GO:0000502
Locus_126_Transcript_1/1_Confidence_1.000_Length_3193	IPR016642	26S proteasome regulatory complex, non-ATPase subcomplex, Rpn2/Psmd1 subunit	Family	GO:0030234
Locus_126_Transcript_1/1_Confidence_1.000_Length_3193	IPR016642	26S proteasome regulatory complex, non-ATPase subcomplex, Rpn2/Psmd1 subunit	Family	GO:0042176
Locus_126_Transcript_1/1_Confidence_1.000_Length_3193	noIPR	unintegrated	unintegrated	coil (COIL)
Locus_126_Transcript_1/1_Confidence_1.000_Length_3193	noIPR	unintegrated	unintegrated	PTHR10943 (PANTHER)
Locus_126_Transcript_1/1_Confidence_1.000_Length_3193	noIPR	unintegrated	unintegrated	PTHR10943:SF2 (PANTHER)
Locus_126_Transcript_1/1_Confidence_1.000_Length_3193	noIPR	unintegrated	unintegrated	PF13646 (PFAM)
Locus_126_Transcript_1/1_Confidence_1.000_Length_3193	noIPR	unintegrated	unintegrated	seg (SEG)
Locus_126_Transcript_1/1_Confidence_1.000_Length_3193	noIPR	unintegrated	unintegrated
Locus_127_Transcript_1/1_Confidence_1.000_Length_3536	IPR022113	Protein of unknown function DUF3651, TMEM131	Family	PF12371 (PFAM)
Locus_127_Transcript_1/1_Confidence_1.000_Length_3536	IPR022113	Protein of unknown function DUF3651, TMEM131	Family
Locus_127_Transcript_1/1_Confidence_1.000_Length_3536	noIPR	unintegrated	unintegrated	PTHR22050 (PANTHER)
Locus_127_Transcript_1/1_Confidence_1.000_Length_3536	noIPR	unintegrated	unintegrated	seg (SEG)
Locus_127_Transcript_1/1_Confidence_1.000_Length_3536	noIPR	unintegrated	unintegrated	SignalP-NN(euk) (SIGNALP)
Locus_127_Transcript_1/1_Confidence_1.000_Length_3536	noIPR	unintegrated	unintegrated	tmhmm (TMHMM)
Locus_127_Transcript_1/1_Confidence_1.000_Length_3536	noIPR	unintegrated	unintegrated
Locus_128_Transcript_1/3_Confidence_0.727_Length_291	IPR000504	RNA recognition motif domain	Domain	PF00076 (PFAM)
Locus_128_Transcript_1/3_Confidence_0.727_Length_291	IPR000504	RNA recognition motif domain	Domain	PS50102 (PROFILE)
Locus_128_Transcript_1/3_Confidence_0.727_Length_291	IPR000504	RNA recognition motif domain	Domain	GO:0003676
Locus_128_Transcript_1/3_Confidence_0.727_Length_291	IPR012677	Nucleotide-binding, alpha-beta plait	Domain	G3DSA:3.30.70.330 (GENE3D)
Locus_128_Transcript_1/3_Confidence_0.727_Length_291	IPR012677	Nucleotide-binding, alpha-beta plait	Domain	GO:0000166
Locus_128_Transcript_1/3_Confidence_0.727_Length_291	noIPR	unintegrated	unintegrated	coil (COIL)
Locus_128_Transcript_1/3_Confidence_0.727_Length_291	noIPR	unintegrated	unintegrated	PTHR24622 (PANTHER)
Locus_128_Transcript_1/3_Confidence_0.727_Length_291	noIPR	unintegrated	unintegrated	PTHR24622:SF188 (PANTHER)
Locus_128_Transcript_1/3_Confidence_0.727_Length_291	noIPR	unintegrated	unintegrated	SSF54928 (SUPERFAMILY)
Locus_128_Transcript_1/3_Confidence_0.727_Length_291	noIPR	unintegrated	unintegrated
Locus_128_Transcript_2/3_Confidence_0.545_Length_307	IPR000504	RNA recognition motif domain	Domain	PF00076 (PFAM)
Locus_128_Transcript_2/3_Confidence_0.545_Length_307	IPR000504	RNA recognition motif domain	Domain	PS50102 (PROFILE)
Locus_128_Transcript_2/3_Confidence_0.545_Length_307	IPR000504	RNA recognition motif domain	Domain	GO:0003676
Locus_128_Transcript_2/3_Confidence_0.545_Length_307	IPR012677	Nucleotide-binding, alpha-beta plait	Domain	G3DSA:3.30.70.330 (GENE3D)
Locus_128_Transcript_2/3_Confidence_0.545_Length_307	IPR012677	Nucleotide-binding, alpha-beta plait	Domain	GO:0000166
Locus_128_Transcript_2/3_Confidence_0.545_Length_307	noIPR	unintegrated	unintegrated	coil (COIL)
Locus_128_Transcript_2/3_Confidence_0.545_Length_307	noIPR	unintegrated	unintegrated	PTHR24622 (PANTHER)
Locus_128_Transcript_2/3_Confidence_0.545_Length_307	noIPR	unintegrated	unintegrated	PTHR24622:SF188 (PANTHER)
Locus_128_Transcript_2/3_Confidence_0.545_Length_307	noIPR	unintegrated	unintegrated	SSF54928 (SUPERFAMILY)
Locus_128_Transcript_2/3_Confidence_0.545_Length_307	noIPR	unintegrated	unintegrated
Locus_128_Transcript_3/3_Confidence_0.818_Length_291	IPR000504	RNA recognition motif domain	Domain	PF00076 (PFAM)
Locus_128_Transcript_3/3_Confidence_0.818_Length_291	IPR000504	RNA recognition motif domain	Domain	PS50102 (PROFILE)
Locus_128_Transcript_3/3_Confidence_0.818_Length_291	IPR000504	RNA recognition motif domain	Domain	GO:0003676
Locus_128_Transcript_3/3_Confidence_0.818_Length_291	IPR012677	Nucleotide-binding, alpha-beta plait	Domain	G3DSA:3.30.70.330 (GENE3D)
Locus_128_Transcript_3/3_Confidence_0.818_Length_291	IPR012677	Nucleotide-binding, alpha-beta plait	Domain	GO:0000166
Locus_128_Transcript_3/3_Confidence_0.818_Length_291	noIPR	unintegrated	unintegrated	coil (COIL)
Locus_128_Transcript_3/3_Confidence_0.818_Length_291	noIPR	unintegrated	unintegrated	PTHR24622 (PANTHER)
Locus_128_Transcript_3/3_Confidence_0.818_Length_291	noIPR	unintegrated	unintegrated	PTHR24622:SF188 (PANTHER)
Locus_128_Transcript_3/3_Confidence_0.818_Length_291	noIPR	unintegrated	unintegrated	SSF54928 (SUPERFAMILY)
Locus_128_Transcript_3/3_Confidence_0.818_Length_291	noIPR	unintegrated	unintegrated
Locus_129_Transcript_1/1_Confidence_1.000_Length_934	IPR000270	Phox/Bem1p	Domain	PF00564 (PFAM)
Locus_129_Transcript_1/1_Confidence_1.000_Length_934	IPR000270	Phox/Bem1p	Domain	SM00666 (SMART)
Locus_129_Transcript_1/1_Confidence_1.000_Length_934	IPR000270	Phox/Bem1p	Domain	GO:0005515
Locus_129_Transcript_1/1_Confidence_1.000_Length_934	IPR000433	Zinc finger, ZZ-type	Domain	PF00569 (PFAM)
Locus_129_Transcript_1/1_Confidence_1.000_Length_934	IPR000433	Zinc finger, ZZ-type	Domain	SM00291 (SMART)
Locus_129_Transcript_1/1_Confidence_1.000_Length_934	IPR000433	Zinc finger, ZZ-type	Domain	PS01357 (PROSITE)
Locus_129_Transcript_1/1_Confidence_1.000_Length_934	IPR000433	Zinc finger, ZZ-type	Domain	PS50135 (PROFILE)
Locus_129_Transcript_1/1_Confidence_1.000_Length_934	IPR000433	Zinc finger, ZZ-type	Domain	GO:0008270
Locus_129_Transcript_1/1_Confidence_1.000_Length_934	noIPR	unintegrated	unintegrated	G3DSA:3.10.20.240 (GENE3D)
Locus_129_Transcript_1/1_Confidence_1.000_Length_934	noIPR	unintegrated	unintegrated	PTHR15090 (PANTHER)
Locus_129_Transcript_1/1_Confidence_1.000_Length_934	noIPR	unintegrated	unintegrated	seg (SEG)
Locus_129_Transcript_1/1_Confidence_1.000_Length_934	noIPR	unintegrated	unintegrated	SSF54277 (SUPERFAMILY)
Locus_129_Transcript_1/1_Confidence_1.000_Length_934	noIPR	unintegrated	unintegrated
Locus_130_Transcript_1/1_Confidence_1.000_Length_2297	IPR000091	Huntingtin	Family	PTHR10170 (PANTHER)
Locus_130_Transcript_1/1_Confidence_1.000_Length_2297	IPR000091	Huntingtin	Family	GO:0005634
Locus_130_Transcript_1/1_Confidence_1.000_Length_2297	IPR000091	Huntingtin	Family	GO:0005737
Locus_130_Transcript_1/1_Confidence_1.000_Length_2297	IPR016024	Armadillo-type fold	Domain	SSF48371 (SUPERFAMILY)
Locus_130_Transcript_1/1_Confidence_1.000_Length_2297	IPR016024	Armadillo-type fold	Domain	GO:0005488
Locus_130_Transcript_1/1_Confidence_1.000_Length_2297	noIPR	unintegrated	unintegrated	PTHR10170:SF5 (PANTHER)
Locus_130_Transcript_1/1_Confidence_1.000_Length_2297	noIPR	unintegrated	unintegrated	seg (SEG)
Locus_130_Transcript_1/1_Confidence_1.000_Length_2297	noIPR	unintegrated	unintegrated
Locus_131_Transcript_1/1_Confidence_1.000_Length_3952	noIPR	unintegrated	unintegrated	seg (SEG)
Locus_131_Transcript_1/1_Confidence_1.000_Length_3952	noIPR	unintegrated	unintegrated
Locus_133_Transcript_1/1_Confidence_1.000_Length_432	IPR000504	RNA recognition motif domain	Domain	PF00076 (PFAM)
Locus_133_Transcript_1/1_Confidence_1.000_Length_432	IPR000504	RNA recognition motif domain	Domain	SM00360 (SMART)
Locus_133_Transcript_1/1_Confidence_1.000_Length_432	IPR000504	RNA recognition motif domain	Domain	PS50102 (PROFILE)
Locus_133_Transcript_1/1_Confidence_1.000_Length_432	IPR000504	RNA recognition motif domain	Domain	GO:0003676
Locus_133_Transcript_1/1_Confidence_1.000_Length_432	IPR012677	Nucleotide-binding, alpha-beta plait	Domain	G3DSA:3.30.70.330 (GENE3D)
Locus_133_Transcript_1/1_Confidence_1.000_Length_432	IPR012677	Nucleotide-binding, alpha-beta plait	Domain	GO:0000166
Locus_133_Transcript_1/1_Confidence_1.000_Length_432	noIPR	unintegrated	unintegrated	PTHR24012 (PANTHER)
Locus_133_Transcript_1/1_Confidence_1.000_Length_432	noIPR	unintegrated	unintegrated	PTHR24012:SF15 (PANTHER)
Locus_133_Transcript_1/1_Confidence_1.000_Length_432	noIPR	unintegrated	unintegrated	SSF54928 (SUPERFAMILY)
Locus_133_Transcript_1/1_Confidence_1.000_Length_432	noIPR	unintegrated	unintegrated
Locus_135_Transcript_1/1_Confidence_1.000_Length_856	noIPR	unintegrated	unintegrated	seg (SEG)
Locus_135_Transcript_1/1_Confidence_1.000_Length_856	noIPR	unintegrated	unintegrated
Locus_136_Transcript_1/1_Confidence_1.000_Length_1281	IPR003961	Fibronectin, type III	Domain	PF00041 (PFAM)
Locus_136_Transcript_1/1_Confidence_1.000_Length_1281	IPR003961	Fibronectin, type III	Domain	SM00060 (SMART)
Locus_136_Transcript_1/1_Confidence_1.000_Length_1281	IPR003961	Fibronectin, type III	Domain	PS50853 (PROFILE)
Locus_136_Transcript_1/1_Confidence_1.000_Length_1281	IPR003961	Fibronectin, type III	Domain	SSF49265 (SUPERFAMILY)
Locus_136_Transcript_1/1_Confidence_1.000_Length_1281	IPR003961	Fibronectin, type III	Domain	GO:0005515
Locus_136_Transcript_1/1_Confidence_1.000_Length_1281	IPR013783	Immunoglobulin-like fold	Domain	G3DSA:2.60.40.10 (GENE3D)
Locus_136_Transcript_1/1_Confidence_1.000_Length_1281	IPR013783	Immunoglobulin-like fold	Domain
Locus_136_Transcript_1/1_Confidence_1.000_Length_1281	noIPR	unintegrated	unintegrated	PR00014 (PRINTS)
Locus_136_Transcript_1/1_Confidence_1.000_Length_1281	noIPR	unintegrated	unintegrated	PTHR10489 (PANTHER)
Locus_136_Transcript_1/1_Confidence_1.000_Length_1281	noIPR	unintegrated	unintegrated	PTHR10489:SF165 (PANTHER)
Locus_136_Transcript_1/1_Confidence_1.000_Length_1281	noIPR	unintegrated	unintegrated
Locus_138_Transcript_1/1_Confidence_1.000_Length_992	noIPR	unintegrated	unintegrated	seg (SEG)
Locus_138_Transcript_1/1_Confidence_1.000_Length_992	noIPR	unintegrated	unintegrated	SignalP-NN(euk) (SIGNALP)
Locus_138_Transcript_1/1_Confidence_1.000_Length_992	noIPR	unintegrated	unintegrated	tmhmm (TMHMM)
Locus_138_Transcript_1/1_Confidence_1.000_Length_992	noIPR	unintegrated	unintegrated
Locus_139_Transcript_1/3_Confidence_0.714_Length_250	noIPR	unintegrated	unintegrated	SignalP-NN(euk) (SIGNALP)
Locus_139_Transcript_1/3_Confidence_0.714_Length_250	noIPR	unintegrated	unintegrated
Locus_139_Transcript_2/3_Confidence_0.429_Length_250	noIPR	unintegrated	unintegrated	SignalP-NN(euk) (SIGNALP)
Locus_139_Transcript_2/3_Confidence_0.429_Length_250	noIPR	unintegrated	unintegrated
Locus_140_Transcript_1/1_Confidence_1.000_Length_823	IPR013650	ATP-grasp fold, succinyl-CoA synthetase-type	Domain	PF08442 (PFAM)
Locus_140_Transcript_1/1_Confidence_1.000_Length_823	IPR013650	ATP-grasp fold, succinyl-CoA synthetase-type	Domain
Locus_140_Transcript_1/1_Confidence_1.000_Length_823	IPR013816	ATP-grasp fold, subdomain 2	Domain	G3DSA:3.30.470.20 (GENE3D)
Locus_140_Transcript_1/1_Confidence_1.000_Length_823	IPR013816	ATP-grasp fold, subdomain 2	Domain	GO:0005524
Locus_140_Transcript_1/1_Confidence_1.000_Length_823	IPR017866	Succinyl-CoA synthetase, beta subunit, conserved site	Conserved_site	PS01217 (PROSITE)
Locus_140_Transcript_1/1_Confidence_1.000_Length_823	IPR017866	Succinyl-CoA synthetase, beta subunit, conserved site	Conserved_site
Locus_140_Transcript_1/1_Confidence_1.000_Length_823	noIPR	unintegrated	unintegrated	PTHR23118 (PANTHER)
Locus_140_Transcript_1/1_Confidence_1.000_Length_823	noIPR	unintegrated	unintegrated	seg (SEG)
Locus_140_Transcript_1/1_Confidence_1.000_Length_823	noIPR	unintegrated	unintegrated	SSF56059 (SUPERFAMILY)
Locus_140_Transcript_1/1_Confidence_1.000_Length_823	noIPR	unintegrated	unintegrated
Locus_141_Transcript_1/1_Confidence_1.000_Length_242	IPR000194	ATPase, F1/V1/A1 complex, alpha/beta subunit, nucleotide-binding domain	Domain	PF00006 (PFAM)
Locus_141_Transcript_1/1_Confidence_1.000_Length_242	IPR000194	ATPase, F1/V1/A1 complex, alpha/beta subunit, nucleotide-binding domain	Domain	GO:0005524
Locus_141_Transcript_1/1_Confidence_1.000_Length_242	noIPR	unintegrated	unintegrated	G3DSA:3.40.50.300 (GENE3D)
Locus_141_Transcript_1/1_Confidence_1.000_Length_242	noIPR	unintegrated	unintegrated	PTHR15184 (PANTHER)
Locus_141_Transcript_1/1_Confidence_1.000_Length_242	noIPR	unintegrated	unintegrated	PTHR15184:SF7 (PANTHER)
Locus_141_Transcript_1/1_Confidence_1.000_Length_242	noIPR	unintegrated	unintegrated	SSF52540 (SUPERFAMILY)
Locus_141_Transcript_1/1_Confidence_1.000_Length_242	noIPR	unintegrated	unintegrated
Locus_142_Transcript_1/1_Confidence_1.000_Length_749	noIPR	unintegrated	unintegrated	PTHR21382 (PANTHER)
Locus_142_Transcript_1/1_Confidence_1.000_Length_749	noIPR	unintegrated	unintegrated	seg (SEG)
Locus_142_Transcript_1/1_Confidence_1.000_Length_749	noIPR	unintegrated	unintegrated	tmhmm (TMHMM)
Locus_142_Transcript_1/1_Confidence_1.000_Length_749	noIPR	unintegrated	unintegrated
Locus_143_Transcript_1/1_Confidence_1.000_Length_262	noIPR	unintegrated	unintegrated	seg (SEG)
Locus_143_Transcript_1/1_Confidence_1.000_Length_262	noIPR	unintegrated	unintegrated
Locus_144_Transcript_1/2_Confidence_0.444_Length_238	IPR000131	ATPase, F1 complex, gamma subunit	Family	PTHR11693 (PANTHER)
Locus_144_Transcript_1/2_Confidence_0.444_Length_238	IPR000131	ATPase, F1 complex, gamma subunit	Family	PF00231 (PFAM)
Locus_144_Transcript_1/2_Confidence_0.444_Length_238	IPR000131	ATPase, F1 complex, gamma subunit	Family	GO:0015986
Locus_144_Transcript_1/2_Confidence_0.444_Length_238	noIPR	unintegrated	unintegrated	G3DSA:3.40.1380.10 (GENE3D)
Locus_144_Transcript_1/2_Confidence_0.444_Length_238	noIPR	unintegrated	unintegrated	PTHR11693:SF5 (PANTHER)
Locus_144_Transcript_1/2_Confidence_0.444_Length_238	noIPR	unintegrated	unintegrated
Locus_144_Transcript_2/2_Confidence_0.778_Length_499	IPR000131	ATPase, F1 complex, gamma subunit	Family	PR00126 (PRINTS)
Locus_144_Transcript_2/2_Confidence_0.778_Length_499	IPR000131	ATPase, F1 complex, gamma subunit	Family	PTHR11693 (PANTHER)
Locus_144_Transcript_2/2_Confidence_0.778_Length_499	IPR000131	ATPase, F1 complex, gamma subunit	Family	PF00231 (PFAM)
Locus_144_Transcript_2/2_Confidence_0.778_Length_499	IPR000131	ATPase, F1 complex, gamma subunit	Family	GO:0015986
Locus_144_Transcript_2/2_Confidence_0.778_Length_499	IPR023633	ATPase, F1 complex, gamma subunit domain	Domain	SSF52943 (SUPERFAMILY)
Locus_144_Transcript_2/2_Confidence_0.778_Length_499	IPR023633	ATPase, F1 complex, gamma subunit domain	Domain
Locus_144_Transcript_2/2_Confidence_0.778_Length_499	noIPR	unintegrated	unintegrated	G3DSA:1.10.287.80 (GENE3D)
Locus_144_Transcript_2/2_Confidence_0.778_Length_499	noIPR	unintegrated	unintegrated	G3DSA:3.40.1380.10 (GENE3D)
Locus_144_Transcript_2/2_Confidence_0.778_Length_499	noIPR	unintegrated	unintegrated	PTHR11693:SF5 (PANTHER)
Locus_144_Transcript_2/2_Confidence_0.778_Length_499	noIPR	unintegrated	unintegrated	seg (SEG)
Locus_144_Transcript_2/2_Confidence_0.778_Length_499	noIPR	unintegrated	unintegrated
Locus_145_Transcript_1/1_Confidence_1.000_Length_396	noIPR	unintegrated	unintegrated	seg (SEG)
Locus_145_Transcript_1/1_Confidence_1.000_Length_396	noIPR	unintegrated	unintegrated
Locus_146_Transcript_1/1_Confidence_1.000_Length_569	IPR013694	VIT domain	Domain	PF08487 (PFAM)
Locus_146_Transcript_1/1_Confidence_1.000_Length_569	IPR013694	VIT domain	Domain	SM00609 (SMART)
Locus_146_Transcript_1/1_Confidence_1.000_Length_569	IPR013694	VIT domain	Domain	PS51468 (PROFILE)
Locus_146_Transcript_1/1_Confidence_1.000_Length_569	IPR013694	VIT domain	Domain
Locus_146_Transcript_1/1_Confidence_1.000_Length_569	noIPR	unintegrated	unintegrated	PTHR10338 (PANTHER)
Locus_146_Transcript_1/1_Confidence_1.000_Length_569	noIPR	unintegrated	unintegrated	PTHR10338:SF24 (PANTHER)
Locus_146_Transcript_1/1_Confidence_1.000_Length_569	noIPR	unintegrated	unintegrated
Locus_147_Transcript_1/1_Confidence_1.000_Length_1753	IPR000504	RNA recognition motif domain	Domain	SM00360 (SMART)
Locus_147_Transcript_1/1_Confidence_1.000_Length_1753	IPR000504	RNA recognition motif domain	Domain	PS50102 (PROFILE)
Locus_147_Transcript_1/1_Confidence_1.000_Length_1753	IPR000504	RNA recognition motif domain	Domain	GO:0003676
Locus_147_Transcript_1/1_Confidence_1.000_Length_1753	IPR012677	Nucleotide-binding, alpha-beta plait	Domain	G3DSA:3.30.70.330 (GENE3D)
Locus_147_Transcript_1/1_Confidence_1.000_Length_1753	IPR012677	Nucleotide-binding, alpha-beta plait	Domain	GO:0000166
Locus_147_Transcript_1/1_Confidence_1.000_Length_1753	noIPR	unintegrated	unintegrated	PTHR23204 (PANTHER)
Locus_147_Transcript_1/1_Confidence_1.000_Length_1753	noIPR	unintegrated	unintegrated	PF14259 (PFAM)
Locus_147_Transcript_1/1_Confidence_1.000_Length_1753	noIPR	unintegrated	unintegrated	seg (SEG)
Locus_147_Transcript_1/1_Confidence_1.000_Length_1753	noIPR	unintegrated	unintegrated	SSF54928 (SUPERFAMILY)
Locus_147_Transcript_1/1_Confidence_1.000_Length_1753	noIPR	unintegrated	unintegrated
Locus_148_Transcript_1/1_Confidence_1.000_Length_2029	IPR020309	Uncharacterised protein family, CD034/YQF4	Family	PD288703 (PRODOM)
Locus_148_Transcript_1/1_Confidence_1.000_Length_2029	IPR020309	Uncharacterised protein family, CD034/YQF4	Family	PF11027 (PFAM)
Locus_148_Transcript_1/1_Confidence_1.000_Length_2029	IPR020309	Uncharacterised protein family, CD034/YQF4	Family
Locus_148_Transcript_1/1_Confidence_1.000_Length_2029	noIPR	unintegrated	unintegrated	seg (SEG)
Locus_148_Transcript_1/1_Confidence_1.000_Length_2029	noIPR	unintegrated	unintegrated	SignalP-NN(euk) (SIGNALP)
Locus_148_Transcript_1/1_Confidence_1.000_Length_2029	noIPR	unintegrated	unintegrated	tmhmm (TMHMM)
Locus_148_Transcript_1/1_Confidence_1.000_Length_2029	noIPR	unintegrated	unintegrated
Locus_149_Transcript_1/1_Confidence_1.000_Length_1060	noIPR	unintegrated	unintegrated	seg (SEG)
Locus_149_Transcript_1/1_Confidence_1.000_Length_1060	noIPR	unintegrated	unintegrated	SignalP-NN(euk) (SIGNALP)
Locus_149_Transcript_1/1_Confidence_1.000_Length_1060	noIPR	unintegrated	unintegrated
Locus_150_Transcript_1/1_Confidence_1.000_Length_493	IPR012988	Ribosomal protein L30, N-terminal	Domain	PF08079 (PFAM)
Locus_150_Transcript_1/1_Confidence_1.000_Length_493	IPR012988	Ribosomal protein L30, N-terminal	Domain
Locus_150_Transcript_1/1_Confidence_1.000_Length_493	IPR016082	Ribosomal protein L30, ferredoxin-like fold domain	Domain	PF00327 (PFAM)
Locus_150_Transcript_1/1_Confidence_1.000_Length_493	IPR016082	Ribosomal protein L30, ferredoxin-like fold domain	Domain	GO:0003735
Locus_150_Transcript_1/1_Confidence_1.000_Length_493	IPR016082	Ribosomal protein L30, ferredoxin-like fold domain	Domain	GO:0005840
Locus_150_Transcript_1/1_Confidence_1.000_Length_493	IPR016082	Ribosomal protein L30, ferredoxin-like fold domain	Domain	GO:0006412
Locus_150_Transcript_1/1_Confidence_1.000_Length_493	noIPR	unintegrated	unintegrated	PTHR11524 (PANTHER)
Locus_150_Transcript_1/1_Confidence_1.000_Length_493	noIPR	unintegrated	unintegrated	seg (SEG)
Locus_150_Transcript_1/1_Confidence_1.000_Length_493	noIPR	unintegrated	unintegrated
Locus_151_Transcript_1/4_Confidence_0.333_Length_553	IPR001912	Ribosomal protein S4/S9, N-terminal	Domain	PF00163 (PFAM)
Locus_151_Transcript_1/4_Confidence_0.333_Length_553	IPR001912	Ribosomal protein S4/S9, N-terminal	Domain	GO:0005622
Locus_151_Transcript_1/4_Confidence_0.333_Length_553	IPR001912	Ribosomal protein S4/S9, N-terminal	Domain	GO:0019843
Locus_151_Transcript_1/4_Confidence_0.333_Length_553	IPR002942	RNA-binding S4 domain	Domain	PF01479 (PFAM)
Locus_151_Transcript_1/4_Confidence_0.333_Length_553	IPR002942	RNA-binding S4 domain	Domain	GO:0003723
Locus_151_Transcript_1/4_Confidence_0.333_Length_553	IPR005710	Ribosomal protein S4/S9, eukaryotic/archaeal	Family	TIGR01018 (TIGRFAMs)
Locus_151_Transcript_1/4_Confidence_0.333_Length_553	IPR005710	Ribosomal protein S4/S9, eukaryotic/archaeal	Family	GO:0003735
Locus_151_Transcript_1/4_Confidence_0.333_Length_553	IPR005710	Ribosomal protein S4/S9, eukaryotic/archaeal	Family	GO:0006412
Locus_151_Transcript_1/4_Confidence_0.333_Length_553	IPR005710	Ribosomal protein S4/S9, eukaryotic/archaeal	Family	GO:0015935
Locus_151_Transcript_1/4_Confidence_0.333_Length_553	IPR018079	Ribosomal protein S4, conserved site	Conserved_site	PS00632 (PROSITE)
Locus_151_Transcript_1/4_Confidence_0.333_Length_553	IPR018079	Ribosomal protein S4, conserved site	Conserved_site	GO:0005622
Locus_151_Transcript_1/4_Confidence_0.333_Length_553	IPR018079	Ribosomal protein S4, conserved site	Conserved_site	GO:0019843
Locus_151_Transcript_1/4_Confidence_0.333_Length_553	IPR022801	Ribosomal protein S4/S9	Family	PTHR11831 (PANTHER)
Locus_151_Transcript_1/4_Confidence_0.333_Length_553	IPR022801	Ribosomal protein S4/S9	Family
Locus_151_Transcript_1/4_Confidence_0.333_Length_553	noIPR	unintegrated	unintegrated	PTHR11831:SF3 (PANTHER)
Locus_151_Transcript_1/4_Confidence_0.333_Length_553	noIPR	unintegrated	unintegrated	SSF55174 (SUPERFAMILY)
Locus_151_Transcript_1/4_Confidence_0.333_Length_553	noIPR	unintegrated	unintegrated
Locus_151_Transcript_2/4_Confidence_0.417_Length_372	IPR001912	Ribosomal protein S4/S9, N-terminal	Domain	PF00163 (PFAM)
Locus_151_Transcript_2/4_Confidence_0.417_Length_372	IPR001912	Ribosomal protein S4/S9, N-terminal	Domain	GO:0005622
Locus_151_Transcript_2/4_Confidence_0.417_Length_372	IPR001912	Ribosomal protein S4/S9, N-terminal	Domain	GO:0019843
Locus_151_Transcript_2/4_Confidence_0.417_Length_372	IPR002942	RNA-binding S4 domain	Domain	PF01479 (PFAM)
Locus_151_Transcript_2/4_Confidence_0.417_Length_372	IPR002942	RNA-binding S4 domain	Domain	GO:0003723
Locus_151_Transcript_2/4_Confidence_0.417_Length_372	IPR005710	Ribosomal protein S4/S9, eukaryotic/archaeal	Family	TIGR01018 (TIGRFAMs)
Locus_151_Transcript_2/4_Confidence_0.417_Length_372	IPR005710	Ribosomal protein S4/S9, eukaryotic/archaeal	Family	GO:0003735
Locus_151_Transcript_2/4_Confidence_0.417_Length_372	IPR005710	Ribosomal protein S4/S9, eukaryotic/archaeal	Family	GO:0006412
Locus_151_Transcript_2/4_Confidence_0.417_Length_372	IPR005710	Ribosomal protein S4/S9, eukaryotic/archaeal	Family	GO:0015935
Locus_151_Transcript_2/4_Confidence_0.417_Length_372	IPR018079	Ribosomal protein S4, conserved site	Conserved_site	PS00632 (PROSITE)
Locus_151_Transcript_2/4_Confidence_0.417_Length_372	IPR018079	Ribosomal protein S4, conserved site	Conserved_site	GO:0005622
Locus_151_Transcript_2/4_Confidence_0.417_Length_372	IPR018079	Ribosomal protein S4, conserved site	Conserved_site	GO:0019843
Locus_151_Transcript_2/4_Confidence_0.417_Length_372	IPR022801	Ribosomal protein S4/S9	Family	PTHR11831 (PANTHER)
Locus_151_Transcript_2/4_Confidence_0.417_Length_372	IPR022801	Ribosomal protein S4/S9	Family
Locus_151_Transcript_2/4_Confidence_0.417_Length_372	noIPR	unintegrated	unintegrated	PTHR11831:SF3 (PANTHER)
Locus_151_Transcript_2/4_Confidence_0.417_Length_372	noIPR	unintegrated	unintegrated	SSF55174 (SUPERFAMILY)
Locus_151_Transcript_2/4_Confidence_0.417_Length_372	noIPR	unintegrated	unintegrated
Locus_151_Transcript_4/4_Confidence_0.500_Length_431	IPR001912	Ribosomal protein S4/S9, N-terminal	Domain	PF00163 (PFAM)
Locus_151_Transcript_4/4_Confidence_0.500_Length_431	IPR001912	Ribosomal protein S4/S9, N-terminal	Domain	GO:0005622
Locus_151_Transcript_4/4_Confidence_0.500_Length_431	IPR001912	Ribosomal protein S4/S9, N-terminal	Domain	GO:0019843
Locus_151_Transcript_4/4_Confidence_0.500_Length_431	IPR002942	RNA-binding S4 domain	Domain	G3DSA:3.10.290.10 (GENE3D)
Locus_151_Transcript_4/4_Confidence_0.500_Length_431	IPR002942	RNA-binding S4 domain	Domain	PF01479 (PFAM)
Locus_151_Transcript_4/4_Confidence_0.500_Length_431	IPR002942	RNA-binding S4 domain	Domain	SM00363 (SMART)
Locus_151_Transcript_4/4_Confidence_0.500_Length_431	IPR002942	RNA-binding S4 domain	Domain	PS50889 (PROFILE)
Locus_151_Transcript_4/4_Confidence_0.500_Length_431	IPR002942	RNA-binding S4 domain	Domain	GO:0003723
Locus_151_Transcript_4/4_Confidence_0.500_Length_431	IPR005710	Ribosomal protein S4/S9, eukaryotic/archaeal	Family	TIGR01018 (TIGRFAMs)
Locus_151_Transcript_4/4_Confidence_0.500_Length_431	IPR005710	Ribosomal protein S4/S9, eukaryotic/archaeal	Family	GO:0003735
Locus_151_Transcript_4/4_Confidence_0.500_Length_431	IPR005710	Ribosomal protein S4/S9, eukaryotic/archaeal	Family	GO:0006412
Locus_151_Transcript_4/4_Confidence_0.500_Length_431	IPR005710	Ribosomal protein S4/S9, eukaryotic/archaeal	Family	GO:0015935
Locus_151_Transcript_4/4_Confidence_0.500_Length_431	IPR018079	Ribosomal protein S4, conserved site	Conserved_site	PS00632 (PROSITE)
Locus_151_Transcript_4/4_Confidence_0.500_Length_431	IPR018079	Ribosomal protein S4, conserved site	Conserved_site	GO:0005622
Locus_151_Transcript_4/4_Confidence_0.500_Length_431	IPR018079	Ribosomal protein S4, conserved site	Conserved_site	GO:0019843
Locus_151_Transcript_4/4_Confidence_0.500_Length_431	IPR022801	Ribosomal protein S4/S9	Family	PTHR11831 (PANTHER)
Locus_151_Transcript_4/4_Confidence_0.500_Length_431	IPR022801	Ribosomal protein S4/S9	Family
Locus_151_Transcript_4/4_Confidence_0.500_Length_431	noIPR	unintegrated	unintegrated	PTHR11831:SF3 (PANTHER)
Locus_151_Transcript_4/4_Confidence_0.500_Length_431	noIPR	unintegrated	unintegrated	SSF55174 (SUPERFAMILY)
Locus_151_Transcript_4/4_Confidence_0.500_Length_431	noIPR	unintegrated	unintegrated
Locus_152_Transcript_1/1_Confidence_1.000_Length_3480	IPR001208	Mini-chromosome maintenance, DNA-dependent ATPase	Family	PR01657 (PRINTS)
Locus_152_Transcript_1/1_Confidence_1.000_Length_3480	IPR001208	Mini-chromosome maintenance, DNA-dependent ATPase	Family	PF00493 (PFAM)
Locus_152_Transcript_1/1_Confidence_1.000_Length_3480	IPR001208	Mini-chromosome maintenance, DNA-dependent ATPase	Family	SM00350 (SMART)
Locus_152_Transcript_1/1_Confidence_1.000_Length_3480	IPR001208	Mini-chromosome maintenance, DNA-dependent ATPase	Family	PS50051 (PROFILE)
Locus_152_Transcript_1/1_Confidence_1.000_Length_3480	IPR001208	Mini-chromosome maintenance, DNA-dependent ATPase	Family	GO:0003677
Locus_152_Transcript_1/1_Confidence_1.000_Length_3480	IPR001208	Mini-chromosome maintenance, DNA-dependent ATPase	Family	GO:0005524
Locus_152_Transcript_1/1_Confidence_1.000_Length_3480	IPR001208	Mini-chromosome maintenance, DNA-dependent ATPase	Family	GO:0006260
Locus_152_Transcript_1/1_Confidence_1.000_Length_3480	IPR008048	Mini-chromosome maintenance complex protein 5	Family	PR01661 (PRINTS)
Locus_152_Transcript_1/1_Confidence_1.000_Length_3480	IPR008048	Mini-chromosome maintenance complex protein 5	Family	GO:0003677
Locus_152_Transcript_1/1_Confidence_1.000_Length_3480	IPR008048	Mini-chromosome maintenance complex protein 5	Family	GO:0005524
Locus_152_Transcript_1/1_Confidence_1.000_Length_3480	IPR008048	Mini-chromosome maintenance complex protein 5	Family	GO:0005634
Locus_152_Transcript_1/1_Confidence_1.000_Length_3480	IPR008048	Mini-chromosome maintenance complex protein 5	Family	GO:0006270
Locus_152_Transcript_1/1_Confidence_1.000_Length_3480	IPR012340	Nucleic acid-binding, OB-fold	Domain	G3DSA:2.40.50.140 (GENE3D)
Locus_152_Transcript_1/1_Confidence_1.000_Length_3480	IPR012340	Nucleic acid-binding, OB-fold	Domain
Locus_152_Transcript_1/1_Confidence_1.000_Length_3480	IPR016027	Nucleic acid-binding, OB-fold-like	Domain	SSF50249 (SUPERFAMILY)
Locus_152_Transcript_1/1_Confidence_1.000_Length_3480	IPR016027	Nucleic acid-binding, OB-fold-like	Domain
Locus_152_Transcript_1/1_Confidence_1.000_Length_3480	IPR018525	Mini-chromosome maintenance, conserved site	Conserved_site	PS00847 (PROSITE)
Locus_152_Transcript_1/1_Confidence_1.000_Length_3480	IPR018525	Mini-chromosome maintenance, conserved site	Conserved_site	GO:0003677
Locus_152_Transcript_1/1_Confidence_1.000_Length_3480	IPR018525	Mini-chromosome maintenance, conserved site	Conserved_site	GO:0005524
Locus_152_Transcript_1/1_Confidence_1.000_Length_3480	IPR018525	Mini-chromosome maintenance, conserved site	Conserved_site	GO:0006260
Locus_152_Transcript_1/1_Confidence_1.000_Length_3480	noIPR	unintegrated	unintegrated	G3DSA:3.30.1640.10 (GENE3D)
Locus_152_Transcript_1/1_Confidence_1.000_Length_3480	noIPR	unintegrated	unintegrated	G3DSA:3.40.50.300 (GENE3D)
Locus_152_Transcript_1/1_Confidence_1.000_Length_3480	noIPR	unintegrated	unintegrated	PTHR11630 (PANTHER)
Locus_152_Transcript_1/1_Confidence_1.000_Length_3480	noIPR	unintegrated	unintegrated	PTHR11630:SF42 (PANTHER)
Locus_152_Transcript_1/1_Confidence_1.000_Length_3480	noIPR	unintegrated	unintegrated	seg (SEG)
Locus_152_Transcript_1/1_Confidence_1.000_Length_3480	noIPR	unintegrated	unintegrated	SSF52540 (SUPERFAMILY)
Locus_152_Transcript_1/1_Confidence_1.000_Length_3480	noIPR	unintegrated	unintegrated
Locus_153_Transcript_1/1_Confidence_1.000_Length_986	IPR001130	TatD superfamily	Family	PTHR10060 (PANTHER)
Locus_153_Transcript_1/1_Confidence_1.000_Length_986	IPR001130	TatD superfamily	Family	PF01026 (PFAM)
Locus_153_Transcript_1/1_Confidence_1.000_Length_986	IPR001130	TatD superfamily	Family
Locus_153_Transcript_1/1_Confidence_1.000_Length_986	IPR012278	Deoxyribonuclease TatD	Family	PIRSF005902 (PIR)
Locus_153_Transcript_1/1_Confidence_1.000_Length_986	IPR012278	Deoxyribonuclease TatD	Family
Locus_153_Transcript_1/1_Confidence_1.000_Length_986	IPR018228	Deoxyribonuclease, TatD-related, conserved site	Conserved_site	PS01090 (PROSITE)
Locus_153_Transcript_1/1_Confidence_1.000_Length_986	IPR018228	Deoxyribonuclease, TatD-related, conserved site	Conserved_site	PS01091 (PROSITE)
Locus_153_Transcript_1/1_Confidence_1.000_Length_986	IPR018228	Deoxyribonuclease, TatD-related, conserved site	Conserved_site
Locus_153_Transcript_1/1_Confidence_1.000_Length_986	noIPR	unintegrated	unintegrated	G3DSA:3.20.20.140 (GENE3D)
Locus_153_Transcript_1/1_Confidence_1.000_Length_986	noIPR	unintegrated	unintegrated	SignalP-NN(euk) (SIGNALP)
Locus_153_Transcript_1/1_Confidence_1.000_Length_986	noIPR	unintegrated	unintegrated	tmhmm (TMHMM)
Locus_153_Transcript_1/1_Confidence_1.000_Length_986	noIPR	unintegrated	unintegrated	SSF51556 (SUPERFAMILY)
Locus_153_Transcript_1/1_Confidence_1.000_Length_986	noIPR	unintegrated	unintegrated
Locus_154_Transcript_1/1_Confidence_1.000_Length_1218	noIPR	unintegrated	unintegrated	PTHR23175 (PANTHER)
Locus_154_Transcript_1/1_Confidence_1.000_Length_1218	noIPR	unintegrated	unintegrated	PTHR23175:SF4 (PANTHER)
Locus_154_Transcript_1/1_Confidence_1.000_Length_1218	noIPR	unintegrated	unintegrated
Locus_157_Transcript_1/1_Confidence_1.000_Length_269	IPR001436	Alpha crystallin/Heat shock protein	Family	PR00299 (PRINTS)
Locus_157_Transcript_1/1_Confidence_1.000_Length_269	IPR001436	Alpha crystallin/Heat shock protein	Family
Locus_157_Transcript_1/1_Confidence_1.000_Length_269	IPR002068	Heat shock protein Hsp20	Domain	PF00011 (PFAM)
Locus_157_Transcript_1/1_Confidence_1.000_Length_269	IPR002068	Heat shock protein Hsp20	Domain	PS01031 (PROFILE)
Locus_157_Transcript_1/1_Confidence_1.000_Length_269	IPR002068	Heat shock protein Hsp20	Domain
Locus_157_Transcript_1/1_Confidence_1.000_Length_269	IPR008978	HSP20-like chaperone	Domain	SSF49764 (SUPERFAMILY)
Locus_157_Transcript_1/1_Confidence_1.000_Length_269	IPR008978	HSP20-like chaperone	Domain
Locus_157_Transcript_1/1_Confidence_1.000_Length_269	noIPR	unintegrated	unintegrated	PTHR11527 (PANTHER)
Locus_157_Transcript_1/1_Confidence_1.000_Length_269	noIPR	unintegrated	unintegrated	PTHR11527:SF32 (PANTHER)
Locus_157_Transcript_1/1_Confidence_1.000_Length_269	noIPR	unintegrated	unintegrated
Locus_159_Transcript_1/1_Confidence_1.000_Length_1176	noIPR	unintegrated	unintegrated	seg (SEG)
Locus_159_Transcript_1/1_Confidence_1.000_Length_1176	noIPR	unintegrated	unintegrated	SignalP-NN(euk) (SIGNALP)
Locus_159_Transcript_1/1_Confidence_1.000_Length_1176	noIPR	unintegrated	unintegrated
Locus_160_Transcript_1/1_Confidence_1.000_Length_1193	IPR004625	Pyridoxal phosphate (active vitamin B6) biosynthesis, pyridoxal kinase	Family	PTHR10534 (PANTHER)
Locus_160_Transcript_1/1_Confidence_1.000_Length_1193	IPR004625	Pyridoxal phosphate (active vitamin B6) biosynthesis, pyridoxal kinase	Family	TIGR00687 (TIGRFAMs)
Locus_160_Transcript_1/1_Confidence_1.000_Length_1193	IPR004625	Pyridoxal phosphate (active vitamin B6) biosynthesis, pyridoxal kinase	Family	GO:0008478
Locus_160_Transcript_1/1_Confidence_1.000_Length_1193	IPR004625	Pyridoxal phosphate (active vitamin B6) biosynthesis, pyridoxal kinase	Family	GO:0009443
Locus_160_Transcript_1/1_Confidence_1.000_Length_1193	IPR013749	Phosphomethylpyrimidine kinase type-1	Domain	PF08543 (PFAM)
Locus_160_Transcript_1/1_Confidence_1.000_Length_1193	IPR013749	Phosphomethylpyrimidine kinase type-1	Domain
Locus_160_Transcript_1/1_Confidence_1.000_Length_1193	noIPR	unintegrated	unintegrated	G3DSA:3.40.1190.20 (GENE3D)
Locus_160_Transcript_1/1_Confidence_1.000_Length_1193	noIPR	unintegrated	unintegrated	PS51257 (PROFILE)
Locus_160_Transcript_1/1_Confidence_1.000_Length_1193	noIPR	unintegrated	unintegrated	SSF53613 (SUPERFAMILY)
Locus_160_Transcript_1/1_Confidence_1.000_Length_1193	noIPR	unintegrated	unintegrated
Locus_161_Transcript_1/2_Confidence_1.000_Length_436	IPR000217	Tubulin	Family	PR01161 (PRINTS)
Locus_161_Transcript_1/2_Confidence_1.000_Length_436	IPR000217	Tubulin	Family	PTHR11588 (PANTHER)
Locus_161_Transcript_1/2_Confidence_1.000_Length_436	IPR000217	Tubulin	Family	GO:0005525
Locus_161_Transcript_1/2_Confidence_1.000_Length_436	IPR000217	Tubulin	Family	GO:0005874
Locus_161_Transcript_1/2_Confidence_1.000_Length_436	IPR000217	Tubulin	Family	GO:0007017
Locus_161_Transcript_1/2_Confidence_1.000_Length_436	IPR002453	Beta tubulin	Family	PR01163 (PRINTS)
Locus_161_Transcript_1/2_Confidence_1.000_Length_436	IPR002453	Beta tubulin	Family	GO:0005198
Locus_161_Transcript_1/2_Confidence_1.000_Length_436	IPR002453	Beta tubulin	Family	GO:0005525
Locus_161_Transcript_1/2_Confidence_1.000_Length_436	IPR002453	Beta tubulin	Family	GO:0005874
Locus_161_Transcript_1/2_Confidence_1.000_Length_436	IPR002453	Beta tubulin	Family	GO:0007018
Locus_161_Transcript_1/2_Confidence_1.000_Length_436	IPR003008	Tubulin/FtsZ, GTPase domain	Domain	G3DSA:3.40.50.1440 (GENE3D)
Locus_161_Transcript_1/2_Confidence_1.000_Length_436	IPR003008	Tubulin/FtsZ, GTPase domain	Domain	PF00091 (PFAM)
Locus_161_Transcript_1/2_Confidence_1.000_Length_436	IPR003008	Tubulin/FtsZ, GTPase domain	Domain	SM00864 (SMART)
Locus_161_Transcript_1/2_Confidence_1.000_Length_436	IPR003008	Tubulin/FtsZ, GTPase domain	Domain	SSF52490 (SUPERFAMILY)
Locus_161_Transcript_1/2_Confidence_1.000_Length_436	IPR003008	Tubulin/FtsZ, GTPase domain	Domain	GO:0043234
Locus_161_Transcript_1/2_Confidence_1.000_Length_436	IPR003008	Tubulin/FtsZ, GTPase domain	Domain	GO:0051258
Locus_161_Transcript_1/2_Confidence_1.000_Length_436	IPR017975	Tubulin, conserved site	Conserved_site	PS00227 (PROSITE)
Locus_161_Transcript_1/2_Confidence_1.000_Length_436	IPR017975	Tubulin, conserved site	Conserved_site	GO:0005525
Locus_161_Transcript_1/2_Confidence_1.000_Length_436	IPR017975	Tubulin, conserved site	Conserved_site	GO:0005874
Locus_161_Transcript_1/2_Confidence_1.000_Length_436	IPR017975	Tubulin, conserved site	Conserved_site	GO:0007017
Locus_161_Transcript_1/2_Confidence_1.000_Length_436	noIPR	unintegrated	unintegrated	seg (SEG)
Locus_161_Transcript_1/2_Confidence_1.000_Length_436	noIPR	unintegrated	unintegrated
Locus_161_Transcript_2/2_Confidence_1.000_Length_430	IPR000217	Tubulin	Family	PR01161 (PRINTS)
Locus_161_Transcript_2/2_Confidence_1.000_Length_430	IPR000217	Tubulin	Family	PTHR11588 (PANTHER)
Locus_161_Transcript_2/2_Confidence_1.000_Length_430	IPR000217	Tubulin	Family	GO:0005525
Locus_161_Transcript_2/2_Confidence_1.000_Length_430	IPR000217	Tubulin	Family	GO:0005874
Locus_161_Transcript_2/2_Confidence_1.000_Length_430	IPR000217	Tubulin	Family	GO:0007017
Locus_161_Transcript_2/2_Confidence_1.000_Length_430	IPR002453	Beta tubulin	Family	PR01163 (PRINTS)
Locus_161_Transcript_2/2_Confidence_1.000_Length_430	IPR002453	Beta tubulin	Family	GO:0005198
Locus_161_Transcript_2/2_Confidence_1.000_Length_430	IPR002453	Beta tubulin	Family	GO:0005525
Locus_161_Transcript_2/2_Confidence_1.000_Length_430	IPR002453	Beta tubulin	Family	GO:0005874
Locus_161_Transcript_2/2_Confidence_1.000_Length_430	IPR002453	Beta tubulin	Family	GO:0007018
Locus_161_Transcript_2/2_Confidence_1.000_Length_430	IPR003008	Tubulin/FtsZ, GTPase domain	Domain	G3DSA:3.40.50.1440 (GENE3D)
Locus_161_Transcript_2/2_Confidence_1.000_Length_430	IPR003008	Tubulin/FtsZ, GTPase domain	Domain	PF00091 (PFAM)
Locus_161_Transcript_2/2_Confidence_1.000_Length_430	IPR003008	Tubulin/FtsZ, GTPase domain	Domain	SM00864 (SMART)
Locus_161_Transcript_2/2_Confidence_1.000_Length_430	IPR003008	Tubulin/FtsZ, GTPase domain	Domain	SSF52490 (SUPERFAMILY)
Locus_161_Transcript_2/2_Confidence_1.000_Length_430	IPR003008	Tubulin/FtsZ, GTPase domain	Domain	GO:0043234
Locus_161_Transcript_2/2_Confidence_1.000_Length_430	IPR003008	Tubulin/FtsZ, GTPase domain	Domain	GO:0051258
Locus_161_Transcript_2/2_Confidence_1.000_Length_430	IPR017975	Tubulin, conserved site	Conserved_site	PS00227 (PROSITE)
Locus_161_Transcript_2/2_Confidence_1.000_Length_430	IPR017975	Tubulin, conserved site	Conserved_site	GO:0005525
Locus_161_Transcript_2/2_Confidence_1.000_Length_430	IPR017975	Tubulin, conserved site	Conserved_site	GO:0005874
Locus_161_Transcript_2/2_Confidence_1.000_Length_430	IPR017975	Tubulin, conserved site	Conserved_site	GO:0007017
Locus_161_Transcript_2/2_Confidence_1.000_Length_430	noIPR	unintegrated	unintegrated	seg (SEG)
Locus_161_Transcript_2/2_Confidence_1.000_Length_430	noIPR	unintegrated	unintegrated
Locus_164_Transcript_1/1_Confidence_1.000_Length_248	noIPR	unintegrated	unintegrated	seg (SEG)
Locus_164_Transcript_1/1_Confidence_1.000_Length_248	noIPR	unintegrated	unintegrated	tmhmm (TMHMM)
Locus_164_Transcript_1/1_Confidence_1.000_Length_248	noIPR	unintegrated	unintegrated
Locus_165_Transcript_1/1_Confidence_1.000_Length_1059	IPR011012	Longin-like domain	Domain	SSF64356 (SUPERFAMILY)
Locus_165_Transcript_1/1_Confidence_1.000_Length_1059	IPR011012	Longin-like domain	Domain	GO:0006810
Locus_165_Transcript_1/1_Confidence_1.000_Length_1059	IPR022775	AP complex, mu/sigma subunit	Domain	PF01217 (PFAM)
Locus_165_Transcript_1/1_Confidence_1.000_Length_1059	IPR022775	AP complex, mu/sigma subunit	Domain
Locus_165_Transcript_1/1_Confidence_1.000_Length_1059	noIPR	unintegrated	unintegrated	G3DSA:3.30.450.60 (GENE3D)
Locus_165_Transcript_1/1_Confidence_1.000_Length_1059	noIPR	unintegrated	unintegrated	PTHR11043 (PANTHER)
Locus_165_Transcript_1/1_Confidence_1.000_Length_1059	noIPR	unintegrated	unintegrated
Locus_166_Transcript_1/1_Confidence_1.000_Length_228	IPR001569	Ribosomal protein L37e	Family	PD005132 (PRODOM)
Locus_166_Transcript_1/1_Confidence_1.000_Length_228	IPR001569	Ribosomal protein L37e	Family	MF_00547 (HAMAP)
Locus_166_Transcript_1/1_Confidence_1.000_Length_228	IPR001569	Ribosomal protein L37e	Family	PTHR10768 (PANTHER)
Locus_166_Transcript_1/1_Confidence_1.000_Length_228	IPR001569	Ribosomal protein L37e	Family	PF01907 (PFAM)
Locus_166_Transcript_1/1_Confidence_1.000_Length_228	IPR001569	Ribosomal protein L37e	Family	GO:0003735
Locus_166_Transcript_1/1_Confidence_1.000_Length_228	IPR001569	Ribosomal protein L37e	Family	GO:0005622
Locus_166_Transcript_1/1_Confidence_1.000_Length_228	IPR001569	Ribosomal protein L37e	Family	GO:0005840
Locus_166_Transcript_1/1_Confidence_1.000_Length_228	IPR001569	Ribosomal protein L37e	Family	GO:0006412
Locus_166_Transcript_1/1_Confidence_1.000_Length_228	IPR011331	Ribosomal protein L37ae/L37e, N-terminal	Domain	G3DSA:2.20.25.30 (GENE3D)
Locus_166_Transcript_1/1_Confidence_1.000_Length_228	IPR011331	Ribosomal protein L37ae/L37e, N-terminal	Domain	GO:0003735
Locus_166_Transcript_1/1_Confidence_1.000_Length_228	IPR011331	Ribosomal protein L37ae/L37e, N-terminal	Domain	GO:0005622
Locus_166_Transcript_1/1_Confidence_1.000_Length_228	IPR011331	Ribosomal protein L37ae/L37e, N-terminal	Domain	GO:0005840
Locus_166_Transcript_1/1_Confidence_1.000_Length_228	IPR011331	Ribosomal protein L37ae/L37e, N-terminal	Domain	GO:0006412
Locus_166_Transcript_1/1_Confidence_1.000_Length_228	IPR011332	Ribosomal protein, zinc-binding domain	Domain	SSF57829 (SUPERFAMILY)
Locus_166_Transcript_1/1_Confidence_1.000_Length_228	IPR011332	Ribosomal protein, zinc-binding domain	Domain	GO:0003735
Locus_166_Transcript_1/1_Confidence_1.000_Length_228	IPR011332	Ribosomal protein, zinc-binding domain	Domain	GO:0005622
Locus_166_Transcript_1/1_Confidence_1.000_Length_228	IPR011332	Ribosomal protein, zinc-binding domain	Domain	GO:0005840
Locus_166_Transcript_1/1_Confidence_1.000_Length_228	IPR011332	Ribosomal protein, zinc-binding domain	Domain	GO:0006412
Locus_166_Transcript_1/1_Confidence_1.000_Length_228	IPR018267	Ribosomal protein L37e, conserved site	Conserved_site	PS01077 (PROSITE)
Locus_166_Transcript_1/1_Confidence_1.000_Length_228	IPR018267	Ribosomal protein L37e, conserved site	Conserved_site	GO:0003735
Locus_166_Transcript_1/1_Confidence_1.000_Length_228	IPR018267	Ribosomal protein L37e, conserved site	Conserved_site	GO:0005622
Locus_166_Transcript_1/1_Confidence_1.000_Length_228	IPR018267	Ribosomal protein L37e, conserved site	Conserved_site	GO:0005840
Locus_166_Transcript_1/1_Confidence_1.000_Length_228	IPR018267	Ribosomal protein L37e, conserved site	Conserved_site	GO:0006412
Locus_167_Transcript_1/1_Confidence_1.000_Length_926	IPR013519	Integrin alpha beta-propellor	Repeat	SM00191 (SMART)
Locus_167_Transcript_1/1_Confidence_1.000_Length_926	IPR013519	Integrin alpha beta-propellor	Repeat	PS51470 (PROFILE)
Locus_167_Transcript_1/1_Confidence_1.000_Length_926	IPR013519	Integrin alpha beta-propellor	Repeat
Locus_167_Transcript_1/1_Confidence_1.000_Length_926	noIPR	unintegrated	unintegrated	G3DSA:2.130.10.130 (GENE3D)
Locus_167_Transcript_1/1_Confidence_1.000_Length_926	noIPR	unintegrated	unintegrated	PTHR23220 (PANTHER)
Locus_167_Transcript_1/1_Confidence_1.000_Length_926	noIPR	unintegrated	unintegrated	PTHR23220:SF11 (PANTHER)
Locus_167_Transcript_1/1_Confidence_1.000_Length_926	noIPR	unintegrated	unintegrated	seg (SEG)
Locus_167_Transcript_1/1_Confidence_1.000_Length_926	noIPR	unintegrated	unintegrated	SignalP-NN(euk) (SIGNALP)
Locus_167_Transcript_1/1_Confidence_1.000_Length_926	noIPR	unintegrated	unintegrated	tmhmm (TMHMM)
Locus_167_Transcript_1/1_Confidence_1.000_Length_926	noIPR	unintegrated	unintegrated	SSF69318 (SUPERFAMILY)
Locus_167_Transcript_1/1_Confidence_1.000_Length_926	noIPR	unintegrated	unintegrated
Locus_168_Transcript_1/1_Confidence_1.000_Length_471	IPR000217	Tubulin	Family	PR01161 (PRINTS)
Locus_168_Transcript_1/1_Confidence_1.000_Length_471	IPR000217	Tubulin	Family	PTHR11588 (PANTHER)
Locus_168_Transcript_1/1_Confidence_1.000_Length_471	IPR000217	Tubulin	Family	GO:0005525
Locus_168_Transcript_1/1_Confidence_1.000_Length_471	IPR000217	Tubulin	Family	GO:0005874
Locus_168_Transcript_1/1_Confidence_1.000_Length_471	IPR000217	Tubulin	Family	GO:0007017
Locus_168_Transcript_1/1_Confidence_1.000_Length_471	IPR003008	Tubulin/FtsZ, GTPase domain	Domain	G3DSA:3.40.50.1440 (GENE3D)
Locus_168_Transcript_1/1_Confidence_1.000_Length_471	IPR003008	Tubulin/FtsZ, GTPase domain	Domain	PF00091 (PFAM)
Locus_168_Transcript_1/1_Confidence_1.000_Length_471	IPR003008	Tubulin/FtsZ, GTPase domain	Domain	SSF52490 (SUPERFAMILY)
Locus_168_Transcript_1/1_Confidence_1.000_Length_471	IPR003008	Tubulin/FtsZ, GTPase domain	Domain	GO:0043234
Locus_168_Transcript_1/1_Confidence_1.000_Length_471	IPR003008	Tubulin/FtsZ, GTPase domain	Domain	GO:0051258
Locus_172_Transcript_1/1_Confidence_1.000_Length_376	IPR006236	D-3-phosphoglycerate dehydrogenase	Family	PTHR10996:SF20 (PANTHER)
Locus_172_Transcript_1/1_Confidence_1.000_Length_376	IPR006236	D-3-phosphoglycerate dehydrogenase	Family	GO:0004617
Locus_172_Transcript_1/1_Confidence_1.000_Length_376	IPR006236	D-3-phosphoglycerate dehydrogenase	Family	GO:0006564
Locus_172_Transcript_1/1_Confidence_1.000_Length_376	IPR006236	D-3-phosphoglycerate dehydrogenase	Family	GO:0055114
Locus_172_Transcript_1/1_Confidence_1.000_Length_376	noIPR	unintegrated	unintegrated	G3DSA:3.30.1330.90 (GENE3D)
Locus_172_Transcript_1/1_Confidence_1.000_Length_376	noIPR	unintegrated	unintegrated	PTHR10996 (PANTHER)
Locus_172_Transcript_1/1_Confidence_1.000_Length_376	noIPR	unintegrated	unintegrated	SSF143548 (SUPERFAMILY)
Locus_172_Transcript_1/1_Confidence_1.000_Length_376	noIPR	unintegrated	unintegrated
Locus_173_Transcript_1/1_Confidence_1.000_Length_579	IPR006170	Pheromone/general odorant binding protein, PBP/GOBP	Family	PF01395 (PFAM)
Locus_173_Transcript_1/1_Confidence_1.000_Length_579	IPR006170	Pheromone/general odorant binding protein, PBP/GOBP	Family	GO:0005549
Locus_173_Transcript_1/1_Confidence_1.000_Length_579	IPR006625	Insect pheromone/odorant binding protein PhBP	Family	SM00708 (SMART)
Locus_173_Transcript_1/1_Confidence_1.000_Length_579	IPR006625	Insect pheromone/odorant binding protein PhBP	Family	GO:0005549
Locus_173_Transcript_1/1_Confidence_1.000_Length_579	IPR023316	Pheromone/general odorant binding protein, PBP/GOBP, domain	Domain	G3DSA:1.10.238.20 (GENE3D)
Locus_173_Transcript_1/1_Confidence_1.000_Length_579	IPR023316	Pheromone/general odorant binding protein, PBP/GOBP, domain	Domain	SSF47565 (SUPERFAMILY)
Locus_173_Transcript_1/1_Confidence_1.000_Length_579	IPR023316	Pheromone/general odorant binding protein, PBP/GOBP, domain	Domain
Locus_173_Transcript_1/1_Confidence_1.000_Length_579	noIPR	unintegrated	unintegrated	PTHR11857 (PANTHER)
Locus_173_Transcript_1/1_Confidence_1.000_Length_579	noIPR	unintegrated	unintegrated	seg (SEG)
Locus_173_Transcript_1/1_Confidence_1.000_Length_579	noIPR	unintegrated	unintegrated	SignalP-NN(euk) (SIGNALP)
Locus_173_Transcript_1/1_Confidence_1.000_Length_579	noIPR	unintegrated	unintegrated	tmhmm (TMHMM)
Locus_173_Transcript_1/1_Confidence_1.000_Length_579	noIPR	unintegrated	unintegrated
Locus_174_Transcript_1/1_Confidence_1.000_Length_2457	IPR000917	Sulfatase	Domain	PF00884 (PFAM)
Locus_174_Transcript_1/1_Confidence_1.000_Length_2457	IPR000917	Sulfatase	Domain	GO:0008152
Locus_174_Transcript_1/1_Confidence_1.000_Length_2457	IPR000917	Sulfatase	Domain	GO:0008484
Locus_174_Transcript_1/1_Confidence_1.000_Length_2457	IPR017849	Alkaline phosphatase-like, alpha/beta/alpha	Domain	G3DSA:3.40.720.10 (GENE3D)
Locus_174_Transcript_1/1_Confidence_1.000_Length_2457	IPR017849	Alkaline phosphatase-like, alpha/beta/alpha	Domain	GO:0003824
Locus_174_Transcript_1/1_Confidence_1.000_Length_2457	IPR017849	Alkaline phosphatase-like, alpha/beta/alpha	Domain	GO:0008152
Locus_174_Transcript_1/1_Confidence_1.000_Length_2457	IPR017850	Alkaline-phosphatase-like, core domain	Domain	SSF53649 (SUPERFAMILY)
Locus_174_Transcript_1/1_Confidence_1.000_Length_2457	IPR017850	Alkaline-phosphatase-like, core domain	Domain	GO:0003824
Locus_174_Transcript_1/1_Confidence_1.000_Length_2457	IPR017850	Alkaline-phosphatase-like, core domain	Domain	GO:0008152
Locus_174_Transcript_1/1_Confidence_1.000_Length_2457	IPR024607	Sulfatase, conserved site	Conserved_site	PS00149 (PROSITE)
Locus_174_Transcript_1/1_Confidence_1.000_Length_2457	IPR024607	Sulfatase, conserved site	Conserved_site	PS00523 (PROSITE)
Locus_174_Transcript_1/1_Confidence_1.000_Length_2457	IPR024607	Sulfatase, conserved site	Conserved_site
Locus_174_Transcript_1/1_Confidence_1.000_Length_2457	noIPR	unintegrated	unintegrated	G3DSA:3.30.1120.10 (GENE3D)
Locus_174_Transcript_1/1_Confidence_1.000_Length_2457	noIPR	unintegrated	unintegrated	PTHR10342 (PANTHER)
Locus_174_Transcript_1/1_Confidence_1.000_Length_2457	noIPR	unintegrated	unintegrated	PTHR10342:SF19 (PANTHER)
Locus_174_Transcript_1/1_Confidence_1.000_Length_2457	noIPR	unintegrated	unintegrated	seg (SEG)
Locus_174_Transcript_1/1_Confidence_1.000_Length_2457	noIPR	unintegrated	unintegrated	SignalP-NN(euk) (SIGNALP)
Locus_174_Transcript_1/1_Confidence_1.000_Length_2457	noIPR	unintegrated	unintegrated	tmhmm (TMHMM)
Locus_174_Transcript_1/1_Confidence_1.000_Length_2457	noIPR	unintegrated	unintegrated
Locus_176_Transcript_1/1_Confidence_1.000_Length_1627	IPR005814	Aminotransferase class-III	Family	PTHR11986 (PANTHER)
Locus_176_Transcript_1/1_Confidence_1.000_Length_1627	IPR005814	Aminotransferase class-III	Family	PF00202 (PFAM)
Locus_176_Transcript_1/1_Confidence_1.000_Length_1627	IPR005814	Aminotransferase class-III	Family	GO:0008483
Locus_176_Transcript_1/1_Confidence_1.000_Length_1627	IPR005814	Aminotransferase class-III	Family	GO:0030170
Locus_176_Transcript_1/1_Confidence_1.000_Length_1627	IPR015422	Pyridoxal phosphate-dependent transferase, major region, subdomain 2	Domain	G3DSA:3.90.1150.10 (GENE3D)
Locus_176_Transcript_1/1_Confidence_1.000_Length_1627	IPR015422	Pyridoxal phosphate-dependent transferase, major region, subdomain 2	Domain	GO:0003824
Locus_176_Transcript_1/1_Confidence_1.000_Length_1627	IPR015422	Pyridoxal phosphate-dependent transferase, major region, subdomain 2	Domain	GO:0030170
Locus_176_Transcript_1/1_Confidence_1.000_Length_1627	IPR015424	Pyridoxal phosphate-dependent transferase, major domain	Domain	SSF53383 (SUPERFAMILY)
Locus_176_Transcript_1/1_Confidence_1.000_Length_1627	IPR015424	Pyridoxal phosphate-dependent transferase, major domain	Domain
Locus_176_Transcript_1/1_Confidence_1.000_Length_1627	noIPR	unintegrated	unintegrated	PTHR11986:SF23 (PANTHER)
Locus_176_Transcript_1/1_Confidence_1.000_Length_1627	noIPR	unintegrated	unintegrated
Locus_177_Transcript_1/1_Confidence_1.000_Length_487	IPR002020	Citrate synthase-like	Family	PTHR11739 (PANTHER)
Locus_177_Transcript_1/1_Confidence_1.000_Length_487	IPR002020	Citrate synthase-like	Family	PF00285 (PFAM)
Locus_177_Transcript_1/1_Confidence_1.000_Length_487	IPR002020	Citrate synthase-like	Family	GO:0044262
Locus_177_Transcript_1/1_Confidence_1.000_Length_487	IPR016141	Citrate synthase-like, core	Domain	SSF48256 (SUPERFAMILY)
Locus_177_Transcript_1/1_Confidence_1.000_Length_487	IPR016141	Citrate synthase-like, core	Domain	GO:0044262
Locus_177_Transcript_1/1_Confidence_1.000_Length_487	IPR016142	Citrate synthase-like, large alpha subdomain	Domain	G3DSA:1.10.580.10 (GENE3D)
Locus_177_Transcript_1/1_Confidence_1.000_Length_487	IPR016142	Citrate synthase-like, large alpha subdomain	Domain	GO:0044262
Locus_178_Transcript_1/1_Confidence_1.000_Length_611	noIPR	unintegrated	unintegrated	seg (SEG)
Locus_178_Transcript_1/1_Confidence_1.000_Length_611	noIPR	unintegrated	unintegrated
Locus_181_Transcript_1/1_Confidence_1.000_Length_1284	IPR001159	Double-stranded RNA-binding	Domain	PF00035 (PFAM)
Locus_181_Transcript_1/1_Confidence_1.000_Length_1284	IPR001159	Double-stranded RNA-binding	Domain	SM00358 (SMART)
Locus_181_Transcript_1/1_Confidence_1.000_Length_1284	IPR001159	Double-stranded RNA-binding	Domain	PS50137 (PROFILE)
Locus_181_Transcript_1/1_Confidence_1.000_Length_1284	IPR001159	Double-stranded RNA-binding	Domain	GO:0003725
Locus_181_Transcript_1/1_Confidence_1.000_Length_1284	IPR001159	Double-stranded RNA-binding	Domain	GO:0005622
Locus_181_Transcript_1/1_Confidence_1.000_Length_1284	IPR014720	Double-stranded RNA-binding-like	Domain	G3DSA:3.30.160.20 (GENE3D)
Locus_181_Transcript_1/1_Confidence_1.000_Length_1284	IPR014720	Double-stranded RNA-binding-like	Domain	GO:0003723
Locus_181_Transcript_1/1_Confidence_1.000_Length_1284	IPR014720	Double-stranded RNA-binding-like	Domain	GO:0005622
Locus_181_Transcript_1/1_Confidence_1.000_Length_1284	noIPR	unintegrated	unintegrated	PTHR10910 (PANTHER)
Locus_181_Transcript_1/1_Confidence_1.000_Length_1284	noIPR	unintegrated	unintegrated	PTHR10910:SF2 (PANTHER)
Locus_181_Transcript_1/1_Confidence_1.000_Length_1284	noIPR	unintegrated	unintegrated	seg (SEG)
Locus_181_Transcript_1/1_Confidence_1.000_Length_1284	noIPR	unintegrated	unintegrated	SSF54768 (SUPERFAMILY)
Locus_181_Transcript_1/1_Confidence_1.000_Length_1284	noIPR	unintegrated	unintegrated
Locus_182_Transcript_1/1_Confidence_0.750_Length_216	noIPR	unintegrated	unintegrated	seg (SEG)
Locus_182_Transcript_1/1_Confidence_0.750_Length_216	noIPR	unintegrated	unintegrated	SignalP-NN(euk) (SIGNALP)
Locus_182_Transcript_1/1_Confidence_0.750_Length_216	noIPR	unintegrated	unintegrated	tmhmm (TMHMM)
Locus_182_Transcript_1/1_Confidence_0.750_Length_216	noIPR	unintegrated	unintegrated
Locus_183_Transcript_1/1_Confidence_1.000_Length_817	noIPR	unintegrated	unintegrated	seg (SEG)
Locus_183_Transcript_1/1_Confidence_1.000_Length_817	noIPR	unintegrated	unintegrated
Locus_184_Transcript_1/2_Confidence_1.000_Length_330	noIPR	unintegrated	unintegrated	tmhmm (TMHMM)
Locus_184_Transcript_1/2_Confidence_1.000_Length_330	noIPR	unintegrated	unintegrated
Locus_185_Transcript_1/1_Confidence_1.000_Length_274	IPR007828	Inositol oxygenase	Family	PTHR12588 (PANTHER)
Locus_185_Transcript_1/1_Confidence_1.000_Length_274	IPR007828	Inositol oxygenase	Family	PF05153 (PFAM)
Locus_185_Transcript_1/1_Confidence_1.000_Length_274	IPR007828	Inositol oxygenase	Family	GO:0005506
Locus_185_Transcript_1/1_Confidence_1.000_Length_274	IPR007828	Inositol oxygenase	Family	GO:0005737
Locus_185_Transcript_1/1_Confidence_1.000_Length_274	IPR007828	Inositol oxygenase	Family	GO:0019310
Locus_185_Transcript_1/1_Confidence_1.000_Length_274	IPR007828	Inositol oxygenase	Family	GO:0050113
Locus_185_Transcript_1/1_Confidence_1.000_Length_274	IPR007828	Inositol oxygenase	Family	GO:0055114
Locus_185_Transcript_1/1_Confidence_1.000_Length_274	noIPR	unintegrated	unintegrated	SSF109604 (SUPERFAMILY)
Locus_185_Transcript_1/1_Confidence_1.000_Length_274	noIPR	unintegrated	unintegrated
Locus_187_Transcript_1/1_Confidence_1.000_Length_212	IPR001047	Ribosomal protein S8e	Family	PTHR10394 (PANTHER)
Locus_187_Transcript_1/1_Confidence_1.000_Length_212	IPR001047	Ribosomal protein S8e	Family	GO:0003735
Locus_187_Transcript_1/1_Confidence_1.000_Length_212	IPR001047	Ribosomal protein S8e	Family	GO:0005622
Locus_187_Transcript_1/1_Confidence_1.000_Length_212	IPR001047	Ribosomal protein S8e	Family	GO:0005840
Locus_187_Transcript_1/1_Confidence_1.000_Length_212	IPR001047	Ribosomal protein S8e	Family	GO:0006412
Locus_187_Transcript_1/1_Confidence_1.000_Length_212	IPR022309	Ribosomal protein S8e/ribosomal biogenesis NSA2	Family	PF01201 (PFAM)
Locus_187_Transcript_1/1_Confidence_1.000_Length_212	IPR022309	Ribosomal protein S8e/ribosomal biogenesis NSA2	Family
Locus_189_Transcript_1/1_Confidence_1.000_Length_220	noIPR	unintegrated	unintegrated	seg (SEG)
Locus_189_Transcript_1/1_Confidence_1.000_Length_220	noIPR	unintegrated	unintegrated
Locus_190_Transcript_1/1_Confidence_1.000_Length_261	noIPR	unintegrated	unintegrated	tmhmm (TMHMM)
Locus_190_Transcript_1/1_Confidence_1.000_Length_261	noIPR	unintegrated	unintegrated
Locus_192_Transcript_1/1_Confidence_1.000_Length_1273	IPR000225	Armadillo	Repeat	PF00514 (PFAM)
Locus_192_Transcript_1/1_Confidence_1.000_Length_1273	IPR000225	Armadillo	Repeat	SM00185 (SMART)
Locus_192_Transcript_1/1_Confidence_1.000_Length_1273	IPR000225	Armadillo	Repeat	PS50176 (PROFILE)
Locus_192_Transcript_1/1_Confidence_1.000_Length_1273	IPR000225	Armadillo	Repeat	GO:0005515
Locus_192_Transcript_1/1_Confidence_1.000_Length_1273	IPR002652	Importin-alpha, importin-beta-binding domain	Domain	PF01749 (PFAM)
Locus_192_Transcript_1/1_Confidence_1.000_Length_1273	IPR002652	Importin-alpha, importin-beta-binding domain	Domain	PS51214 (PROFILE)
Locus_192_Transcript_1/1_Confidence_1.000_Length_1273	IPR002652	Importin-alpha, importin-beta-binding domain	Domain	GO:0005634
Locus_192_Transcript_1/1_Confidence_1.000_Length_1273	IPR002652	Importin-alpha, importin-beta-binding domain	Domain	GO:0005737
Locus_192_Transcript_1/1_Confidence_1.000_Length_1273	IPR002652	Importin-alpha, importin-beta-binding domain	Domain	GO:0006606
Locus_192_Transcript_1/1_Confidence_1.000_Length_1273	IPR002652	Importin-alpha, importin-beta-binding domain	Domain	GO:0008565
Locus_192_Transcript_1/1_Confidence_1.000_Length_1273	IPR011989	Armadillo-like helical	Domain	G3DSA:1.25.10.10 (GENE3D)
Locus_192_Transcript_1/1_Confidence_1.000_Length_1273	IPR011989	Armadillo-like helical	Domain
Locus_192_Transcript_1/1_Confidence_1.000_Length_1273	IPR016024	Armadillo-type fold	Domain	SSF48371 (SUPERFAMILY)
Locus_192_Transcript_1/1_Confidence_1.000_Length_1273	IPR016024	Armadillo-type fold	Domain	GO:0005488
Locus_192_Transcript_1/1_Confidence_1.000_Length_1273	noIPR	unintegrated	unintegrated	PTHR23316 (PANTHER)
Locus_192_Transcript_1/1_Confidence_1.000_Length_1273	noIPR	unintegrated	unintegrated	seg (SEG)
Locus_192_Transcript_1/1_Confidence_1.000_Length_1273	noIPR	unintegrated	unintegrated
Locus_195_Transcript_1/1_Confidence_1.000_Length_1221	IPR002110	Ankyrin repeat	Repeat	PR01415 (PRINTS)
Locus_195_Transcript_1/1_Confidence_1.000_Length_1221	IPR002110	Ankyrin repeat	Repeat	SM00248 (SMART)
Locus_195_Transcript_1/1_Confidence_1.000_Length_1221	IPR002110	Ankyrin repeat	Repeat	PS50088 (PROFILE)
Locus_195_Transcript_1/1_Confidence_1.000_Length_1221	IPR002110	Ankyrin repeat	Repeat	GO:0005515
Locus_195_Transcript_1/1_Confidence_1.000_Length_1221	IPR020683	Ankyrin repeat-containing domain	Domain	G3DSA:1.25.40.20 (GENE3D)
Locus_195_Transcript_1/1_Confidence_1.000_Length_1221	IPR020683	Ankyrin repeat-containing domain	Domain	PF12796 (PFAM)
Locus_195_Transcript_1/1_Confidence_1.000_Length_1221	IPR020683	Ankyrin repeat-containing domain	Domain	PS50297 (PROFILE)
Locus_195_Transcript_1/1_Confidence_1.000_Length_1221	IPR020683	Ankyrin repeat-containing domain	Domain	SSF48403 (SUPERFAMILY)
Locus_195_Transcript_1/1_Confidence_1.000_Length_1221	IPR020683	Ankyrin repeat-containing domain	Domain
Locus_195_Transcript_1/1_Confidence_1.000_Length_1221	noIPR	unintegrated	unintegrated	PTHR24197 (PANTHER)
Locus_195_Transcript_1/1_Confidence_1.000_Length_1221	noIPR	unintegrated	unintegrated	PTHR24197:SF194 (PANTHER)
Locus_195_Transcript_1/1_Confidence_1.000_Length_1221	noIPR	unintegrated	unintegrated	seg (SEG)
Locus_195_Transcript_1/1_Confidence_1.000_Length_1221	noIPR	unintegrated	unintegrated
Locus_196_Transcript_1/2_Confidence_0.636_Length_305	IPR001865	Ribosomal protein S2	Family	PR00395 (PRINTS)
Locus_196_Transcript_1/2_Confidence_0.636_Length_305	IPR001865	Ribosomal protein S2	Family	PF00318 (PFAM)
Locus_196_Transcript_1/2_Confidence_0.636_Length_305	IPR001865	Ribosomal protein S2	Family	GO:0003735
Locus_196_Transcript_1/2_Confidence_0.636_Length_305	IPR001865	Ribosomal protein S2	Family	GO:0005622
Locus_196_Transcript_1/2_Confidence_0.636_Length_305	IPR001865	Ribosomal protein S2	Family	GO:0005840
Locus_196_Transcript_1/2_Confidence_0.636_Length_305	IPR001865	Ribosomal protein S2	Family	GO:0006412
Locus_196_Transcript_1/2_Confidence_0.636_Length_305	IPR005707	Ribosomal protein S2, eukaryotic/archaeal	Family	PTHR11489 (PANTHER)
Locus_196_Transcript_1/2_Confidence_0.636_Length_305	IPR005707	Ribosomal protein S2, eukaryotic/archaeal	Family	GO:0003735
Locus_196_Transcript_1/2_Confidence_0.636_Length_305	IPR005707	Ribosomal protein S2, eukaryotic/archaeal	Family	GO:0006412
Locus_196_Transcript_1/2_Confidence_0.636_Length_305	IPR005707	Ribosomal protein S2, eukaryotic/archaeal	Family	GO:0015935
Locus_196_Transcript_1/2_Confidence_0.636_Length_305	IPR018130	Ribosomal protein S2, conserved site	Conserved_site	PS00963 (PROSITE)
Locus_196_Transcript_1/2_Confidence_0.636_Length_305	IPR018130	Ribosomal protein S2, conserved site	Conserved_site	GO:0003735
Locus_196_Transcript_1/2_Confidence_0.636_Length_305	IPR018130	Ribosomal protein S2, conserved site	Conserved_site	GO:0005622
Locus_196_Transcript_1/2_Confidence_0.636_Length_305	IPR018130	Ribosomal protein S2, conserved site	Conserved_site	GO:0005840
Locus_196_Transcript_1/2_Confidence_0.636_Length_305	IPR018130	Ribosomal protein S2, conserved site	Conserved_site	GO:0006412
Locus_196_Transcript_1/2_Confidence_0.636_Length_305	IPR023591	Ribosomal protein S2, flavodoxin-like domain	Domain	SSF52313 (SUPERFAMILY)
Locus_196_Transcript_1/2_Confidence_0.636_Length_305	IPR023591	Ribosomal protein S2, flavodoxin-like domain	Domain
Locus_196_Transcript_2/2_Confidence_0.636_Length_290	IPR001865	Ribosomal protein S2	Family	PR00395 (PRINTS)
Locus_196_Transcript_2/2_Confidence_0.636_Length_290	IPR001865	Ribosomal protein S2	Family	PF00318 (PFAM)
Locus_196_Transcript_2/2_Confidence_0.636_Length_290	IPR001865	Ribosomal protein S2	Family	GO:0003735
Locus_196_Transcript_2/2_Confidence_0.636_Length_290	IPR001865	Ribosomal protein S2	Family	GO:0005622
Locus_196_Transcript_2/2_Confidence_0.636_Length_290	IPR001865	Ribosomal protein S2	Family	GO:0005840
Locus_196_Transcript_2/2_Confidence_0.636_Length_290	IPR001865	Ribosomal protein S2	Family	GO:0006412
Locus_196_Transcript_2/2_Confidence_0.636_Length_290	IPR005707	Ribosomal protein S2, eukaryotic/archaeal	Family	PTHR11489 (PANTHER)
Locus_196_Transcript_2/2_Confidence_0.636_Length_290	IPR005707	Ribosomal protein S2, eukaryotic/archaeal	Family	GO:0003735
Locus_196_Transcript_2/2_Confidence_0.636_Length_290	IPR005707	Ribosomal protein S2, eukaryotic/archaeal	Family	GO:0006412
Locus_196_Transcript_2/2_Confidence_0.636_Length_290	IPR005707	Ribosomal protein S2, eukaryotic/archaeal	Family	GO:0015935
Locus_196_Transcript_2/2_Confidence_0.636_Length_290	IPR018130	Ribosomal protein S2, conserved site	Conserved_site	PS00963 (PROSITE)
Locus_196_Transcript_2/2_Confidence_0.636_Length_290	IPR018130	Ribosomal protein S2, conserved site	Conserved_site	GO:0003735
Locus_196_Transcript_2/2_Confidence_0.636_Length_290	IPR018130	Ribosomal protein S2, conserved site	Conserved_site	GO:0005622
Locus_196_Transcript_2/2_Confidence_0.636_Length_290	IPR018130	Ribosomal protein S2, conserved site	Conserved_site	GO:0005840
Locus_196_Transcript_2/2_Confidence_0.636_Length_290	IPR018130	Ribosomal protein S2, conserved site	Conserved_site	GO:0006412
Locus_196_Transcript_2/2_Confidence_0.636_Length_290	IPR023591	Ribosomal protein S2, flavodoxin-like domain	Domain	SSF52313 (SUPERFAMILY)
Locus_196_Transcript_2/2_Confidence_0.636_Length_290	IPR023591	Ribosomal protein S2, flavodoxin-like domain	Domain
Locus_197_Transcript_1/1_Confidence_1.000_Length_1725	IPR002088	Protein prenyltransferase, alpha subunit	Repeat	PF01239 (PFAM)
Locus_197_Transcript_1/1_Confidence_1.000_Length_1725	IPR002088	Protein prenyltransferase, alpha subunit	Repeat	PS51147 (PROFILE)
Locus_197_Transcript_1/1_Confidence_1.000_Length_1725	IPR002088	Protein prenyltransferase, alpha subunit	Repeat	GO:0008318
Locus_197_Transcript_1/1_Confidence_1.000_Length_1725	IPR002088	Protein prenyltransferase, alpha subunit	Repeat	GO:0018342
Locus_197_Transcript_1/1_Confidence_1.000_Length_1725	IPR008940	Protein prenyltransferase	Domain	G3DSA:1.25.40.120 (GENE3D)
Locus_197_Transcript_1/1_Confidence_1.000_Length_1725	IPR008940	Protein prenyltransferase	Domain
Locus_197_Transcript_1/1_Confidence_1.000_Length_1725	noIPR	unintegrated	unintegrated	PTHR11129 (PANTHER)
Locus_197_Transcript_1/1_Confidence_1.000_Length_1725	noIPR	unintegrated	unintegrated	PTHR11129:SF3 (PANTHER)
Locus_197_Transcript_1/1_Confidence_1.000_Length_1725	noIPR	unintegrated	unintegrated	seg (SEG)
Locus_197_Transcript_1/1_Confidence_1.000_Length_1725	noIPR	unintegrated	unintegrated	SSF48439 (SUPERFAMILY)
Locus_197_Transcript_1/1_Confidence_1.000_Length_1725	noIPR	unintegrated	unintegrated
Locus_198_Transcript_1/2_Confidence_0.571_Length_214	noIPR	unintegrated	unintegrated	seg (SEG)
Locus_198_Transcript_1/2_Confidence_0.571_Length_214	noIPR	unintegrated	unintegrated
Locus_198_Transcript_2/2_Confidence_0.714_Length_438	noIPR	unintegrated	unintegrated	seg (SEG)
Locus_198_Transcript_2/2_Confidence_0.714_Length_438	noIPR	unintegrated	unintegrated
Locus_199_Transcript_1/1_Confidence_1.000_Length_3642	IPR000210	BTB/POZ-like	Domain	SM00225 (SMART)
Locus_199_Transcript_1/1_Confidence_1.000_Length_3642	IPR000210	BTB/POZ-like	Domain	PS50097 (PROFILE)
Locus_199_Transcript_1/1_Confidence_1.000_Length_3642	IPR000210	BTB/POZ-like	Domain	GO:0005515
Locus_199_Transcript_1/1_Confidence_1.000_Length_3642	IPR011333	BTB/POZ fold	Domain	G3DSA:3.30.710.10 (GENE3D)
Locus_199_Transcript_1/1_Confidence_1.000_Length_3642	IPR011333	BTB/POZ fold	Domain	SSF54695 (SUPERFAMILY)
Locus_199_Transcript_1/1_Confidence_1.000_Length_3642	IPR011333	BTB/POZ fold	Domain
Locus_199_Transcript_1/1_Confidence_1.000_Length_3642	IPR013069	BTB/POZ	Domain	PF00651 (PFAM)
Locus_199_Transcript_1/1_Confidence_1.000_Length_3642	IPR013069	BTB/POZ	Domain	GO:0005515
Locus_199_Transcript_1/1_Confidence_1.000_Length_3642	IPR015915	Kelch-type beta propeller	Domain	G3DSA:2.120.10.80 (GENE3D)
Locus_199_Transcript_1/1_Confidence_1.000_Length_3642	IPR015915	Kelch-type beta propeller	Domain	GO:0005515
Locus_199_Transcript_1/1_Confidence_1.000_Length_3642	noIPR	unintegrated	unintegrated	PTHR23244 (PANTHER)
Locus_199_Transcript_1/1_Confidence_1.000_Length_3642	noIPR	unintegrated	unintegrated	PTHR23244:SF15 (PANTHER)
Locus_199_Transcript_1/1_Confidence_1.000_Length_3642	noIPR	unintegrated	unintegrated	PF13418 (PFAM)
Locus_199_Transcript_1/1_Confidence_1.000_Length_3642	noIPR	unintegrated	unintegrated	PF13854 (PFAM)
Locus_199_Transcript_1/1_Confidence_1.000_Length_3642	noIPR	unintegrated	unintegrated	SSF117281 (SUPERFAMILY)
Locus_199_Transcript_1/1_Confidence_1.000_Length_3642	noIPR	unintegrated	unintegrated
Locus_200_Transcript_1/1_Confidence_1.000_Length_761	IPR000425	Major intrinsic protein	Family	PR00783 (PRINTS)
Locus_200_Transcript_1/1_Confidence_1.000_Length_761	IPR000425	Major intrinsic protein	Family	PTHR19139 (PANTHER)
Locus_200_Transcript_1/1_Confidence_1.000_Length_761	IPR000425	Major intrinsic protein	Family	PF00230 (PFAM)
Locus_200_Transcript_1/1_Confidence_1.000_Length_761	IPR000425	Major intrinsic protein	Family	GO:0005215
Locus_200_Transcript_1/1_Confidence_1.000_Length_761	IPR000425	Major intrinsic protein	Family	GO:0006810
Locus_200_Transcript_1/1_Confidence_1.000_Length_761	IPR000425	Major intrinsic protein	Family	GO:0016020
Locus_200_Transcript_1/1_Confidence_1.000_Length_761	IPR012269	Aquaporin	Family	TIGR00861 (TIGRFAMs)
Locus_200_Transcript_1/1_Confidence_1.000_Length_761	IPR012269	Aquaporin	Family	GO:0005215
Locus_200_Transcript_1/1_Confidence_1.000_Length_761	IPR012269	Aquaporin	Family	GO:0006810
Locus_200_Transcript_1/1_Confidence_1.000_Length_761	IPR012269	Aquaporin	Family	GO:0006833
Locus_200_Transcript_1/1_Confidence_1.000_Length_761	IPR012269	Aquaporin	Family	GO:0016021
Locus_200_Transcript_1/1_Confidence_1.000_Length_761	IPR012269	Aquaporin	Family	GO:0055085
Locus_200_Transcript_1/1_Confidence_1.000_Length_761	IPR022357	Major intrinsic protein, conserved site	Conserved_site	PS00221 (PROSITE)
Locus_200_Transcript_1/1_Confidence_1.000_Length_761	IPR022357	Major intrinsic protein, conserved site	Conserved_site	GO:0005215
Locus_200_Transcript_1/1_Confidence_1.000_Length_761	IPR022357	Major intrinsic protein, conserved site	Conserved_site	GO:0006810
Locus_200_Transcript_1/1_Confidence_1.000_Length_761	IPR022357	Major intrinsic protein, conserved site	Conserved_site	GO:0016020
Locus_200_Transcript_1/1_Confidence_1.000_Length_761	IPR023271	Aquaporin-like	Domain	G3DSA:1.20.1080.10 (GENE3D)
Locus_200_Transcript_1/1_Confidence_1.000_Length_761	IPR023271	Aquaporin-like	Domain	SSF81338 (SUPERFAMILY)
Locus_200_Transcript_1/1_Confidence_1.000_Length_761	IPR023271	Aquaporin-like	Domain
Locus_200_Transcript_1/1_Confidence_1.000_Length_761	noIPR	unintegrated	unintegrated	seg (SEG)
Locus_200_Transcript_1/1_Confidence_1.000_Length_761	noIPR	unintegrated	unintegrated	tmhmm (TMHMM)
Locus_200_Transcript_1/1_Confidence_1.000_Length_761	noIPR	unintegrated	unintegrated
Locus_201_Transcript_1/4_Confidence_0.667_Length_377	noIPR	unintegrated	unintegrated	seg (SEG)
Locus_201_Transcript_1/4_Confidence_0.667_Length_377	noIPR	unintegrated	unintegrated
Locus_201_Transcript_2/4_Confidence_0.556_Length_266	noIPR	unintegrated	unintegrated	seg (SEG)
Locus_201_Transcript_2/4_Confidence_0.556_Length_266	noIPR	unintegrated	unintegrated
Locus_201_Transcript_3/4_Confidence_0.444_Length_249	noIPR	unintegrated	unintegrated	seg (SEG)
Locus_201_Transcript_3/4_Confidence_0.444_Length_249	noIPR	unintegrated	unintegrated
Locus_201_Transcript_4/4_Confidence_0.667_Length_323	noIPR	unintegrated	unintegrated	seg (SEG)
Locus_201_Transcript_4/4_Confidence_0.667_Length_323	noIPR	unintegrated	unintegrated
Locus_202_Transcript_1/1_Confidence_1.000_Length_1366	IPR000719	Protein kinase, catalytic domain	Domain	PF00069 (PFAM)
Locus_202_Transcript_1/1_Confidence_1.000_Length_1366	IPR000719	Protein kinase, catalytic domain	Domain	PS50011 (PROFILE)
Locus_202_Transcript_1/1_Confidence_1.000_Length_1366	IPR000719	Protein kinase, catalytic domain	Domain	GO:0004672
Locus_202_Transcript_1/1_Confidence_1.000_Length_1366	IPR000719	Protein kinase, catalytic domain	Domain	GO:0005524
Locus_202_Transcript_1/1_Confidence_1.000_Length_1366	IPR000719	Protein kinase, catalytic domain	Domain	GO:0006468
Locus_202_Transcript_1/1_Confidence_1.000_Length_1366	IPR002290	Serine/threonine- / dual-specificity protein kinase, catalytic domain	Domain	SM00220 (SMART)
Locus_202_Transcript_1/1_Confidence_1.000_Length_1366	IPR002290	Serine/threonine- / dual-specificity protein kinase, catalytic domain	Domain	GO:0004672
Locus_202_Transcript_1/1_Confidence_1.000_Length_1366	IPR002290	Serine/threonine- / dual-specificity protein kinase, catalytic domain	Domain	GO:0005524
Locus_202_Transcript_1/1_Confidence_1.000_Length_1366	IPR002290	Serine/threonine- / dual-specificity protein kinase, catalytic domain	Domain	GO:0006468
Locus_202_Transcript_1/1_Confidence_1.000_Length_1366	IPR008271	Serine/threonine-protein kinase, active site	Active_site	PS00108 (PROSITE)
Locus_202_Transcript_1/1_Confidence_1.000_Length_1366	IPR008271	Serine/threonine-protein kinase, active site	Active_site	GO:0004674
Locus_202_Transcript_1/1_Confidence_1.000_Length_1366	IPR008271	Serine/threonine-protein kinase, active site	Active_site	GO:0006468
Locus_202_Transcript_1/1_Confidence_1.000_Length_1366	IPR011009	Protein kinase-like domain	Domain	SSF56112 (SUPERFAMILY)
Locus_202_Transcript_1/1_Confidence_1.000_Length_1366	IPR011009	Protein kinase-like domain	Domain
Locus_202_Transcript_1/1_Confidence_1.000_Length_1366	IPR017441	Protein kinase, ATP binding site	Binding_site	PS00107 (PROSITE)
Locus_202_Transcript_1/1_Confidence_1.000_Length_1366	IPR017441	Protein kinase, ATP binding site	Binding_site	GO:0005524
Locus_202_Transcript_1/1_Confidence_1.000_Length_1366	IPR020635	Tyrosine-protein kinase, catalytic domain	Domain	SM00219 (SMART)
Locus_202_Transcript_1/1_Confidence_1.000_Length_1366	IPR020635	Tyrosine-protein kinase, catalytic domain	Domain	GO:0004713
Locus_202_Transcript_1/1_Confidence_1.000_Length_1366	IPR020635	Tyrosine-protein kinase, catalytic domain	Domain	GO:0006468
Locus_202_Transcript_1/1_Confidence_1.000_Length_1366	noIPR	unintegrated	unintegrated	G3DSA:1.10.510.10 (GENE3D)
Locus_202_Transcript_1/1_Confidence_1.000_Length_1366	noIPR	unintegrated	unintegrated	G3DSA:3.30.200.20 (GENE3D)
Locus_202_Transcript_1/1_Confidence_1.000_Length_1366	noIPR	unintegrated	unintegrated	PTHR24054 (PANTHER)
Locus_202_Transcript_1/1_Confidence_1.000_Length_1366	noIPR	unintegrated	unintegrated	seg (SEG)
Locus_202_Transcript_1/1_Confidence_1.000_Length_1366	noIPR	unintegrated	unintegrated
Locus_204_Transcript_1/3_Confidence_0.500_Length_258	noIPR	unintegrated	unintegrated	seg (SEG)
Locus_204_Transcript_1/3_Confidence_0.500_Length_258	noIPR	unintegrated	unintegrated	SignalP-NN(euk) (SIGNALP)
Locus_204_Transcript_1/3_Confidence_0.500_Length_258	noIPR	unintegrated	unintegrated	tmhmm (TMHMM)
Locus_204_Transcript_1/3_Confidence_0.500_Length_258	noIPR	unintegrated	unintegrated
Locus_204_Transcript_2/3_Confidence_0.600_Length_274	noIPR	unintegrated	unintegrated	seg (SEG)
Locus_204_Transcript_2/3_Confidence_0.600_Length_274	noIPR	unintegrated	unintegrated	SignalP-NN(euk) (SIGNALP)
Locus_204_Transcript_2/3_Confidence_0.600_Length_274	noIPR	unintegrated	unintegrated
Locus_204_Transcript_3/3_Confidence_0.500_Length_227	IPR001030	Aconitase/3-isopropylmalate dehydratase large subunit, alpha/beta/alpha	Domain	PF00330 (PFAM)
Locus_204_Transcript_3/3_Confidence_0.500_Length_227	IPR001030	Aconitase/3-isopropylmalate dehydratase large subunit, alpha/beta/alpha	Domain	SSF53732 (SUPERFAMILY)
Locus_204_Transcript_3/3_Confidence_0.500_Length_227	IPR001030	Aconitase/3-isopropylmalate dehydratase large subunit, alpha/beta/alpha	Domain	GO:0008152
Locus_204_Transcript_3/3_Confidence_0.500_Length_227	IPR006248	Aconitase, mitochondrial-like	Family	PTHR11670:SF5 (PANTHER)
Locus_204_Transcript_3/3_Confidence_0.500_Length_227	IPR006248	Aconitase, mitochondrial-like	Family	GO:0003994
Locus_204_Transcript_3/3_Confidence_0.500_Length_227	IPR006248	Aconitase, mitochondrial-like	Family	GO:0006099
Locus_204_Transcript_3/3_Confidence_0.500_Length_227	IPR015931	Aconitase/3-isopropylmalate dehydratase large subunit, alpha/beta/alpha, subdomain 1/3	Domain	G3DSA:3.30.499.10 (GENE3D)
Locus_204_Transcript_3/3_Confidence_0.500_Length_227	IPR015931	Aconitase/3-isopropylmalate dehydratase large subunit, alpha/beta/alpha, subdomain 1/3	Domain	GO:0008152
Locus_204_Transcript_3/3_Confidence_0.500_Length_227	IPR015937	Aconitase/isopropylmalate dehydratase	Family	PTHR11670 (PANTHER)
Locus_204_Transcript_3/3_Confidence_0.500_Length_227	IPR015937	Aconitase/isopropylmalate dehydratase	Family	GO:0008152
Locus_204_Transcript_3/3_Confidence_0.500_Length_227	IPR018136	Aconitase family, 4Fe-4S cluster binding site	Binding_site	PS01244 (PROSITE)
Locus_204_Transcript_3/3_Confidence_0.500_Length_227	IPR018136	Aconitase family, 4Fe-4S cluster binding site	Binding_site
Locus_205_Transcript_1/1_Confidence_1.000_Length_514	IPR001750	NADH:ubiquinone/plastoquinone oxidoreductase	Domain	PF00361 (PFAM)
Locus_205_Transcript_1/1_Confidence_1.000_Length_514	IPR001750	NADH:ubiquinone/plastoquinone oxidoreductase	Domain	GO:0008137
Locus_205_Transcript_1/1_Confidence_1.000_Length_514	IPR001750	NADH:ubiquinone/plastoquinone oxidoreductase	Domain	GO:0042773
Locus_205_Transcript_1/1_Confidence_1.000_Length_514	IPR001750	NADH:ubiquinone/plastoquinone oxidoreductase	Domain	GO:0055114
Locus_205_Transcript_1/1_Confidence_1.000_Length_514	noIPR	unintegrated	unintegrated	PTHR22773 (PANTHER)
Locus_205_Transcript_1/1_Confidence_1.000_Length_514	noIPR	unintegrated	unintegrated	PTHR22773:SF2 (PANTHER)
Locus_205_Transcript_1/1_Confidence_1.000_Length_514	noIPR	unintegrated	unintegrated	SignalP-NN(euk) (SIGNALP)
Locus_205_Transcript_1/1_Confidence_1.000_Length_514	noIPR	unintegrated	unintegrated	tmhmm (TMHMM)
Locus_205_Transcript_1/1_Confidence_1.000_Length_514	noIPR	unintegrated	unintegrated
Locus_206_Transcript_1/1_Confidence_1.000_Length_639	noIPR	unintegrated	unintegrated	SignalP-NN(euk) (SIGNALP)
Locus_206_Transcript_1/1_Confidence_1.000_Length_639	noIPR	unintegrated	unintegrated
Locus_207_Transcript_1/1_Confidence_1.000_Length_456	IPR001377	Ribosomal protein S6e	Family	PTHR11502 (PANTHER)
Locus_207_Transcript_1/1_Confidence_1.000_Length_456	IPR001377	Ribosomal protein S6e	Family	PF01092 (PFAM)
Locus_207_Transcript_1/1_Confidence_1.000_Length_456	IPR001377	Ribosomal protein S6e	Family	GO:0003735
Locus_207_Transcript_1/1_Confidence_1.000_Length_456	IPR001377	Ribosomal protein S6e	Family	GO:0005622
Locus_207_Transcript_1/1_Confidence_1.000_Length_456	IPR001377	Ribosomal protein S6e	Family	GO:0005840
Locus_207_Transcript_1/1_Confidence_1.000_Length_456	IPR001377	Ribosomal protein S6e	Family	GO:0006412
Locus_207_Transcript_1/1_Confidence_1.000_Length_456	IPR018282	Ribosomal protein S6e, conserved site	Conserved_site	PS00578 (PROSITE)
Locus_207_Transcript_1/1_Confidence_1.000_Length_456	IPR018282	Ribosomal protein S6e, conserved site	Conserved_site	GO:0003735
Locus_207_Transcript_1/1_Confidence_1.000_Length_456	IPR018282	Ribosomal protein S6e, conserved site	Conserved_site	GO:0005622
Locus_207_Transcript_1/1_Confidence_1.000_Length_456	IPR018282	Ribosomal protein S6e, conserved site	Conserved_site	GO:0005840
Locus_207_Transcript_1/1_Confidence_1.000_Length_456	IPR018282	Ribosomal protein S6e, conserved site	Conserved_site	GO:0006412
Locus_209_Transcript_1/1_Confidence_0.600_Length_260	noIPR	unintegrated	unintegrated	seg (SEG)
Locus_209_Transcript_1/1_Confidence_0.600_Length_260	noIPR	unintegrated	unintegrated
Locus_211_Transcript_1/1_Confidence_1.000_Length_254	noIPR	unintegrated	unintegrated	seg (SEG)
Locus_211_Transcript_1/1_Confidence_1.000_Length_254	noIPR	unintegrated	unintegrated
Locus_212_Transcript_1/1_Confidence_1.000_Length_1049	IPR006895	Zinc finger, Sec23/Sec24-type	Domain	PF04810 (PFAM)
Locus_212_Transcript_1/1_Confidence_1.000_Length_1049	IPR006895	Zinc finger, Sec23/Sec24-type	Domain	SSF82919 (SUPERFAMILY)
Locus_212_Transcript_1/1_Confidence_1.000_Length_1049	IPR006895	Zinc finger, Sec23/Sec24-type	Domain	GO:0006886
Locus_212_Transcript_1/1_Confidence_1.000_Length_1049	IPR006895	Zinc finger, Sec23/Sec24-type	Domain	GO:0006888
Locus_212_Transcript_1/1_Confidence_1.000_Length_1049	IPR006895	Zinc finger, Sec23/Sec24-type	Domain	GO:0008270
Locus_212_Transcript_1/1_Confidence_1.000_Length_1049	IPR006895	Zinc finger, Sec23/Sec24-type	Domain	GO:0030127
Locus_212_Transcript_1/1_Confidence_1.000_Length_1049	IPR006896	Sec23/Sec24, trunk domain	Domain	PF04811 (PFAM)
Locus_212_Transcript_1/1_Confidence_1.000_Length_1049	IPR006896	Sec23/Sec24, trunk domain	Domain	GO:0006886
Locus_212_Transcript_1/1_Confidence_1.000_Length_1049	IPR006896	Sec23/Sec24, trunk domain	Domain	GO:0006888
Locus_212_Transcript_1/1_Confidence_1.000_Length_1049	IPR006896	Sec23/Sec24, trunk domain	Domain	GO:0030127
Locus_212_Transcript_1/1_Confidence_1.000_Length_1049	noIPR	unintegrated	unintegrated	G3DSA:3.40.50.410 (GENE3D)
Locus_212_Transcript_1/1_Confidence_1.000_Length_1049	noIPR	unintegrated	unintegrated	PTHR11141 (PANTHER)
Locus_212_Transcript_1/1_Confidence_1.000_Length_1049	noIPR	unintegrated	unintegrated	seg (SEG)
Locus_212_Transcript_1/1_Confidence_1.000_Length_1049	noIPR	unintegrated	unintegrated	SSF53300 (SUPERFAMILY)
Locus_212_Transcript_1/1_Confidence_1.000_Length_1049	noIPR	unintegrated	unintegrated	SSF81995 (SUPERFAMILY)
Locus_212_Transcript_1/1_Confidence_1.000_Length_1049	noIPR	unintegrated	unintegrated
Locus_213_Transcript_1/1_Confidence_1.000_Length_903	IPR006033	L-asparaginase, type I	Family	TIGR00519 (TIGRFAMs)
Locus_213_Transcript_1/1_Confidence_1.000_Length_903	IPR006033	L-asparaginase, type I	Family	GO:0004067
Locus_213_Transcript_1/1_Confidence_1.000_Length_903	IPR006033	L-asparaginase, type I	Family	GO:0006520
Locus_213_Transcript_1/1_Confidence_1.000_Length_903	IPR006034	Asparaginase/glutaminase	Family	PR00139 (PRINTS)
Locus_213_Transcript_1/1_Confidence_1.000_Length_903	IPR006034	Asparaginase/glutaminase	Family	PIRSF001220 (PIR)
Locus_213_Transcript_1/1_Confidence_1.000_Length_903	IPR006034	Asparaginase/glutaminase	Family	PTHR11707 (PANTHER)
Locus_213_Transcript_1/1_Confidence_1.000_Length_903	IPR006034	Asparaginase/glutaminase	Family	PF00710 (PFAM)
Locus_213_Transcript_1/1_Confidence_1.000_Length_903	IPR006034	Asparaginase/glutaminase	Family	SM00870 (SMART)
Locus_213_Transcript_1/1_Confidence_1.000_Length_903	IPR006034	Asparaginase/glutaminase	Family	SSF53774 (SUPERFAMILY)
Locus_213_Transcript_1/1_Confidence_1.000_Length_903	IPR006034	Asparaginase/glutaminase	Family	GO:0006520
Locus_213_Transcript_1/1_Confidence_1.000_Length_903	IPR020827	Asparaginase/glutaminase, conserved site	Conserved_site	PS00917 (PROSITE)
Locus_213_Transcript_1/1_Confidence_1.000_Length_903	IPR020827	Asparaginase/glutaminase, conserved site	Conserved_site	GO:0006520
Locus_213_Transcript_1/1_Confidence_1.000_Length_903	noIPR	unintegrated	unintegrated	G3DSA:3.40.50.1170 (GENE3D)
Locus_213_Transcript_1/1_Confidence_1.000_Length_903	noIPR	unintegrated	unintegrated	G3DSA:3.40.50.40 (GENE3D)
Locus_213_Transcript_1/1_Confidence_1.000_Length_903	noIPR	unintegrated	unintegrated	PTHR11707:SF3 (PANTHER)
Locus_213_Transcript_1/1_Confidence_1.000_Length_903	noIPR	unintegrated	unintegrated
Locus_215_Transcript_1/1_Confidence_1.000_Length_579	noIPR	unintegrated	unintegrated	SignalP-NN(euk) (SIGNALP)
Locus_215_Transcript_1/1_Confidence_1.000_Length_579	noIPR	unintegrated	unintegrated
Locus_216_Transcript_1/1_Confidence_1.000_Length_1394	noIPR	unintegrated	unintegrated	seg (SEG)
Locus_216_Transcript_1/1_Confidence_1.000_Length_1394	noIPR	unintegrated	unintegrated	SignalP-NN(euk) (SIGNALP)
Locus_216_Transcript_1/1_Confidence_1.000_Length_1394	noIPR	unintegrated	unintegrated	tmhmm (TMHMM)
Locus_216_Transcript_1/1_Confidence_1.000_Length_1394	noIPR	unintegrated	unintegrated
Locus_217_Transcript_1/1_Confidence_1.000_Length_1146	IPR019527	RZZ complex, subunit KNTC1/ROD, C-terminal	Domain	PF10493 (PFAM)
Locus_217_Transcript_1/1_Confidence_1.000_Length_1146	IPR019527	RZZ complex, subunit KNTC1/ROD, C-terminal	Domain
Locus_217_Transcript_1/1_Confidence_1.000_Length_1146	noIPR	unintegrated	unintegrated	PTHR15688 (PANTHER)
Locus_217_Transcript_1/1_Confidence_1.000_Length_1146	noIPR	unintegrated	unintegrated	seg (SEG)
Locus_217_Transcript_1/1_Confidence_1.000_Length_1146	noIPR	unintegrated	unintegrated
Locus_219_Transcript_1/1_Confidence_1.000_Length_524	noIPR	unintegrated	unintegrated	SignalP-NN(euk) (SIGNALP)
Locus_219_Transcript_1/1_Confidence_1.000_Length_524	noIPR	unintegrated	unintegrated
Locus_221_Transcript_1/1_Confidence_1.000_Length_376	noIPR	unintegrated	unintegrated	seg (SEG)
Locus_221_Transcript_1/1_Confidence_1.000_Length_376	noIPR	unintegrated	unintegrated
Locus_222_Transcript_1/1_Confidence_1.000_Length_7469	IPR001627	Semaphorin/CD100 antigen	Domain	PF01403 (PFAM)
Locus_222_Transcript_1/1_Confidence_1.000_Length_7469	IPR001627	Semaphorin/CD100 antigen	Domain	SM00630 (SMART)
Locus_222_Transcript_1/1_Confidence_1.000_Length_7469	IPR001627	Semaphorin/CD100 antigen	Domain	PS51004 (PROFILE)
Locus_222_Transcript_1/1_Confidence_1.000_Length_7469	IPR001627	Semaphorin/CD100 antigen	Domain	SSF101912 (SUPERFAMILY)
Locus_222_Transcript_1/1_Confidence_1.000_Length_7469	IPR001627	Semaphorin/CD100 antigen	Domain	GO:0005515
Locus_222_Transcript_1/1_Confidence_1.000_Length_7469	IPR002165	Plexin	Repeat	PF01437 (PFAM)
Locus_222_Transcript_1/1_Confidence_1.000_Length_7469	IPR002165	Plexin	Repeat	GO:0016020
Locus_222_Transcript_1/1_Confidence_1.000_Length_7469	IPR002909	Cell surface receptor IPT/TIG	Domain	PF01833 (PFAM)
Locus_222_Transcript_1/1_Confidence_1.000_Length_7469	IPR002909	Cell surface receptor IPT/TIG	Domain	SM00429 (SMART)
Locus_222_Transcript_1/1_Confidence_1.000_Length_7469	IPR002909	Cell surface receptor IPT/TIG	Domain	GO:0005515
Locus_222_Transcript_1/1_Confidence_1.000_Length_7469	IPR003659	Plexin/semaphorin/integrin	Repeat	SM00423 (SMART)
Locus_222_Transcript_1/1_Confidence_1.000_Length_7469	IPR003659	Plexin/semaphorin/integrin	Repeat
Locus_222_Transcript_1/1_Confidence_1.000_Length_7469	IPR008936	Rho GTPase activation protein	Domain	SSF48350 (SUPERFAMILY)
Locus_222_Transcript_1/1_Confidence_1.000_Length_7469	IPR008936	Rho GTPase activation protein	Domain	GO:0005622
Locus_222_Transcript_1/1_Confidence_1.000_Length_7469	IPR008936	Rho GTPase activation protein	Domain	GO:0007165
Locus_222_Transcript_1/1_Confidence_1.000_Length_7469	IPR013548	Plexin, cytoplasmic RasGAP domain	Domain	PF08337 (PFAM)
Locus_222_Transcript_1/1_Confidence_1.000_Length_7469	IPR013548	Plexin, cytoplasmic RasGAP domain	Domain
Locus_222_Transcript_1/1_Confidence_1.000_Length_7469	IPR013783	Immunoglobulin-like fold	Domain	G3DSA:2.60.40.10 (GENE3D)
Locus_222_Transcript_1/1_Confidence_1.000_Length_7469	IPR013783	Immunoglobulin-like fold	Domain
Locus_222_Transcript_1/1_Confidence_1.000_Length_7469	IPR014756	Immunoglobulin E-set	Domain	SSF81296 (SUPERFAMILY)
Locus_222_Transcript_1/1_Confidence_1.000_Length_7469	IPR014756	Immunoglobulin E-set	Domain
Locus_222_Transcript_1/1_Confidence_1.000_Length_7469	IPR015943	WD40/YVTN repeat-like-containing domain	Domain	G3DSA:2.130.10.10 (GENE3D)
Locus_222_Transcript_1/1_Confidence_1.000_Length_7469	IPR015943	WD40/YVTN repeat-like-containing domain	Domain	GO:0005515
Locus_222_Transcript_1/1_Confidence_1.000_Length_7469	IPR016201	Plexin-like fold	Repeat	SSF103575 (SUPERFAMILY)
Locus_222_Transcript_1/1_Confidence_1.000_Length_7469	IPR016201	Plexin-like fold	Repeat	GO:0004872
Locus_222_Transcript_1/1_Confidence_1.000_Length_7469	IPR016201	Plexin-like fold	Repeat	GO:0007275
Locus_222_Transcript_1/1_Confidence_1.000_Length_7469	IPR016201	Plexin-like fold	Repeat	GO:0016020
Locus_222_Transcript_1/1_Confidence_1.000_Length_7469	noIPR	unintegrated	unintegrated	coil (COIL)
Locus_222_Transcript_1/1_Confidence_1.000_Length_7469	noIPR	unintegrated	unintegrated	G3DSA:3.10.20.90 (GENE3D)
Locus_222_Transcript_1/1_Confidence_1.000_Length_7469	noIPR	unintegrated	unintegrated	G3DSA:3.30.1680.10 (GENE3D)
Locus_222_Transcript_1/1_Confidence_1.000_Length_7469	noIPR	unintegrated	unintegrated	PTHR22625 (PANTHER)
Locus_222_Transcript_1/1_Confidence_1.000_Length_7469	noIPR	unintegrated	unintegrated	PTHR22625:SF12 (PANTHER)
Locus_222_Transcript_1/1_Confidence_1.000_Length_7469	noIPR	unintegrated	unintegrated	seg (SEG)
Locus_222_Transcript_1/1_Confidence_1.000_Length_7469	noIPR	unintegrated	unintegrated	SignalP-NN(euk) (SIGNALP)
Locus_222_Transcript_1/1_Confidence_1.000_Length_7469	noIPR	unintegrated	unintegrated	tmhmm (TMHMM)
Locus_222_Transcript_1/1_Confidence_1.000_Length_7469	noIPR	unintegrated	unintegrated
Locus_223_Transcript_1/1_Confidence_1.000_Length_1989	IPR003702	Acetyl-CoA hydrolase/transferase	Family	PTHR21432 (PANTHER)
Locus_223_Transcript_1/1_Confidence_1.000_Length_1989	IPR003702	Acetyl-CoA hydrolase/transferase	Family	PF02550 (PFAM)
Locus_223_Transcript_1/1_Confidence_1.000_Length_1989	IPR003702	Acetyl-CoA hydrolase/transferase	Family	GO:0003824
Locus_223_Transcript_1/1_Confidence_1.000_Length_1989	IPR003702	Acetyl-CoA hydrolase/transferase	Family	GO:0006084
Locus_223_Transcript_1/1_Confidence_1.000_Length_1989	noIPR	unintegrated	unintegrated	G3DSA:3.40.1080.10 (GENE3D)
Locus_223_Transcript_1/1_Confidence_1.000_Length_1989	noIPR	unintegrated	unintegrated	G3DSA:3.40.810.20 (GENE3D)
Locus_223_Transcript_1/1_Confidence_1.000_Length_1989	noIPR	unintegrated	unintegrated	PTHR21432:SF11 (PANTHER)
Locus_223_Transcript_1/1_Confidence_1.000_Length_1989	noIPR	unintegrated	unintegrated	PF13336 (PFAM)
Locus_223_Transcript_1/1_Confidence_1.000_Length_1989	noIPR	unintegrated	unintegrated	SSF100950 (SUPERFAMILY)
Locus_223_Transcript_1/1_Confidence_1.000_Length_1989	noIPR	unintegrated	unintegrated
Locus_224_Transcript_1/3_Confidence_0.727_Length_345	IPR002928	Myosin tail	Domain	PF01576 (PFAM)
Locus_224_Transcript_1/3_Confidence_0.727_Length_345	IPR002928	Myosin tail	Domain	GO:0003774
Locus_224_Transcript_1/3_Confidence_0.727_Length_345	IPR002928	Myosin tail	Domain	GO:0016459
Locus_224_Transcript_1/3_Confidence_0.727_Length_345	noIPR	unintegrated	unintegrated	coil (COIL)
Locus_224_Transcript_1/3_Confidence_0.727_Length_345	noIPR	unintegrated	unintegrated	PTHR13140 (PANTHER)
Locus_224_Transcript_1/3_Confidence_0.727_Length_345	noIPR	unintegrated	unintegrated	PTHR13140:SF11 (PANTHER)
Locus_224_Transcript_1/3_Confidence_0.727_Length_345	noIPR	unintegrated	unintegrated	seg (SEG)
Locus_224_Transcript_1/3_Confidence_0.727_Length_345	noIPR	unintegrated	unintegrated
Locus_224_Transcript_2/3_Confidence_0.636_Length_446	noIPR	unintegrated	unintegrated	coil (COIL)
Locus_224_Transcript_2/3_Confidence_0.636_Length_446	noIPR	unintegrated	unintegrated	seg (SEG)
Locus_224_Transcript_2/3_Confidence_0.636_Length_446	noIPR	unintegrated	unintegrated
Locus_224_Transcript_3/3_Confidence_0.727_Length_450	IPR002928	Myosin tail	Domain	PF01576 (PFAM)
Locus_224_Transcript_3/3_Confidence_0.727_Length_450	IPR002928	Myosin tail	Domain	GO:0003774
Locus_224_Transcript_3/3_Confidence_0.727_Length_450	IPR002928	Myosin tail	Domain	GO:0016459
Locus_224_Transcript_3/3_Confidence_0.727_Length_450	noIPR	unintegrated	unintegrated	coil (COIL)
Locus_224_Transcript_3/3_Confidence_0.727_Length_450	noIPR	unintegrated	unintegrated	PTHR13140 (PANTHER)
Locus_224_Transcript_3/3_Confidence_0.727_Length_450	noIPR	unintegrated	unintegrated	PTHR13140:SF11 (PANTHER)
Locus_224_Transcript_3/3_Confidence_0.727_Length_450	noIPR	unintegrated	unintegrated	seg (SEG)
Locus_224_Transcript_3/3_Confidence_0.727_Length_450	noIPR	unintegrated	unintegrated
Locus_226_Transcript_1/1_Confidence_1.000_Length_310	IPR000164	Histone H3	Family	PR00622 (PRINTS)
Locus_226_Transcript_1/1_Confidence_1.000_Length_310	IPR000164	Histone H3	Family	PTHR11426 (PANTHER)
Locus_226_Transcript_1/1_Confidence_1.000_Length_310	IPR000164	Histone H3	Family	SM00428 (SMART)
Locus_226_Transcript_1/1_Confidence_1.000_Length_310	IPR000164	Histone H3	Family	PS00959 (PROSITE)
Locus_226_Transcript_1/1_Confidence_1.000_Length_310	IPR000164	Histone H3	Family	GO:0000786
Locus_226_Transcript_1/1_Confidence_1.000_Length_310	IPR000164	Histone H3	Family	GO:0003677
Locus_226_Transcript_1/1_Confidence_1.000_Length_310	IPR000164	Histone H3	Family	GO:0006334
Locus_226_Transcript_1/1_Confidence_1.000_Length_310	IPR007125	Histone core	Domain	PF00125 (PFAM)
Locus_226_Transcript_1/1_Confidence_1.000_Length_310	IPR007125	Histone core	Domain	GO:0003677
Locus_226_Transcript_1/1_Confidence_1.000_Length_310	IPR009072	Histone-fold	Domain	G3DSA:1.10.20.10 (GENE3D)
Locus_226_Transcript_1/1_Confidence_1.000_Length_310	IPR009072	Histone-fold	Domain	SSF47113 (SUPERFAMILY)
Locus_226_Transcript_1/1_Confidence_1.000_Length_310	IPR009072	Histone-fold	Domain	GO:0003677
Locus_227_Transcript_1/1_Confidence_1.000_Length_507	IPR001930	Peptidase M1, alanine aminopeptidase/leukotriene A4 hydrolase	Family	PTHR11533 (PANTHER)
Locus_227_Transcript_1/1_Confidence_1.000_Length_507	IPR001930	Peptidase M1, alanine aminopeptidase/leukotriene A4 hydrolase	Family	GO:0006508
Locus_227_Transcript_1/1_Confidence_1.000_Length_507	IPR014782	Peptidase M1, membrane alanine aminopeptidase, N-terminal	Domain	PF01433 (PFAM)
Locus_227_Transcript_1/1_Confidence_1.000_Length_507	IPR014782	Peptidase M1, membrane alanine aminopeptidase, N-terminal	Domain	GO:0008237
Locus_227_Transcript_1/1_Confidence_1.000_Length_507	IPR014782	Peptidase M1, membrane alanine aminopeptidase, N-terminal	Domain	GO:0008270
Locus_227_Transcript_1/1_Confidence_1.000_Length_507	noIPR	unintegrated	unintegrated	seg (SEG)
Locus_227_Transcript_1/1_Confidence_1.000_Length_507	noIPR	unintegrated	unintegrated	SignalP-NN(euk) (SIGNALP)
Locus_227_Transcript_1/1_Confidence_1.000_Length_507	noIPR	unintegrated	unintegrated	SSF63737 (SUPERFAMILY)
Locus_227_Transcript_1/1_Confidence_1.000_Length_507	noIPR	unintegrated	unintegrated
Locus_228_Transcript_1/1_Confidence_1.000_Length_300	noIPR	unintegrated	unintegrated	PTHR24751 (PANTHER)
Locus_228_Transcript_1/1_Confidence_1.000_Length_300	noIPR	unintegrated	unintegrated	PTHR24751:SF2 (PANTHER)
Locus_228_Transcript_1/1_Confidence_1.000_Length_300	noIPR	unintegrated	unintegrated
Locus_229_Transcript_1/2_Confidence_1.000_Length_261	IPR004100	ATPase, F1/V1/A1 complex, alpha/beta subunit, N-terminal	Domain	PF02874 (PFAM)
Locus_229_Transcript_1/2_Confidence_1.000_Length_261	IPR004100	ATPase, F1/V1/A1 complex, alpha/beta subunit, N-terminal	Domain	GO:0015992
Locus_229_Transcript_1/2_Confidence_1.000_Length_261	IPR004100	ATPase, F1/V1/A1 complex, alpha/beta subunit, N-terminal	Domain	GO:0016469
Locus_229_Transcript_1/2_Confidence_1.000_Length_261	IPR004100	ATPase, F1/V1/A1 complex, alpha/beta subunit, N-terminal	Domain	GO:0046034
Locus_229_Transcript_1/2_Confidence_1.000_Length_261	noIPR	unintegrated	unintegrated	PTHR15184 (PANTHER)
Locus_229_Transcript_1/2_Confidence_1.000_Length_261	noIPR	unintegrated	unintegrated	PTHR15184:SF24 (PANTHER)
Locus_229_Transcript_1/2_Confidence_1.000_Length_261	noIPR	unintegrated	unintegrated
Locus_229_Transcript_2/2_Confidence_1.000_Length_370	IPR004100	ATPase, F1/V1/A1 complex, alpha/beta subunit, N-terminal	Domain	PF02874 (PFAM)
Locus_229_Transcript_2/2_Confidence_1.000_Length_370	IPR004100	ATPase, F1/V1/A1 complex, alpha/beta subunit, N-terminal	Domain	GO:0015992
Locus_229_Transcript_2/2_Confidence_1.000_Length_370	IPR004100	ATPase, F1/V1/A1 complex, alpha/beta subunit, N-terminal	Domain	GO:0016469
Locus_229_Transcript_2/2_Confidence_1.000_Length_370	IPR004100	ATPase, F1/V1/A1 complex, alpha/beta subunit, N-terminal	Domain	GO:0046034
Locus_229_Transcript_2/2_Confidence_1.000_Length_370	noIPR	unintegrated	unintegrated	PTHR15184 (PANTHER)
Locus_229_Transcript_2/2_Confidence_1.000_Length_370	noIPR	unintegrated	unintegrated	PTHR15184:SF24 (PANTHER)
Locus_229_Transcript_2/2_Confidence_1.000_Length_370	noIPR	unintegrated	unintegrated
Locus_230_Transcript_1/1_Confidence_1.000_Length_2137	IPR011701	Major facilitator superfamily	Family	PF07690 (PFAM)
Locus_230_Transcript_1/1_Confidence_1.000_Length_2137	IPR011701	Major facilitator superfamily	Family	GO:0016021
Locus_230_Transcript_1/1_Confidence_1.000_Length_2137	IPR011701	Major facilitator superfamily	Family	GO:0055085
Locus_230_Transcript_1/1_Confidence_1.000_Length_2137	IPR016196	Major facilitator superfamily domain, general substrate transporter	Domain	SSF103473 (SUPERFAMILY)
Locus_230_Transcript_1/1_Confidence_1.000_Length_2137	IPR016196	Major facilitator superfamily domain, general substrate transporter	Domain
Locus_230_Transcript_1/1_Confidence_1.000_Length_2137	IPR020846	Major facilitator superfamily domain	Domain	PS50850 (PROFILE)
Locus_230_Transcript_1/1_Confidence_1.000_Length_2137	IPR020846	Major facilitator superfamily domain	Domain
Locus_230_Transcript_1/1_Confidence_1.000_Length_2137	noIPR	unintegrated	unintegrated	G3DSA:1.20.1250.20 (GENE3D)
Locus_230_Transcript_1/1_Confidence_1.000_Length_2137	noIPR	unintegrated	unintegrated	PTHR11662 (PANTHER)
Locus_230_Transcript_1/1_Confidence_1.000_Length_2137	noIPR	unintegrated	unintegrated	PTHR11662:SF27 (PANTHER)
Locus_230_Transcript_1/1_Confidence_1.000_Length_2137	noIPR	unintegrated	unintegrated	SignalP-NN(euk) (SIGNALP)
Locus_230_Transcript_1/1_Confidence_1.000_Length_2137	noIPR	unintegrated	unintegrated	tmhmm (TMHMM)
Locus_230_Transcript_1/1_Confidence_1.000_Length_2137	noIPR	unintegrated	unintegrated
Locus_231_Transcript_1/2_Confidence_1.000_Length_629	noIPR	unintegrated	unintegrated	seg (SEG)
Locus_231_Transcript_1/2_Confidence_1.000_Length_629	noIPR	unintegrated	unintegrated
Locus_231_Transcript_2/2_Confidence_1.000_Length_542	noIPR	unintegrated	unintegrated	seg (SEG)
Locus_231_Transcript_2/2_Confidence_1.000_Length_542	noIPR	unintegrated	unintegrated
Locus_233_Transcript_1/3_Confidence_0.462_Length_400	IPR023316	Pheromone/general odorant binding protein, PBP/GOBP, domain	Domain	G3DSA:1.10.238.20 (GENE3D)
Locus_233_Transcript_1/3_Confidence_0.462_Length_400	IPR023316	Pheromone/general odorant binding protein, PBP/GOBP, domain	Domain
Locus_233_Transcript_2/3_Confidence_0.615_Length_465	IPR006170	Pheromone/general odorant binding protein, PBP/GOBP	Family	PF01395 (PFAM)
Locus_233_Transcript_2/3_Confidence_0.615_Length_465	IPR006170	Pheromone/general odorant binding protein, PBP/GOBP	Family	GO:0005549
Locus_233_Transcript_2/3_Confidence_0.615_Length_465	IPR006625	Insect pheromone/odorant binding protein PhBP	Family	SM00708 (SMART)
Locus_233_Transcript_2/3_Confidence_0.615_Length_465	IPR006625	Insect pheromone/odorant binding protein PhBP	Family	GO:0005549
Locus_233_Transcript_2/3_Confidence_0.615_Length_465	IPR023316	Pheromone/general odorant binding protein, PBP/GOBP, domain	Domain	G3DSA:1.10.238.20 (GENE3D)
Locus_233_Transcript_2/3_Confidence_0.615_Length_465	IPR023316	Pheromone/general odorant binding protein, PBP/GOBP, domain	Domain	SSF47565 (SUPERFAMILY)
Locus_233_Transcript_2/3_Confidence_0.615_Length_465	IPR023316	Pheromone/general odorant binding protein, PBP/GOBP, domain	Domain
Locus_233_Transcript_2/3_Confidence_0.615_Length_465	noIPR	unintegrated	unintegrated	PTHR13051 (PANTHER)
Locus_233_Transcript_2/3_Confidence_0.615_Length_465	noIPR	unintegrated	unintegrated	PTHR13051:SF3 (PANTHER)
Locus_233_Transcript_2/3_Confidence_0.615_Length_465	noIPR	unintegrated	unintegrated	seg (SEG)
Locus_233_Transcript_2/3_Confidence_0.615_Length_465	noIPR	unintegrated	unintegrated	SignalP-NN(euk) (SIGNALP)
Locus_233_Transcript_2/3_Confidence_0.615_Length_465	noIPR	unintegrated	unintegrated
Locus_234_Transcript_1/1_Confidence_1.000_Length_510	IPR000235	Ribosomal protein S7	Family	PTHR11205 (PANTHER)
Locus_234_Transcript_1/1_Confidence_1.000_Length_510	IPR000235	Ribosomal protein S7	Family	GO:0003735
Locus_234_Transcript_1/1_Confidence_1.000_Length_510	IPR000235	Ribosomal protein S7	Family	GO:0005622
Locus_234_Transcript_1/1_Confidence_1.000_Length_510	IPR000235	Ribosomal protein S7	Family	GO:0005840
Locus_234_Transcript_1/1_Confidence_1.000_Length_510	IPR000235	Ribosomal protein S7	Family	GO:0006412
Locus_234_Transcript_1/1_Confidence_1.000_Length_510	IPR005716	Ribosomal protein S7, eukaryotic/archaeal	Family	PTHR11205:SF1 (PANTHER)
Locus_234_Transcript_1/1_Confidence_1.000_Length_510	IPR005716	Ribosomal protein S7, eukaryotic/archaeal	Family	TIGR01028 (TIGRFAMs)
Locus_234_Transcript_1/1_Confidence_1.000_Length_510	IPR005716	Ribosomal protein S7, eukaryotic/archaeal	Family	GO:0003735
Locus_234_Transcript_1/1_Confidence_1.000_Length_510	IPR005716	Ribosomal protein S7, eukaryotic/archaeal	Family	GO:0006412
Locus_234_Transcript_1/1_Confidence_1.000_Length_510	IPR005716	Ribosomal protein S7, eukaryotic/archaeal	Family	GO:0015935
Locus_234_Transcript_1/1_Confidence_1.000_Length_510	IPR023798	Ribosomal protein S7 domain	Domain	G3DSA:1.10.455.10 (GENE3D)
Locus_234_Transcript_1/1_Confidence_1.000_Length_510	IPR023798	Ribosomal protein S7 domain	Domain	PF00177 (PFAM)
Locus_234_Transcript_1/1_Confidence_1.000_Length_510	IPR023798	Ribosomal protein S7 domain	Domain	SSF47973 (SUPERFAMILY)
Locus_234_Transcript_1/1_Confidence_1.000_Length_510	IPR023798	Ribosomal protein S7 domain	Domain
Locus_235_Transcript_1/1_Confidence_1.000_Length_566	noIPR	unintegrated	unintegrated	SignalP-NN(euk) (SIGNALP)
Locus_235_Transcript_1/1_Confidence_1.000_Length_566	noIPR	unintegrated	unintegrated
Locus_236_Transcript_1/2_Confidence_0.308_Length_238	IPR015876	Fatty acid desaturase, type 1, core	Family	PR00075 (PRINTS)
Locus_236_Transcript_1/2_Confidence_0.308_Length_238	IPR015876	Fatty acid desaturase, type 1, core	Family	GO:0055114
Locus_236_Transcript_1/2_Confidence_0.308_Length_238	noIPR	unintegrated	unintegrated	PTHR11351 (PANTHER)
Locus_236_Transcript_1/2_Confidence_0.308_Length_238	noIPR	unintegrated	unintegrated
Locus_236_Transcript_2/2_Confidence_0.692_Length_214	noIPR	unintegrated	unintegrated	PTHR11351 (PANTHER)
Locus_236_Transcript_2/2_Confidence_0.692_Length_214	noIPR	unintegrated	unintegrated
Locus_238_Transcript_1/1_Confidence_1.000_Length_3697	IPR000048	IQ motif, EF-hand binding site	Binding_site	PF00612 (PFAM)
Locus_238_Transcript_1/1_Confidence_1.000_Length_3697	IPR000048	IQ motif, EF-hand binding site	Binding_site	SM00015 (SMART)
Locus_238_Transcript_1/1_Confidence_1.000_Length_3697	IPR000048	IQ motif, EF-hand binding site	Binding_site	PS50096 (PROFILE)
Locus_238_Transcript_1/1_Confidence_1.000_Length_3697	IPR000048	IQ motif, EF-hand binding site	Binding_site	GO:0005515
Locus_238_Transcript_1/1_Confidence_1.000_Length_3697	noIPR	unintegrated	unintegrated	seg (SEG)
Locus_238_Transcript_1/1_Confidence_1.000_Length_3697	noIPR	unintegrated	unintegrated	SSF52540 (SUPERFAMILY)
Locus_238_Transcript_1/1_Confidence_1.000_Length_3697	noIPR	unintegrated	unintegrated
Locus_239_Transcript_1/1_Confidence_1.000_Length_338	noIPR	unintegrated	unintegrated	SignalP-NN(euk) (SIGNALP)
Locus_239_Transcript_1/1_Confidence_1.000_Length_338	noIPR	unintegrated	unintegrated
Locus_241_Transcript_1/1_Confidence_1.000_Length_1383	IPR000717	Proteasome component (PCI) domain	Domain	PF01399 (PFAM)
Locus_241_Transcript_1/1_Confidence_1.000_Length_1383	IPR000717	Proteasome component (PCI) domain	Domain	SM00088 (SMART)
Locus_241_Transcript_1/1_Confidence_1.000_Length_1383	IPR000717	Proteasome component (PCI) domain	Domain	GO:0005515
Locus_241_Transcript_1/1_Confidence_1.000_Length_1383	noIPR	unintegrated	unintegrated	PTHR10539 (PANTHER)
Locus_241_Transcript_1/1_Confidence_1.000_Length_1383	noIPR	unintegrated	unintegrated	seg (SEG)
Locus_241_Transcript_1/1_Confidence_1.000_Length_1383	noIPR	unintegrated	unintegrated	SSF46785 (SUPERFAMILY)
Locus_241_Transcript_1/1_Confidence_1.000_Length_1383	noIPR	unintegrated	unintegrated
Locus_242_Transcript_1/1_Confidence_1.000_Length_1328	noIPR	unintegrated	unintegrated	seg (SEG)
Locus_242_Transcript_1/1_Confidence_1.000_Length_1328	noIPR	unintegrated	unintegrated	tmhmm (TMHMM)
Locus_242_Transcript_1/1_Confidence_1.000_Length_1328	noIPR	unintegrated	unintegrated
Locus_243_Transcript_1/1_Confidence_1.000_Length_308	noIPR	unintegrated	unintegrated	seg (SEG)
Locus_243_Transcript_1/1_Confidence_1.000_Length_308	noIPR	unintegrated	unintegrated
Locus_244_Transcript_1/1_Confidence_1.000_Length_2494	IPR000008	C2 calcium-dependent membrane targeting	Domain	PF00168 (PFAM)
Locus_244_Transcript_1/1_Confidence_1.000_Length_2494	IPR000008	C2 calcium-dependent membrane targeting	Domain	SM00239 (SMART)
Locus_244_Transcript_1/1_Confidence_1.000_Length_2494	IPR000008	C2 calcium-dependent membrane targeting	Domain	GO:0005515
Locus_244_Transcript_1/1_Confidence_1.000_Length_2494	IPR008973	C2 calcium/lipid-binding domain, CaLB	Domain	SSF49562 (SUPERFAMILY)
Locus_244_Transcript_1/1_Confidence_1.000_Length_2494	IPR008973	C2 calcium/lipid-binding domain, CaLB	Domain	GO:0005515
Locus_244_Transcript_1/1_Confidence_1.000_Length_2494	IPR014770	Munc13 homology 1	Domain	PS51258 (PROFILE)
Locus_244_Transcript_1/1_Confidence_1.000_Length_2494	IPR014770	Munc13 homology 1	Domain
Locus_244_Transcript_1/1_Confidence_1.000_Length_2494	IPR014772	Mammalian uncoordinated homology 13, domain 2	Domain	PS51259 (PROFILE)
Locus_244_Transcript_1/1_Confidence_1.000_Length_2494	IPR014772	Mammalian uncoordinated homology 13, domain 2	Domain
Locus_244_Transcript_1/1_Confidence_1.000_Length_2494	IPR018029	C2 membrane targeting protein	Domain	PS50004 (PROFILE)
Locus_244_Transcript_1/1_Confidence_1.000_Length_2494	IPR018029	C2 membrane targeting protein	Domain
Locus_244_Transcript_1/1_Confidence_1.000_Length_2494	noIPR	unintegrated	unintegrated	G3DSA:2.60.40.150 (GENE3D)
Locus_244_Transcript_1/1_Confidence_1.000_Length_2494	noIPR	unintegrated	unintegrated	PTHR15015 (PANTHER)
Locus_244_Transcript_1/1_Confidence_1.000_Length_2494	noIPR	unintegrated	unintegrated	PTHR15015:SF17 (PANTHER)
Locus_244_Transcript_1/1_Confidence_1.000_Length_2494	noIPR	unintegrated	unintegrated	seg (SEG)
Locus_244_Transcript_1/1_Confidence_1.000_Length_2494	noIPR	unintegrated	unintegrated
Locus_245_Transcript_1/1_Confidence_1.000_Length_315	noIPR	unintegrated	unintegrated	seg (SEG)
Locus_245_Transcript_1/1_Confidence_1.000_Length_315	noIPR	unintegrated	unintegrated
Locus_246_Transcript_1/1_Confidence_1.000_Length_873	IPR001757	ATPase, P-type, K/Mg/Cd/Cu/Zn/Na/Ca/Na/H-transporter	Family	TIGR01494 (TIGRFAMs)
Locus_246_Transcript_1/1_Confidence_1.000_Length_873	IPR001757	ATPase, P-type, K/Mg/Cd/Cu/Zn/Na/Ca/Na/H-transporter	Family	GO:0005524
Locus_246_Transcript_1/1_Confidence_1.000_Length_873	IPR001757	ATPase, P-type, K/Mg/Cd/Cu/Zn/Na/Ca/Na/H-transporter	Family	GO:0006812
Locus_246_Transcript_1/1_Confidence_1.000_Length_873	IPR001757	ATPase, P-type, K/Mg/Cd/Cu/Zn/Na/Ca/Na/H-transporter	Family	GO:0016020
Locus_246_Transcript_1/1_Confidence_1.000_Length_873	IPR004014	ATPase, P-type cation-transporter, N-terminal	Domain	PF00690 (PFAM)
Locus_246_Transcript_1/1_Confidence_1.000_Length_873	IPR004014	ATPase, P-type cation-transporter, N-terminal	Domain	SM00831 (SMART)
Locus_246_Transcript_1/1_Confidence_1.000_Length_873	IPR004014	ATPase, P-type cation-transporter, N-terminal	Domain
Locus_246_Transcript_1/1_Confidence_1.000_Length_873	IPR008250	ATPase, P-type, ATPase-associated domain	Domain	PF00122 (PFAM)
Locus_246_Transcript_1/1_Confidence_1.000_Length_873	IPR008250	ATPase, P-type, ATPase-associated domain	Domain	GO:0000166
Locus_246_Transcript_1/1_Confidence_1.000_Length_873	IPR008250	ATPase, P-type, ATPase-associated domain	Domain	GO:0046872
Locus_246_Transcript_1/1_Confidence_1.000_Length_873	IPR023298	ATPase, P-type, transmembrane domain	Domain	G3DSA:1.20.1110.10 (GENE3D)
Locus_246_Transcript_1/1_Confidence_1.000_Length_873	IPR023298	ATPase, P-type, transmembrane domain	Domain
Locus_246_Transcript_1/1_Confidence_1.000_Length_873	IPR023300	ATPase, P-type, cytoplasmic transduction domain A	Domain	G3DSA:2.70.150.10 (GENE3D)
Locus_246_Transcript_1/1_Confidence_1.000_Length_873	IPR023300	ATPase, P-type, cytoplasmic transduction domain A	Domain
Locus_246_Transcript_1/1_Confidence_1.000_Length_873	noIPR	unintegrated	unintegrated	PTHR24093 (PANTHER)
Locus_246_Transcript_1/1_Confidence_1.000_Length_873	noIPR	unintegrated	unintegrated	PTHR24093:SF74 (PANTHER)
Locus_246_Transcript_1/1_Confidence_1.000_Length_873	noIPR	unintegrated	unintegrated	seg (SEG)
Locus_246_Transcript_1/1_Confidence_1.000_Length_873	noIPR	unintegrated	unintegrated	tmhmm (TMHMM)
Locus_246_Transcript_1/1_Confidence_1.000_Length_873	noIPR	unintegrated	unintegrated	SSF81653 (SUPERFAMILY)
Locus_246_Transcript_1/1_Confidence_1.000_Length_873	noIPR	unintegrated	unintegrated	SSF81665 (SUPERFAMILY)
Locus_246_Transcript_1/1_Confidence_1.000_Length_873	noIPR	unintegrated	unintegrated
Locus_247_Transcript_1/1_Confidence_1.000_Length_842	IPR006155	Machado-Joseph disease protein MJD	Family	PF02099 (PFAM)
Locus_247_Transcript_1/1_Confidence_1.000_Length_842	IPR006155	Machado-Joseph disease protein MJD	Family	PS50957 (PROFILE)
Locus_247_Transcript_1/1_Confidence_1.000_Length_842	IPR006155	Machado-Joseph disease protein MJD	Family	GO:0008242
Locus_247_Transcript_1/1_Confidence_1.000_Length_842	noIPR	unintegrated	unintegrated	PTHR13291 (PANTHER)
Locus_247_Transcript_1/1_Confidence_1.000_Length_842	noIPR	unintegrated	unintegrated
Locus_249_Transcript_1/1_Confidence_1.000_Length_476	IPR001661	Glycoside hydrolase, family 37	Family	PTHR23403 (PANTHER)
Locus_249_Transcript_1/1_Confidence_1.000_Length_476	IPR001661	Glycoside hydrolase, family 37	Family	PF01204 (PFAM)
Locus_249_Transcript_1/1_Confidence_1.000_Length_476	IPR001661	Glycoside hydrolase, family 37	Family	GO:0005991
Locus_249_Transcript_1/1_Confidence_1.000_Length_476	noIPR	unintegrated	unintegrated	PTHR23403:SF1 (PANTHER)
Locus_249_Transcript_1/1_Confidence_1.000_Length_476	noIPR	unintegrated	unintegrated	seg (SEG)
Locus_249_Transcript_1/1_Confidence_1.000_Length_476	noIPR	unintegrated	unintegrated
Locus_251_Transcript_1/2_Confidence_1.000_Length_529	IPR001152	Thymosin beta-4	Family	PD005116 (PRODOM)
Locus_251_Transcript_1/2_Confidence_1.000_Length_529	IPR001152	Thymosin beta-4	Family	G3DSA:1.20.5.520 (GENE3D)
Locus_251_Transcript_1/2_Confidence_1.000_Length_529	IPR001152	Thymosin beta-4	Family	PF01290 (PFAM)
Locus_251_Transcript_1/2_Confidence_1.000_Length_529	IPR001152	Thymosin beta-4	Family	SM00152 (SMART)
Locus_251_Transcript_1/2_Confidence_1.000_Length_529	IPR001152	Thymosin beta-4	Family	GO:0003779
Locus_251_Transcript_1/2_Confidence_1.000_Length_529	IPR001152	Thymosin beta-4	Family	GO:0005737
Locus_251_Transcript_1/2_Confidence_1.000_Length_529	IPR001152	Thymosin beta-4	Family	GO:0007010
Locus_251_Transcript_1/2_Confidence_1.000_Length_529	noIPR	unintegrated	unintegrated	PTHR20940 (PANTHER)
Locus_251_Transcript_1/2_Confidence_1.000_Length_529	noIPR	unintegrated	unintegrated
Locus_251_Transcript_2/2_Confidence_1.000_Length_415	IPR001152	Thymosin beta-4	Family	PD005116 (PRODOM)
Locus_251_Transcript_2/2_Confidence_1.000_Length_415	IPR001152	Thymosin beta-4	Family	G3DSA:1.20.5.520 (GENE3D)
Locus_251_Transcript_2/2_Confidence_1.000_Length_415	IPR001152	Thymosin beta-4	Family	PF01290 (PFAM)
Locus_251_Transcript_2/2_Confidence_1.000_Length_415	IPR001152	Thymosin beta-4	Family	SM00152 (SMART)
Locus_251_Transcript_2/2_Confidence_1.000_Length_415	IPR001152	Thymosin beta-4	Family	GO:0003779
Locus_251_Transcript_2/2_Confidence_1.000_Length_415	IPR001152	Thymosin beta-4	Family	GO:0005737
Locus_251_Transcript_2/2_Confidence_1.000_Length_415	IPR001152	Thymosin beta-4	Family	GO:0007010
Locus_251_Transcript_2/2_Confidence_1.000_Length_415	noIPR	unintegrated	unintegrated	PTHR20940 (PANTHER)
Locus_251_Transcript_2/2_Confidence_1.000_Length_415	noIPR	unintegrated	unintegrated
Locus_252_Transcript_1/1_Confidence_1.000_Length_398	noIPR	unintegrated	unintegrated	PTHR23110 (PANTHER)
Locus_252_Transcript_1/1_Confidence_1.000_Length_398	noIPR	unintegrated	unintegrated	PTHR23110:SF9 (PANTHER)
Locus_252_Transcript_1/1_Confidence_1.000_Length_398	noIPR	unintegrated	unintegrated	seg (SEG)
Locus_252_Transcript_1/1_Confidence_1.000_Length_398	noIPR	unintegrated	unintegrated
Locus_253_Transcript_1/1_Confidence_1.000_Length_731	IPR002172	Low-density lipoprotein (LDL) receptor class A repeat	Repeat	G3DSA:4.10.400.10 (GENE3D)
Locus_253_Transcript_1/1_Confidence_1.000_Length_731	IPR002172	Low-density lipoprotein (LDL) receptor class A repeat	Repeat	PF00057 (PFAM)
Locus_253_Transcript_1/1_Confidence_1.000_Length_731	IPR002172	Low-density lipoprotein (LDL) receptor class A repeat	Repeat	SM00192 (SMART)
Locus_253_Transcript_1/1_Confidence_1.000_Length_731	IPR002172	Low-density lipoprotein (LDL) receptor class A repeat	Repeat	PS50068 (PROFILE)
Locus_253_Transcript_1/1_Confidence_1.000_Length_731	IPR002172	Low-density lipoprotein (LDL) receptor class A repeat	Repeat	SSF57424 (SUPERFAMILY)
Locus_253_Transcript_1/1_Confidence_1.000_Length_731	IPR002172	Low-density lipoprotein (LDL) receptor class A repeat	Repeat	GO:0005515
Locus_253_Transcript_1/1_Confidence_1.000_Length_731	IPR002509	Polysaccharide deacetylase	Domain	G3DSA:3.20.20.370 (GENE3D)
Locus_253_Transcript_1/1_Confidence_1.000_Length_731	IPR002509	Polysaccharide deacetylase	Domain	GO:0005975
Locus_253_Transcript_1/1_Confidence_1.000_Length_731	IPR011330	Glycoside hydrolase/deacetylase, beta/alpha-barrel	Domain	SSF88713 (SUPERFAMILY)
Locus_253_Transcript_1/1_Confidence_1.000_Length_731	IPR011330	Glycoside hydrolase/deacetylase, beta/alpha-barrel	Domain	GO:0003824
Locus_253_Transcript_1/1_Confidence_1.000_Length_731	IPR011330	Glycoside hydrolase/deacetylase, beta/alpha-barrel	Domain	GO:0005975
Locus_253_Transcript_1/1_Confidence_1.000_Length_731	IPR023415	Low-density lipoprotein (LDL) receptor class A, conserved site	Conserved_site	PS01209 (PROSITE)
Locus_253_Transcript_1/1_Confidence_1.000_Length_731	IPR023415	Low-density lipoprotein (LDL) receptor class A, conserved site	Conserved_site
Locus_253_Transcript_1/1_Confidence_1.000_Length_731	noIPR	unintegrated	unintegrated	PTHR11177 (PANTHER)
Locus_253_Transcript_1/1_Confidence_1.000_Length_731	noIPR	unintegrated	unintegrated	PTHR11177:SF74 (PANTHER)
Locus_253_Transcript_1/1_Confidence_1.000_Length_731	noIPR	unintegrated	unintegrated
Locus_255_Transcript_1/2_Confidence_0.769_Length_640	IPR002172	Low-density lipoprotein (LDL) receptor class A repeat	Repeat	G3DSA:4.10.400.10 (GENE3D)
Locus_255_Transcript_1/2_Confidence_0.769_Length_640	IPR002172	Low-density lipoprotein (LDL) receptor class A repeat	Repeat	PF00057 (PFAM)
Locus_255_Transcript_1/2_Confidence_0.769_Length_640	IPR002172	Low-density lipoprotein (LDL) receptor class A repeat	Repeat	SM00192 (SMART)
Locus_255_Transcript_1/2_Confidence_0.769_Length_640	IPR002172	Low-density lipoprotein (LDL) receptor class A repeat	Repeat	PS50068 (PROFILE)
Locus_255_Transcript_1/2_Confidence_0.769_Length_640	IPR002172	Low-density lipoprotein (LDL) receptor class A repeat	Repeat	SSF57424 (SUPERFAMILY)
Locus_255_Transcript_1/2_Confidence_0.769_Length_640	IPR002172	Low-density lipoprotein (LDL) receptor class A repeat	Repeat	GO:0005515
Locus_255_Transcript_1/2_Confidence_0.769_Length_640	IPR023415	Low-density lipoprotein (LDL) receptor class A, conserved site	Conserved_site	PS01209 (PROSITE)
Locus_255_Transcript_1/2_Confidence_0.769_Length_640	IPR023415	Low-density lipoprotein (LDL) receptor class A, conserved site	Conserved_site
Locus_255_Transcript_1/2_Confidence_0.769_Length_640	noIPR	unintegrated	unintegrated	PR00261 (PRINTS)
Locus_255_Transcript_1/2_Confidence_0.769_Length_640	noIPR	unintegrated	unintegrated	PTHR10529 (PANTHER)
Locus_255_Transcript_1/2_Confidence_0.769_Length_640	noIPR	unintegrated	unintegrated	PTHR10529:SF98 (PANTHER)
Locus_255_Transcript_1/2_Confidence_0.769_Length_640	noIPR	unintegrated	unintegrated	seg (SEG)
Locus_255_Transcript_1/2_Confidence_0.769_Length_640	noIPR	unintegrated	unintegrated
Locus_255_Transcript_2/2_Confidence_0.769_Length_548	IPR002172	Low-density lipoprotein (LDL) receptor class A repeat	Repeat	G3DSA:4.10.400.10 (GENE3D)
Locus_255_Transcript_2/2_Confidence_0.769_Length_548	IPR002172	Low-density lipoprotein (LDL) receptor class A repeat	Repeat	PF00057 (PFAM)
Locus_255_Transcript_2/2_Confidence_0.769_Length_548	IPR002172	Low-density lipoprotein (LDL) receptor class A repeat	Repeat	SM00192 (SMART)
Locus_255_Transcript_2/2_Confidence_0.769_Length_548	IPR002172	Low-density lipoprotein (LDL) receptor class A repeat	Repeat	PS50068 (PROFILE)
Locus_255_Transcript_2/2_Confidence_0.769_Length_548	IPR002172	Low-density lipoprotein (LDL) receptor class A repeat	Repeat	SSF57424 (SUPERFAMILY)
Locus_255_Transcript_2/2_Confidence_0.769_Length_548	IPR002172	Low-density lipoprotein (LDL) receptor class A repeat	Repeat	GO:0005515
Locus_255_Transcript_2/2_Confidence_0.769_Length_548	IPR023415	Low-density lipoprotein (LDL) receptor class A, conserved site	Conserved_site	PS01209 (PROSITE)
Locus_255_Transcript_2/2_Confidence_0.769_Length_548	IPR023415	Low-density lipoprotein (LDL) receptor class A, conserved site	Conserved_site
Locus_255_Transcript_2/2_Confidence_0.769_Length_548	noIPR	unintegrated	unintegrated	PR00261 (PRINTS)
Locus_255_Transcript_2/2_Confidence_0.769_Length_548	noIPR	unintegrated	unintegrated	PTHR10529 (PANTHER)
Locus_255_Transcript_2/2_Confidence_0.769_Length_548	noIPR	unintegrated	unintegrated	PTHR10529:SF98 (PANTHER)
Locus_255_Transcript_2/2_Confidence_0.769_Length_548	noIPR	unintegrated	unintegrated	seg (SEG)
Locus_255_Transcript_2/2_Confidence_0.769_Length_548	noIPR	unintegrated	unintegrated
Locus_257_Transcript_1/1_Confidence_1.000_Length_1665	IPR011701	Major facilitator superfamily	Family	PF07690 (PFAM)
Locus_257_Transcript_1/1_Confidence_1.000_Length_1665	IPR011701	Major facilitator superfamily	Family	GO:0016021
Locus_257_Transcript_1/1_Confidence_1.000_Length_1665	IPR011701	Major facilitator superfamily	Family	GO:0055085
Locus_257_Transcript_1/1_Confidence_1.000_Length_1665	IPR016196	Major facilitator superfamily domain, general substrate transporter	Domain	SSF103473 (SUPERFAMILY)
Locus_257_Transcript_1/1_Confidence_1.000_Length_1665	IPR016196	Major facilitator superfamily domain, general substrate transporter	Domain
Locus_257_Transcript_1/1_Confidence_1.000_Length_1665	noIPR	unintegrated	unintegrated	G3DSA:1.20.1250.20 (GENE3D)
Locus_257_Transcript_1/1_Confidence_1.000_Length_1665	noIPR	unintegrated	unintegrated	PTHR23038 (PANTHER)
Locus_257_Transcript_1/1_Confidence_1.000_Length_1665	noIPR	unintegrated	unintegrated	PTHR23038:SF2 (PANTHER)
Locus_257_Transcript_1/1_Confidence_1.000_Length_1665	noIPR	unintegrated	unintegrated	seg (SEG)
Locus_257_Transcript_1/1_Confidence_1.000_Length_1665	noIPR	unintegrated	unintegrated	SignalP-NN(euk) (SIGNALP)
Locus_257_Transcript_1/1_Confidence_1.000_Length_1665	noIPR	unintegrated	unintegrated	tmhmm (TMHMM)
Locus_257_Transcript_1/1_Confidence_1.000_Length_1665	noIPR	unintegrated	unintegrated
Locus_258_Transcript_1/1_Confidence_1.000_Length_5572	IPR000242	Protein-tyrosine phosphatase, receptor/non-receptor type	Domain	PR00700 (PRINTS)
Locus_258_Transcript_1/1_Confidence_1.000_Length_5572	IPR000242	Protein-tyrosine phosphatase, receptor/non-receptor type	Domain	PF00102 (PFAM)
[truncated: 208,686+ more rows]
